# Supplementary material for: Large-scale multi-omics unveils host–microbiome interactions driving root development and nitrogen acquisition
Source: Nat Plants. 2026 Feb 3;12(2):319–36. doi: 10.1038/s41477-025-02210-7 (PMC12929062; doi:10.1038/s41477-025-02210-7)
Supplement: Supplementary file 4 — Statistical source data. [file 41477_2025_2210_MOESM4_ESM.xlsx]

## Sheet: Figure 1c
KF
	PAmean.WGS	PAmean.RNA	PAmean.Gene	PAmean.WGS_RNA	PAmean.WGS_Gene	PAmean.RNA_Gene	PAmean.WGS_RNA_Gene	PAsd.WGS	PAsd.RNA	PAsd.Gene	PAsd.WGS_RNA	PAsd.WGS_Gene	PAsd.RNA_Gene	PAsd.WGS_RNA_Gene
ASV242	0.147654	0.247672	0.215456	0.239099	0.204666	0.2443	0.23578	0.0419082	0.0374496	0.0433255	0.036877	0.0447024	0.0421158	0.0425834
ASV1610	0.207146	0.291286	0.466607	0.28336	0.46872	0.460021	0.460332	0.0380007	0.0329046	0.0310126	0.0318373	0.0305192	0.0301347	0.0298436
ASV1252	0.193345	0.201334	0.310509	0.237195	0.324866	0.313602	0.322397	0.0300323	0.0383742	0.0340132	0.032841	0.0315073	0.033584	0.0319035
ASV924	0.0841879	0.207804	0.53152	0.211452	0.531468	0.524233	0.526164	0.044023	0.0291751	0.0195128	0.0295976	0.0193512	0.0199288	0.0202344
ASV567	0.151797	0.0686516	0.342358	0.111386	0.345131	0.326262	0.328865	0.0378517	0.044017	0.0335442	0.0408026	0.0328006	0.0334937	0.0332645
ASV2008	0.216798	0.246545	0.346787	0.257189	0.357912	0.352538	0.354836	0.0333354	0.0329219	0.0372269	0.0303236	0.0378123	0.0369842	0.0365177
ASV1926	0.128335	0.228888	0.214051	0.214061	0.200568	0.244418	0.230762	0.0340869	0.0403842	0.0494002	0.0377755	0.0491067	0.0469857	0.0465488
ASV437	0.139471	0.189548	0.320586	0.188995	0.313614	0.298835	0.296395	0.0385095	0.0370556	0.0351369	0.0362321	0.0364976	0.0361059	0.0356884
ASV961	0.396911	0.421605	0.529327	0.4407	0.529446	0.533696	0.53178	0.0215866	0.0257332	0.0214745	0.0237703	0.021091	0.0227668	0.0223108
ASV1750	0.0402524	0.15794	0.305816	0.145037	0.2977	0.31481	0.308709	0.0438133	0.0501127	0.0368607	0.0517111	0.0366149	0.0387696	0.0385682
ASV714	-0.0205521	0.12673	0.278995	0.128546	0.270251	0.273885	0.270102	0.0587741	0.0430382	0.0304527	0.0454605	0.0323945	0.0343418	0.0362883
ASV240	0.171895	0.213916	0.106258	0.206903	0.137168	0.167734	0.172154	0.0416407	0.038634	0.0517154	0.0381427	0.0494777	0.0462586	0.0457972
ASV1096	0.145103	0.0960449	0.256928	0.125033	0.252087	0.238515	0.236908	0.0697838	0.0567091	0.0432632	0.0611188	0.0467226	0.047102	0.0486476
ASV551	0.11779	0.246597	0.224139	0.220382	0.221662	0.259444	0.251718	0.0371476	0.0420056	0.0358186	0.0405352	0.0360305	0.0355273	0.0361474
ASV246	0.154359	0.25854	0.342094	0.251476	0.319846	0.317479	0.306834	0.040554	0.0253352	0.0384808	0.0255414	0.0377739	0.0322317	0.0320039
ASV340	0.341008	0.355228	0.499604	0.364173	0.506523	0.496977	0.501738	0.0321023	0.0298432	0.0320498	0.0293435	0.0302963	0.0309979	0.0304074
ASV927	0.259269	0.340024	0.312193	0.34133	0.314701	0.351618	0.348971	0.0298357	0.0284556	0.0355602	0.0273056	0.0338011	0.0309772	0.0302275
ASV218	0.0749992	0.312067	0.507479	0.306215	0.502979	0.506036	0.504884	0.0463426	0.0280366	0.0223491	0.0298049	0.0223234	0.0226396	0.0228964
ASV398	0.0596055	0.097603	0.320088	0.10163	0.317473	0.304842	0.305212	0.0513323	0.0440241	0.0304941	0.0441224	0.0320076	0.032197	0.0331322
ASV1298	0.334547	0.278309	0.49003	0.365518	0.503858	0.487249	0.498394	0.0277229	0.0343921	0.0242938	0.027156	0.0247303	0.0244663	0.0244297
ASV1677	0.067218	0.0147489	0.435559	0.037544	0.428695	0.418412	0.415831	0.04278	0.0443072	0.0278068	0.042804	0.0285389	0.0292964	0.0301138
ASV1646	0.42785	0.318439	0.531344	0.389559	0.53598	0.522509	0.52642	0.0263391	0.0309815	0.0234414	0.0269638	0.0230668	0.0231333	0.0231398
ASV193	0.388578	0.296971	0.518876	0.357177	0.51911	0.514426	0.515437	0.0261986	0.0266608	0.0202168	0.0241952	0.0197482	0.0210703	0.0205908
ASV436	-0.0548775	0.167926	0.291926	0.141206	0.288816	0.316812	0.308812	0.0684568	0.0530509	0.0332147	0.0558598	0.0352623	0.0356155	0.0365677
ASV2070	0.00861021	0.136793	0.198216	0.108365	0.173756	0.204449	0.184348	0.0492657	0.0464456	0.0369028	0.0457341	0.0387885	0.04054	0.0409201
ASV3004	0.0431261	0.121614	0.462216	0.123129	0.453348	0.448518	0.445592	0.0552107	0.0518699	0.0327552	0.0539178	0.0328957	0.035605	0.0353021
ASV344	0.145508	0.172241	0.358044	0.171483	0.346494	0.344866	0.336735	0.0367663	0.0335284	0.0320359	0.0327672	0.0327951	0.0330022	0.0333237
ASV2439	0.320157	0.315606	0.418453	0.335596	0.426423	0.421853	0.425016	0.0260097	0.0340249	0.0320854	0.0315791	0.0305722	0.031754	0.0310606
ASV268	0.175044	0.211923	0.464145	0.228186	0.463693	0.465852	0.465108	0.0471696	0.0419494	0.027075	0.0422902	0.0270528	0.0297659	0.0290769
ASV53	0.0872112	0.199946	0.313151	0.213756	0.310589	0.333335	0.333033	0.0484253	0.0439592	0.0379906	0.0475493	0.0371026	0.036064	0.0360887
ASV260	0.225421	0.290008	0.315325	0.29702	0.309754	0.334599	0.330039	0.0418875	0.0364331	0.0362139	0.0373023	0.0360566	0.0333288	0.0337871
ASV266	0.204587	0.237475	0.329575	0.24835	0.320208	0.326478	0.322139	0.0338787	0.0356431	0.0432869	0.0339842	0.043426	0.0421449	0.0422144
ASV2301	0.273725	0.116582	0.415763	0.196307	0.415379	0.38323	0.389062	0.03822	0.0377414	0.0385543	0.0367861	0.0396022	0.0385644	0.0396134
ASV146	-0.0595224	-0.00100066	0.20239	-0.0125285	0.194853	0.176538	0.174111	0.0486717	0.0501143	0.0387363	0.0516296	0.0388694	0.0390414	0.039682
ASV134	0.232359	0.397459	0.371947	0.383187	0.36616	0.421683	0.412959	0.0312936	0.0320127	0.0314464	0.0311809	0.0285717	0.0321099	0.0309364
ASV28	0.153826	0.357286	0.320258	0.34897	0.310878	0.401507	0.393691	0.0447514	0.0352354	0.0341019	0.0354324	0.0345266	0.0319325	0.0317695
ASV362	0.188205	0.268297	0.111321	0.26344	0.131401	0.200276	0.197416	0.0459881	0.040922	0.0477594	0.041275	0.0495158	0.0461478	0.0468847
ASV749	0.21618	0.261549	0.190206	0.277946	0.192772	0.250617	0.254312	0.0358252	0.0345873	0.0447976	0.0344743	0.0428304	0.0434258	0.0414571
ASV1785	0.125922	0.197882	0.231316	0.197923	0.209926	0.235558	0.224777	0.0432898	0.0318924	0.0510818	0.0326025	0.0514357	0.0472503	0.0465455
ASV1815	0.225475	0.297765	0.436001	0.297503	0.4442	0.435526	0.439026	0.0352654	0.0413715	0.0271088	0.0401465	0.0271737	0.0280987	0.0277166
ASV511	0.293401	0.226678	0.394411	0.264243	0.392165	0.376729	0.37714	0.0303602	0.0334488	0.032046	0.0309588	0.0303578	0.0322591	0.0315101
ASV26	0.304192	0.294845	0.31306	0.314665	0.330046	0.311159	0.323227	0.0267966	0.0223795	0.0265419	0.0218377	0.0248084	0.0242886	0.0229345
ASV9	0.31332	0.351269	0.557552	0.357764	0.56005	0.544494	0.546767	0.0324152	0.0316768	0.0220817	0.0311946	0.0223835	0.0236353	0.0238023
ASV592	0.247596	0.246526	0.305571	0.25187	0.320741	0.317814	0.322778	0.0330757	0.0327074	0.0345581	0.0308601	0.0341607	0.0332536	0.0334909
ASV205	0.204998	0.402539	0.487994	0.382117	0.478767	0.523701	0.51343	0.0341776	0.030668	0.0201897	0.0309292	0.0206014	0.0217223	0.0222088
ASV561	-0.000825965	0.200308	0.384737	0.167531	0.366369	0.388269	0.374519	0.0531692	0.047936	0.0276288	0.0485738	0.0289128	0.0281256	0.0290883
ASV339	0.071131	-0.0202055	0.315506	0.0107733	0.30264	0.281975	0.278821	0.0453155	0.0413555	0.0605574	0.0408268	0.0589613	0.0591885	0.0579304
ASV1638	0.266475	0.209846	0.156383	0.236264	0.200882	0.181068	0.201118	0.0391199	0.0365677	0.0425614	0.0365215	0.0410129	0.0387997	0.0380975
ASV800	0.170389	0.190044	0.325241	0.224033	0.331192	0.334021	0.33943	0.0435183	0.0408643	0.0397069	0.0437357	0.0397425	0.0403682	0.0411935
ASV86	0.182616	0.274661	0.395095	0.292446	0.399042	0.405505	0.407228	0.037411	0.0401721	0.027939	0.0391459	0.0293309	0.0301825	0.0309762
ASV2095	0.115756	0.105833	0.113449	0.119926	0.116367	0.119637	0.1205	0.0478227	0.0527798	0.048639	0.0524246	0.0498605	0.0491385	0.0502793
ASV460	0.198751	0.397725	0.537088	0.401241	0.539149	0.563481	0.562855	0.0431079	0.0338481	0.0226513	0.0370445	0.0226576	0.0219222	0.0224297
ASV704	0.136713	0.270532	0.277544	0.260271	0.269367	0.316782	0.311365	0.0421122	0.0309272	0.0358229	0.0323066	0.0347278	0.0358725	0.0362236
ASV3002	0.172722	0.126746	0.348963	0.168032	0.349334	0.339768	0.341316	0.0553992	0.0434628	0.0344055	0.0448904	0.0372979	0.0352111	0.0368271
ASV3252	0.116502	0.166296	0.490143	0.173074	0.482468	0.479867	0.47576	0.0426304	0.0350249	0.0274448	0.0352804	0.028043	0.0280897	0.0283207
ASV2169	0.265696	0.342101	0.379806	0.341731	0.363626	0.407152	0.394355	0.0348079	0.0357617	0.0367171	0.0349106	0.0350563	0.0342678	0.0336729
ASV782	0.385635	0.293999	0.397577	0.347263	0.41148	0.395625	0.403795	0.0220064	0.0267235	0.0274654	0.0244334	0.026307	0.0272331	0.0267506
ASV2015	0.328583	0.268436	0.371431	0.302231	0.381047	0.35492	0.362304	0.0233663	0.0330951	0.033164	0.0289399	0.032153	0.0345569	0.032649
ASV1775	0.180862	0.151782	0.46718	0.171218	0.455858	0.446101	0.441649	0.030709	0.0269747	0.0331161	0.0264024	0.0334513	0.0341569	0.034176
ASV1236	0.209457	0.241916	0.310074	0.243685	0.304805	0.309005	0.305239	0.0437788	0.0381105	0.0656383	0.0379027	0.062596	0.0609788	0.0596043
ASV4126	0.224983	0.23277	0.335248	0.240516	0.339765	0.331822	0.333244	0.0334383	0.0310121	0.0305791	0.0301078	0.0297005	0.0306298	0.0295359
ASV16	-0.0357088	-0.0418945	0.274172	-0.0449003	0.270438	0.256224	0.252583	0.0673163	0.0559836	0.0399574	0.060101	0.0419362	0.0431226	0.0446074
ASV219	0.123971	0.246293	0.475326	0.235412	0.45453	0.455686	0.44368	0.0503301	0.049704	0.0327994	0.0513524	0.0319291	0.0326942	0.0327256
ASV487	0.11549	0.286986	0.312376	0.268595	0.311295	0.355818	0.347525	0.0543081	0.0378995	0.0307745	0.0382459	0.0311478	0.0300508	0.0307295
ASV1604	0.209397	0.157337	0.328355	0.190962	0.318545	0.305658	0.301584	0.0378692	0.0408182	0.0366102	0.0399255	0.0373865	0.0377595	0.0369298
ASV965	-0.0187721	0.181839	0.318602	0.153976	0.30857	0.317208	0.311698	0.0583294	0.0414289	0.0334095	0.042282	0.0350008	0.0346643	0.0354774
ASV234	0.147098	0.228889	0.408221	0.231757	0.408973	0.413112	0.413289	0.0379486	0.0380692	0.0274111	0.0371656	0.0274689	0.0275082	0.027863
ASV1242	0.202187	0.166313	0.111559	0.190226	0.14251	0.142546	0.157392	0.0370182	0.0411039	0.0375288	0.0387737	0.0360749	0.038637	0.03815
ASV850	0.0936753	0.143522	0.263115	0.145899	0.266721	0.278903	0.279184	0.0593755	0.0491825	0.0389577	0.0524747	0.0407302	0.0393499	0.0410404
ASV2497	-0.0157684	0.0983074	0.202143	0.0820469	0.205638	0.208789	0.206799	0.0527114	0.0396094	0.0375576	0.0422438	0.0368382	0.0390023	0.0381419
ASV235	0.0166733	0.0881416	-0.0700519	0.0768284	-0.0913617	-0.0263473	-0.0407688	0.0563195	0.043353	0.0666784	0.0466633	0.065578	0.0608998	0.0613085
ASV338	0.0391912	0.229746	0.171938	0.22753	0.153955	0.213503	0.20872	0.0614576	0.0389216	0.0431569	0.0406679	0.0468013	0.0403519	0.0420317
ASV103	0.00251367	0.163386	0.163192	0.137643	0.148555	0.202389	0.186806	0.0585172	0.0452391	0.0544879	0.0478575	0.0573242	0.051232	0.0541446
ASV1045	-0.0641782	0.00610509	0.383671	-0.000535086	0.362567	0.357996	0.346502	0.0582288	0.0520107	0.0411072	0.0549039	0.0420184	0.0430787	0.0437205
ASV395	-0.0394326	0.0906191	0.386127	0.0767933	0.371088	0.377211	0.366729	0.065699	0.0515599	0.0429352	0.0549398	0.0435301	0.0429064	0.0438753
ASV403	-0.0400197	0.0208018	0.0241201	0.0297305	0.00356815	0.0483176	0.0404256	0.0691242	0.0561804	0.0548856	0.0593606	0.0601913	0.0531013	0.0563064
ASV887	0.030134	0.205626	0.452658	0.178717	0.442693	0.437059	0.431431	0.0516312	0.0363854	0.0316455	0.0368396	0.0324546	0.0331679	0.0330784
ASV435	0.154232	0.262161	0.46587	0.243703	0.455347	0.451492	0.44473	0.0533135	0.0442187	0.0387094	0.0447195	0.039428	0.0411977	0.0427477
ASV4059	0.0984202	0.0802698	0.073771	0.100009	0.0968199	0.0916954	0.102416	0.0439211	0.047711	0.0415149	0.048006	0.0406693	0.0426058	0.0418875
ASV1580	0.169435	0.152744	0.147486	0.16494	0.158667	0.168156	0.171964	0.0444218	0.0325487	0.0401454	0.0335007	0.0404182	0.0384606	0.0385702
ASV1163	0.0275441	0.0569578	0.145414	0.0516173	0.13719	0.140265	0.134	0.0459655	0.047192	0.0395246	0.0456577	0.0389883	0.0385765	0.0381521
ASV448	0.160818	0.346196	0.306834	0.324299	0.310696	0.378265	0.368497	0.0461528	0.0431468	0.0374069	0.0452458	0.0393004	0.0402396	0.0408011
ASV1766	0.123304	0.122093	0.282938	0.127258	0.257222	0.258207	0.244199	0.047134	0.0415749	0.042251	0.0446222	0.0423378	0.0433918	0.0439267
ASV196	0.226766	0.271253	0.462678	0.281678	0.457806	0.469738	0.464649	0.0348841	0.0267691	0.0233693	0.0275903	0.0240961	0.0230589	0.0232066
ASV784	0.06001	0.203781	0.288978	0.187626	0.262826	0.305935	0.291331	0.0490987	0.0389075	0.0362029	0.0420273	0.0373133	0.0342829	0.0350481
ASV78	0.16763	0.198582	0.170813	0.203777	0.165525	0.170763	0.168952	0.0412467	0.0293342	0.0496147	0.0301457	0.0478071	0.041685	0.0410127
ASV506	0.123667	0.276443	0.202434	0.258167	0.187084	0.242926	0.233595	0.0401191	0.0393625	0.0377196	0.0378751	0.0366004	0.038579	0.0376737
ASV3237	0.193335	0.235367	0.140722	0.228405	0.157188	0.190903	0.190602	0.0351037	0.0383851	0.0430697	0.0373464	0.0431191	0.0416131	0.0405927
ASV1654	0.0652617	0.127314	0.178636	0.13349	0.185021	0.196335	0.202227	0.0504124	0.0417717	0.0410065	0.0408007	0.0423382	0.0403949	0.0408822
ASV58	0.126036	0.143397	0.238944	0.151888	0.232204	0.232356	0.228745	0.0371039	0.0383376	0.0422168	0.0368057	0.0418686	0.0391316	0.0396699
ASV682	0.129594	0.0551245	0.445099	0.0911776	0.44092	0.428997	0.428487	0.0497856	0.0498755	0.0327607	0.0490939	0.0336712	0.0334008	0.0351842
ASV176	0.132599	0.0777572	0.361684	0.120556	0.357671	0.345529	0.346047	0.0536931	0.0518181	0.0347297	0.0547404	0.0353468	0.0367522	0.0384618
ASV3776	0.184512	0.171874	0.224642	0.188742	0.22468	0.228864	0.224762	0.0359715	0.0472445	0.0429447	0.0434018	0.0440768	0.0466599	0.0464711
ASV322	0.0964461	0.196958	0.286053	0.194533	0.280574	0.284474	0.282024	0.0444858	0.0396251	0.0334569	0.0410368	0.0340714	0.0350604	0.0350546
ASV3223	0.118773	0.0514182	0.417337	0.0904132	0.413967	0.394751	0.394738	0.0583308	0.0525176	0.0298832	0.0560306	0.0321333	0.0321274	0.0332722
ASV972	0.220823	0.29419	0.316778	0.281405	0.309428	0.327531	0.319781	0.0357038	0.0379058	0.0341003	0.0376714	0.0344449	0.0339722	0.033882
ASV302	-0.0799874	0.00138589	0.115789	-0.0164216	0.104555	0.103883	0.0962806	0.0679135	0.0646574	0.045042	0.0657289	0.0457415	0.0496487	0.0510667
ASV400	0.0467647	0.106055	0.488269	0.103878	0.469735	0.466727	0.457195	0.0453252	0.0446682	0.0384455	0.045123	0.0395498	0.0380799	0.0384433
ASV707	0.287499	0.243025	0.213447	0.270619	0.238076	0.230561	0.24497	0.0346572	0.0287577	0.0398735	0.0293452	0.0376691	0.0361132	0.0358562
ASV2188	0.179518	0.181702	0.221659	0.192204	0.208141	0.197411	0.198027	0.0364681	0.0323902	0.0373169	0.0301942	0.0362889	0.0358121	0.0342804
ASV227	0.0790112	0.201032	0.0721393	0.184028	0.0474997	0.125061	0.111026	0.0430291	0.0416648	0.0467125	0.04131	0.0463512	0.0471356	0.0468602
ASV79	0.211524	0.245048	0.496542	0.267945	0.496823	0.479079	0.484472	0.0500558	0.0426544	0.0263887	0.0422282	0.0258641	0.0262823	0.0262923
ASV541	0.147467	0.335358	0.302999	0.337636	0.31237	0.353874	0.353717	0.044495	0.0303763	0.0337563	0.0311521	0.0351386	0.0305635	0.0323604
ASV3275	0.00645359	0.308119	0.314531	0.287921	0.300849	0.345168	0.334249	0.0635587	0.044395	0.0450154	0.0467902	0.0475908	0.0422979	0.0444438
ASV691	0.154193	0.157901	0.196981	0.181733	0.203245	0.183458	0.190783	0.0560412	0.0438557	0.0492732	0.0449908	0.0506733	0.0497316	0.0502424
ASV1574	0.091227	0.171298	0.214811	0.145053	0.198014	0.22084	0.207813	0.0454579	0.0488697	0.0342181	0.0472217	0.0347763	0.0363467	0.0362386
ASV201	0.152487	0.31199	0.424313	0.308216	0.412276	0.421485	0.41243	0.047071	0.0348597	0.0306565	0.0355908	0.0307831	0.0303722	0.0307927
ASV115	0.200697	0.334102	0.46181	0.327551	0.452151	0.461829	0.455733	0.0355646	0.0225415	0.0260513	0.0229419	0.0262972	0.025941	0.0261876
ASV25	0.13039	0.220159	0.334606	0.209304	0.328812	0.326225	0.323332	0.0405859	0.0371184	0.0389767	0.0373224	0.0380345	0.0365809	0.036177
ASV1319	0.196358	0.215476	0.311098	0.22476	0.285065	0.270798	0.259876	0.0424862	0.0369681	0.0400742	0.0360428	0.039605	0.0387109	0.0376823
ASV23	0.429872	0.491382	0.488883	0.4886	0.496435	0.521895	0.518603	0.0234551	0.0170357	0.0212095	0.0162334	0.0209048	0.0196615	0.0194862
ASV621	0.300834	0.359477	0.534901	0.356534	0.527967	0.521946	0.519856	0.0306405	0.0300875	0.0304481	0.0293186	0.0300056	0.0302806	0.0305228
ASV797	0.0690307	0.185009	0.100806	0.17067	0.0845432	0.139806	0.131763	0.0388993	0.0348167	0.0448009	0.0341865	0.0457209	0.0407362	0.0399806
ASV3088	0.0577217	0.085355	0.105837	0.0790473	0.0923154	0.0882515	0.0837133	0.0468951	0.0397432	0.0457806	0.0402444	0.0455164	0.0447231	0.0441799
ASV7	0.222681	0.316715	0.448096	0.311751	0.443543	0.436773	0.434808	0.0358698	0.0282534	0.0254375	0.0273612	0.0255707	0.0265999	0.0264235
ASV969	0.139649	0.153709	0.486669	0.169619	0.482563	0.478217	0.476445	0.0482273	0.0436437	0.0250643	0.0444473	0.025661	0.0246975	0.0257631
ASV1781	0.251885	0.21767	0.286439	0.255049	0.308561	0.289305	0.303416	0.0320807	0.0390541	0.0365744	0.0374688	0.0342864	0.0370861	0.0362786
ASV179	0.249308	0.14518	0.407773	0.195854	0.40663	0.386743	0.389056	0.0349839	0.0318551	0.028195	0.030233	0.0284821	0.0277695	0.0281124
ASV100	0.0960238	0.164652	0.0640138	0.165687	0.0480817	0.0859214	0.0794227	0.0439243	0.0375966	0.0577825	0.0398134	0.0596137	0.0573981	0.0565301
ASV15	-0.0325373	0.0420701	0.147238	0.0439602	0.132348	0.130946	0.127089	0.0613513	0.0453939	0.0391875	0.0501885	0.0405227	0.0394566	0.0407031
ASV31	0.135661	0.289922	0.332248	0.280666	0.321555	0.33997	0.333356	0.0413385	0.0353345	0.0357599	0.0362068	0.0364413	0.0363454	0.0368913
ASV76	0.191906	0.204824	0.491247	0.210776	0.483518	0.464288	0.462753	0.0300783	0.0281431	0.0240822	0.0268812	0.0237223	0.0254439	0.025654
ASV122	0.168446	0.243527	0.3781	0.250126	0.357971	0.365797	0.360464	0.0430418	0.0350572	0.0324266	0.0360895	0.0332712	0.0329775	0.033383
ASV2010	0.265523	0.365995	0.35582	0.360378	0.354695	0.37469	0.371451	0.0313717	0.0258971	0.0306395	0.0247279	0.0295709	0.0294605	0.0288442
ASV827	0.29356	0.358771	0.333644	0.359915	0.332746	0.376167	0.371168	0.0321408	0.0240465	0.0394464	0.0236116	0.0386993	0.0348031	0.0352236
ASV1	0.0554361	0.216128	0.354243	0.203107	0.349842	0.358761	0.354654	0.0473993	0.0312216	0.0303887	0.0321741	0.0299155	0.0279509	0.0289678
ASV63	-0.0583638	0.127307	0.146921	0.101813	0.111911	0.141589	0.124597	0.0525687	0.0445366	0.0465788	0.0443586	0.0492405	0.0469907	0.0471164
ASV391	0.099461	0.204509	0.20763	0.194008	0.194178	0.221162	0.211155	0.05439	0.0372347	0.0374802	0.0394339	0.0380259	0.0353523	0.0372256
ASV38	-0.0216528	-0.0442436	0.176206	-0.0353087	0.1553	0.144821	0.136292	0.0558071	0.0530194	0.0398977	0.0541318	0.0396835	0.0406484	0.0421798
ASV4	0.11274	0.181332	0.28594	0.187637	0.296081	0.281005	0.283414	0.0431758	0.0363389	0.0318635	0.0350612	0.0333359	0.0335485	0.0339448
ASV1603	0.127813	0.240028	0.271407	0.220873	0.255814	0.302561	0.286969	0.0404873	0.0379033	0.0393397	0.037208	0.0403265	0.0409545	0.0406897
ASV956	0.0927943	0.11177	0.179361	0.122816	0.189644	0.182727	0.188354	0.048427	0.0351526	0.0431092	0.0357096	0.041677	0.0414291	0.0414488
ASV116	0.179683	0.209268	0.351829	0.213352	0.338555	0.356696	0.347505	0.0339116	0.0316722	0.0292769	0.0307051	0.029313	0.0317847	0.0313779
ASV1567	0.108786	0.147794	0.153956	0.144088	0.14666	0.1562	0.15216	0.0463685	0.0417269	0.0436829	0.0406002	0.043686	0.0447159	0.0441927
ASV2116	0.246633	0.164481	0.156352	0.201085	0.170766	0.158705	0.165807	0.0467878	0.0454368	0.0525053	0.0463238	0.0531398	0.0518042	0.0525119
ASV723	0.0366146	0.13842	0.151397	0.118232	0.134857	0.168658	0.154005	0.0519116	0.0404607	0.0424107	0.0422109	0.0458403	0.04404	0.045353
ASV217	0.209364	0.250567	0.577081	0.252509	0.571925	0.554548	0.554729	0.0389773	0.0359826	0.0200295	0.0341173	0.0198403	0.0205632	0.0207162
ASV925	-0.118425	-0.0170466	0.0571169	-0.0211176	0.0416261	0.0425839	0.0364537	0.0752878	0.0621921	0.0513068	0.066199	0.0533234	0.0567334	0.0587298
ASV407	0.30545	0.372717	0.642239	0.367382	0.645139	0.637552	0.639774	0.0334034	0.034964	0.0169238	0.0316663	0.0169175	0.0175298	0.0177139
ASV5542	0.0858596	0.174412	0.404073	0.163599	0.401717	0.382664	0.382465	0.0492169	0.0423666	0.0346196	0.0409529	0.0349666	0.0377471	0.0376487
ASV3382	0.180846	0.164741	0.333937	0.179938	0.323325	0.30498	0.301951	0.0356601	0.0386735	0.040488	0.0348232	0.0411461	0.0405349	0.0414657
ASV95	0.344307	0.418453	0.571492	0.406332	0.564175	0.561094	0.557081	0.0333373	0.0445516	0.0291595	0.0403207	0.0304184	0.032596	0.0325766
ASV277	-0.0970545	0.117393	0.380625	0.086855	0.373278	0.374934	0.36848	0.0656028	0.0447335	0.0330561	0.0485186	0.03486	0.0359412	0.0364512
ASV417	0.0227336	0.261974	0.545769	0.240623	0.542997	0.539728	0.538756	0.0684692	0.0490978	0.0263527	0.0506053	0.0261666	0.0272442	0.0276433
ASV3160	-0.0411332	0.068058	0.0797273	0.0486733	0.0601957	0.0814398	0.0711926	0.054572	0.0474391	0.0374938	0.045856	0.0398835	0.0404558	0.0396119
ASV1565	-0.0898377	-0.0200234	0.0860504	-0.0421113	0.0734922	0.071217	0.0626174	0.0563825	0.0422255	0.0457144	0.0444399	0.0488012	0.0458093	0.046681
ASV75	0.0515832	0.150468	0.216635	0.149921	0.218585	0.234595	0.232315	0.042435	0.0459481	0.0402181	0.0439311	0.0401985	0.0395813	0.0399483
ASV77	0.0577423	0.18152	0.131997	0.168611	0.122006	0.144984	0.13986	0.0422721	0.0358617	0.0397833	0.0351272	0.0381007	0.0388467	0.0374635
ASV159	0.180454	0.223464	0.356846	0.240688	0.351426	0.342889	0.342075	0.0406436	0.0355076	0.0284256	0.0347823	0.0299164	0.0312028	0.0315539
ASV858	0.188734	0.359226	0.280425	0.342202	0.276257	0.352979	0.343818	0.0371531	0.0412815	0.0368298	0.0418239	0.0358022	0.0388883	0.0385128
ASV2167	0.0672774	0.0874307	0.330268	0.0869527	0.317965	0.304098	0.297377	0.0514687	0.0432534	0.0360499	0.0424549	0.0365586	0.0386006	0.0389643
ASV649	0.0129329	0.238789	0.264778	0.227325	0.273987	0.308129	0.306621	0.0581897	0.0394228	0.0458476	0.0415524	0.0470772	0.0444052	0.0456107
ASV198	0.152473	0.223478	0.525919	0.217232	0.515895	0.495468	0.494597	0.0531362	0.0463085	0.0291479	0.0472059	0.0298691	0.029804	0.030372
ASV3041	0.0455453	0.043333	0.360721	0.0478511	0.342256	0.31993	0.310262	0.0620912	0.0576145	0.0361457	0.0596695	0.0378012	0.0402389	0.0412824
ASV269	0.0296658	-0.0168043	0.357952	-0.00327749	0.35724	0.341017	0.34305	0.0620019	0.0595482	0.0297634	0.0618905	0.0294262	0.0314573	0.0308092
ASV560	0.176429	0.283128	0.392311	0.268491	0.37946	0.382642	0.37417	0.0391391	0.032507	0.030099	0.0311435	0.0313739	0.0323213	0.0316655
ASV106	-0.0363575	0.0171979	0.210549	0.017605	0.195291	0.193129	0.185298	0.0498429	0.048659	0.0326875	0.0471779	0.0337379	0.0351718	0.0360829
ASV46	0.126384	0.286258	0.213698	0.267701	0.206128	0.252027	0.243302	0.0531424	0.0389781	0.0425089	0.0403949	0.0427494	0.0407785	0.0413985
ASV249	0.0880207	0.150096	0.120995	0.14139	0.114799	0.139936	0.134731	0.0465271	0.0354597	0.0425782	0.0363172	0.039809	0.0380695	0.0369165
ASV467	0.144411	0.196857	0.454688	0.207381	0.446448	0.45242	0.448871	0.0605454	0.0451633	0.0294256	0.0482296	0.0304743	0.0313085	0.0320961
ASV1271	0.0155024	0.117793	0.169748	0.105251	0.177672	0.204668	0.20335	0.0510115	0.0487765	0.0411082	0.0533312	0.0397659	0.0412089	0.0408233
ASV3371	0.0798883	0.236249	0.307301	0.231014	0.292581	0.286673	0.28174	0.0517477	0.0340277	0.0370785	0.0336648	0.0374431	0.0375756	0.0376246
ASV285	0.0370574	0.132929	0.22405	0.121699	0.216047	0.218467	0.214823	0.0724788	0.0542107	0.0534893	0.0583221	0.0520793	0.0548806	0.0530143
ASV786	0.0647808	0.16747	0.323131	0.164169	0.293012	0.31593	0.300501	0.0477963	0.0373384	0.035361	0.0386406	0.0371824	0.0366952	0.0383532
ASV2084	0.423861	0.41505	0.431632	0.439538	0.455447	0.458804	0.468513	0.0227324	0.0302113	0.0346985	0.0266864	0.030916	0.0324142	0.0298961
ASV954	0.211383	0.384893	0.352536	0.376398	0.346806	0.431375	0.423593	0.0512788	0.0387488	0.0439983	0.0407787	0.0446173	0.0398141	0.0409653
ASV35	0.0771203	0.146042	0.216059	0.145721	0.193143	0.186437	0.173716	0.0613449	0.0514642	0.0516321	0.0539118	0.0534951	0.0520415	0.0526184
ASV1780	0.116252	0.170915	0.26165	0.163653	0.261134	0.26799	0.264722	0.0432771	0.0445121	0.0391393	0.0437807	0.0385181	0.0406599	0.0396466
ASV1630	0.163002	0.135455	0.419443	0.162232	0.409559	0.393612	0.389582	0.037958	0.0467533	0.0290197	0.0434634	0.0290069	0.0316205	0.0314358
ASV1307	0.142667	0.106118	0.293804	0.132017	0.281895	0.275951	0.270181	0.0615919	0.0605837	0.0389574	0.0617088	0.0402805	0.042007	0.041451
ASV283	0.139644	0.220976	0.389301	0.212914	0.395472	0.389018	0.389815	0.0369792	0.0341462	0.0317324	0.0341998	0.0320236	0.0309041	0.0317468
ASV3322	0.202186	0.189698	0.378077	0.196791	0.381076	0.360968	0.363137	0.0338504	0.037175	0.0278411	0.0347546	0.027513	0.0295131	0.0293116
ASV891	0.243579	0.321653	0.40257	0.339175	0.41101	0.414752	0.417953	0.030658	0.03095	0.0285053	0.0294489	0.0280443	0.0273024	0.0266121
ASV443	0.13512	0.225222	0.247597	0.213173	0.255594	0.279947	0.278556	0.0458914	0.0432309	0.0379411	0.0458613	0.0383492	0.0392536	0.039394
ASV462	0.0884114	0.0336378	0.188003	0.0732403	0.186687	0.184904	0.186738	0.0524919	0.0501096	0.0455458	0.0516342	0.0459222	0.0449439	0.0466071
ASV287	0.098539	0.134652	0.421976	0.141747	0.413499	0.395118	0.394373	0.0433376	0.0389267	0.0329374	0.0383729	0.0323587	0.0330687	0.0330294
ASV557	0.271253	0.287586	0.438466	0.292061	0.447223	0.454577	0.454658	0.0271342	0.0298029	0.0242999	0.0273736	0.0244295	0.0261732	0.0259255
ASV3179	-0.000392546	0.119428	0.274422	0.0994412	0.258657	0.268021	0.257982	0.0464422	0.0395981	0.0377288	0.0406056	0.0394352	0.0382413	0.0389934
ASV478	0.0628993	0.192729	0.401491	0.175841	0.390446	0.388632	0.383849	0.0509398	0.0411087	0.0292451	0.042745	0.0294145	0.0296493	0.0292778
ASV42	0.0140975	0.0988659	0.377824	0.0750831	0.372119	0.373335	0.367497	0.040393	0.0419159	0.0280278	0.0417919	0.0277243	0.0298199	0.0287266
ASV794	0.00494145	0.141641	0.247492	0.114449	0.22354	0.248898	0.233336	0.0653845	0.045639	0.0350036	0.0498017	0.0361587	0.0386093	0.0386515
ASV1178	0.117999	0.301803	0.328567	0.278895	0.310198	0.347926	0.331947	0.0370013	0.0289128	0.0385281	0.0287966	0.0399125	0.037022	0.0383155
ASV1161	0.259063	0.31201	0.341444	0.317688	0.33539	0.342811	0.340976	0.0347634	0.0311866	0.0346294	0.0302923	0.0351471	0.0337172	0.033736
ASV683	-0.0935741	0.179539	0.180562	0.159999	0.159249	0.191917	0.181016	0.0602386	0.0351671	0.0384383	0.0382292	0.0409342	0.0372709	0.0385089
ASV13	-0.0234578	0.0721791	0.405181	0.0738892	0.400638	0.388151	0.38834	0.05695	0.0418868	0.0275497	0.0430053	0.0276255	0.0281073	0.0280233
ASV203	0.157101	0.115739	0.248556	0.132727	0.247016	0.225478	0.226095	0.0340629	0.0395871	0.039193	0.0373847	0.0382667	0.0403446	0.0394351
ASV1710	-0.0678647	0.0346209	0.205191	0.0215354	0.189413	0.17876	0.170944	0.0718249	0.0542228	0.0370905	0.060118	0.0396702	0.0409573	0.0432309
ASV415	0.0782722	0.0268627	0.327911	0.047899	0.31879	0.301295	0.296987	0.0483344	0.0503869	0.031457	0.0503216	0.0318228	0.0338979	0.033157
ASV343	0.0297368	0.0520254	0.2132	0.0536502	0.203922	0.202101	0.194454	0.0489607	0.0491752	0.0412601	0.0518193	0.0413866	0.0406031	0.0418431
ASV1884	0.0877043	0.154361	0.0886674	0.152209	0.0902939	0.133415	0.131073	0.0504333	0.043955	0.0467286	0.0463187	0.0480166	0.0451747	0.0456025
ASV32	0.0835561	0.0826238	0.295626	0.0851458	0.276866	0.277959	0.265079	0.0515286	0.0524739	0.0387572	0.0523905	0.0390225	0.041887	0.0424204
ASV3060	-0.0369102	0.144267	0.207057	0.127122	0.182642	0.207947	0.193438	0.0582919	0.0403017	0.0389227	0.041363	0.0403945	0.0422932	0.043231
ASV351	0.0918581	0.197136	0.156171	0.174385	0.157627	0.191722	0.18393	0.0450909	0.0496172	0.0446708	0.049736	0.044052	0.0474002	0.0462941
ASV2114	-0.093201	-0.0433842	0.151772	-0.0463184	0.15155	0.117985	0.12294	0.0554602	0.0494876	0.0354074	0.05093	0.0360869	0.0366845	0.0365437
ASV140	-0.136268	-0.0123346	-0.230947	-0.0330663	-0.234432	-0.169947	-0.175621	0.0625887	0.0448914	0.0514105	0.0516486	0.0503146	0.0502912	0.0507005
ASV85	0.0232745	0.137502	0.184133	0.10916	0.175123	0.188169	0.179606	0.0487432	0.0416142	0.0455675	0.0409208	0.0462926	0.0445106	0.0446579
ASV1592	-0.0987018	-0.0569318	0.190286	-0.0518335	0.176384	0.163567	0.157544	0.0597981	0.0467206	0.0352712	0.0514719	0.0377407	0.0354664	0.0377899
ASV230	0.209977	0.24177	0.399105	0.261568	0.396957	0.38985	0.389954	0.0369735	0.0372249	0.0339381	0.0389719	0.0356761	0.0334955	0.0355115
ASV250	-0.0536021	0.083634	0.287738	0.0637996	0.2693	0.266102	0.255483	0.0663374	0.0539253	0.0362431	0.0572825	0.0376505	0.0414423	0.0412491
ASV1566	0.0251959	0.221939	0.334549	0.207526	0.319554	0.334401	0.324989	0.0556604	0.0401644	0.0330974	0.0438005	0.0325626	0.0325461	0.0328963
ASV1578	0.223333	0.160924	0.368316	0.201169	0.358571	0.342862	0.340234	0.0359534	0.0369159	0.0322702	0.0350819	0.0327646	0.0329234	0.034165
ASV767	0.198007	0.314298	0.547342	0.311155	0.545289	0.552481	0.551557	0.0422435	0.0269128	0.0226644	0.0302719	0.0226136	0.0227522	0.023154
ASV194	0.0816006	0.103323	0.382541	0.11958	0.379014	0.367253	0.364862	0.0555681	0.0499277	0.0363707	0.0490471	0.0370567	0.0386598	0.0384266
YL
	PAmean.WGS	PAmean.RNA	PAmean.Gene	PAmean.WGS_RNA	PAmean.WGS_Gene	PAmean.RNA_Gene	PAmean.WGS_RNA_Gene	PAsd.WGS	PAsd.RNA	PAsd.Gene	PAsd.WGS_RNA	PAsd.WGS_Gene	PAsd.RNA_Gene	PAsd.WGS_RNA_Gene
ASV242	0.293523	0.273102	0.402843	0.29155	0.398512	0.385016	0.385076	0.0335104	0.030584	0.0267747	0.029479	0.0261792	0.0268585	0.0269376
ASV1610	0.526075	0.561649	0.605044	0.572043	0.615927	0.608042	0.616189	0.0212804	0.0167184	0.0172201	0.0153837	0.0165402	0.0178928	0.0175242
ASV1252	0.192212	0.319798	0.393921	0.311278	0.385363	0.40332	0.398028	0.0394723	0.0325544	0.027631	0.0314115	0.027874	0.0283044	0.027628
ASV924	0.445024	0.476804	0.542049	0.484797	0.55425	0.551221	0.558441	0.0238977	0.0226927	0.0196771	0.0215811	0.0194945	0.0201676	0.0197335
ASV567	0.271538	0.224597	0.404036	0.251234	0.417321	0.404451	0.410281	0.0351997	0.0378081	0.0262477	0.0354362	0.0286805	0.0282361	0.0294849
ASV2008	0.167342	0.162273	0.384702	0.175086	0.39418	0.375846	0.382232	0.0497741	0.0457459	0.0306171	0.0463687	0.0313922	0.0329494	0.0326536
ASV1926	0.0937785	0.207971	0.294175	0.210944	0.291021	0.329706	0.327275	0.0510358	0.0430636	0.0374689	0.0444269	0.0377155	0.0363737	0.0365133
ASV437	-0.112993	-0.0968572	0.142359	-0.102206	0.103914	0.0843318	0.0625785	0.0589203	0.0625475	0.0507919	0.0607629	0.0515919	0.0557619	0.0563731
ASV961	0.0561217	0.22904	0.351015	0.203431	0.340294	0.345504	0.338927	0.0614712	0.0764599	0.0405822	0.0729663	0.0387617	0.0479992	0.0458778
ASV1750	0.327567	0.382516	0.604242	0.378146	0.603862	0.594176	0.595663	0.0276352	0.028626	0.0187531	0.0266227	0.0181524	0.0186848	0.0186991
ASV714	0.215929	0.334568	0.470124	0.330339	0.468261	0.466316	0.467148	0.0411595	0.0319213	0.024185	0.0325285	0.0243829	0.0253156	0.0258762
ASV240	0.0376007	0.249251	0.337213	0.23692	0.315206	0.357813	0.343228	0.0544483	0.0449474	0.0388325	0.0459149	0.0412115	0.0403481	0.0428303
ASV1096	0.249202	0.158508	0.33188	0.216713	0.363884	0.320535	0.34023	0.0447134	0.0461384	0.0305568	0.0439169	0.0331205	0.0318046	0.0325401
ASV551	0.230312	0.130773	0.09778	0.186742	0.123128	0.108077	0.12863	0.0441513	0.0434118	0.0473464	0.043799	0.0486155	0.0480483	0.0477756
ASV246	-0.0237176	0.185417	0.3128	0.158408	0.30363	0.327873	0.317789	0.0751973	0.0623565	0.0351851	0.0650176	0.0365074	0.0406419	0.0409166
ASV340	0.109377	0.187261	0.289895	0.18319	0.298816	0.321038	0.32058	0.0592984	0.0461168	0.0329168	0.0501938	0.0322282	0.0343649	0.0344561
ASV927	0.176158	0.0532056	0.304662	0.108918	0.33725	0.275364	0.299798	0.0488434	0.0452172	0.0350467	0.0475907	0.0347508	0.0335598	0.0336439
ASV218	0.041981	0.215911	0.354563	0.19338	0.35045	0.362818	0.360167	0.0457588	0.0355803	0.0275551	0.0385068	0.0274811	0.0280259	0.0279487
ASV398	0.0546354	0.170528	0.238032	0.158421	0.215937	0.221473	0.211587	0.0540626	0.0408456	0.0418438	0.0429387	0.0407649	0.0411365	0.0405713
ASV1298	0.276275	0.338917	0.51826	0.335087	0.510483	0.510711	0.505812	0.0371275	0.0302403	0.0284117	0.0301727	0.0288255	0.0293234	0.0291337
ASV1677	0.454065	0.47543	0.519915	0.490661	0.528073	0.529162	0.534735	0.021382	0.0216952	0.0206674	0.0217257	0.0195869	0.0206052	0.0200756
ASV1646	0.446074	0.387871	0.421459	0.418348	0.451335	0.445102	0.457944	0.0284648	0.0274915	0.0272106	0.0285208	0.0278979	0.0281416	0.0273166
ASV193	0.359809	0.394373	0.524317	0.39676	0.52412	0.525742	0.524711	0.0270296	0.0282877	0.0269867	0.0276565	0.0264309	0.0288902	0.028134
ASV436	0.488143	0.484157	0.489546	0.499541	0.500757	0.504258	0.51092	0.0206801	0.0222044	0.0237959	0.0219517	0.0233073	0.0228247	0.0225943
ASV2070	0.137888	0.083879	0.387987	0.111437	0.385444	0.379949	0.378409	0.0543895	0.0450233	0.0234145	0.0461961	0.0248469	0.0241061	0.0251473
ASV3004	0.293209	0.354047	0.504264	0.354101	0.503386	0.49629	0.497821	0.0275377	0.0222247	0.0170293	0.0220147	0.0161566	0.0171146	0.0166702
ASV344	0.0770453	0.0685963	0.29935	0.0962008	0.302871	0.29877	0.30062	0.0522905	0.0497626	0.0284594	0.0487721	0.0274154	0.0304976	0.0295115
ASV2439	0.210581	0.208091	0.342717	0.234169	0.333835	0.343709	0.339533	0.0437392	0.0347722	0.0367747	0.036769	0.0373285	0.0374631	0.0386841
ASV268	0.338788	0.415816	0.612719	0.409437	0.608573	0.609347	0.606363	0.0275343	0.0315272	0.02161	0.0287578	0.0214921	0.0225854	0.0224348
ASV53	0.100034	0.238554	0.380316	0.236078	0.37575	0.357513	0.361544	0.0472526	0.0337396	0.0304835	0.0328706	0.0299365	0.0309561	0.0297663
ASV260	0.262061	0.311029	0.397681	0.308944	0.398677	0.4183	0.416648	0.0288339	0.0311576	0.0254593	0.0305527	0.02407	0.0248826	0.0235753
ASV266	0.231376	0.211775	0.336462	0.225308	0.348949	0.332993	0.339439	0.0373389	0.0333795	0.0288898	0.0344676	0.028078	0.0286669	0.0284762
ASV2301	0.183218	0.333117	0.546602	0.325305	0.544495	0.535659	0.537153	0.0396803	0.0322197	0.021042	0.0308892	0.0205351	0.0215978	0.0215421
ASV146	0.143722	0.169023	0.266133	0.177878	0.275071	0.275954	0.276884	0.04543	0.0461143	0.0417604	0.0457044	0.0436102	0.046496	0.0457257
ASV134	0.234484	0.21174	0.41627	0.238207	0.429431	0.417749	0.425989	0.0506726	0.0645088	0.0247232	0.062341	0.0254142	0.030152	0.0289998
ASV28	-0.112991	0.00461325	0.14555	-0.0180361	0.124807	0.118725	0.10631	0.0571504	0.0535193	0.0365237	0.0543159	0.037192	0.0404749	0.0400339
ASV362	0.213931	0.277024	0.279718	0.275864	0.280776	0.307989	0.306675	0.046456	0.0403097	0.0309492	0.0386387	0.0301875	0.0311435	0.0305259
ASV749	0.136172	0.0845241	0.199521	0.107777	0.203975	0.173397	0.179705	0.0534139	0.0458128	0.0409622	0.0466862	0.0418937	0.0445887	0.0450685
ASV1785	0.24741	0.437712	0.376777	0.42485	0.364487	0.410855	0.4045	0.0389293	0.0343589	0.0308069	0.0359635	0.029839	0.0302769	0.0299411
ASV1815	0.334802	0.352167	0.427638	0.363814	0.422287	0.41848	0.417153	0.0259158	0.0211214	0.0236296	0.0213567	0.0233338	0.0216948	0.0222637
ASV511	0.210767	0.275301	0.405743	0.270064	0.401223	0.387681	0.387822	0.0382149	0.0353457	0.024833	0.033731	0.0239161	0.0258415	0.025459
ASV26	-0.0804219	0.141353	0.0988401	0.0891341	0.0889696	0.146328	0.128156	0.0579011	0.0573906	0.041756	0.0578798	0.0426667	0.0439581	0.0459715
ASV9	0.253338	0.281122	0.344047	0.272197	0.341109	0.356597	0.350516	0.0323639	0.0362655	0.0260048	0.0345044	0.0241259	0.0278254	0.0265559
ASV592	0.297832	0.337633	0.405382	0.342225	0.417121	0.441594	0.440966	0.0296204	0.0298846	0.0291995	0.0298479	0.0278588	0.0276515	0.0268525
ASV205	0.183466	0.265056	0.612523	0.262915	0.612567	0.613008	0.613449	0.044364	0.0331984	0.0161631	0.0341646	0.0149731	0.0152989	0.0149286
ASV561	0.270066	0.291907	0.380192	0.30045	0.402083	0.422356	0.426914	0.0489896	0.0416529	0.0269843	0.0426954	0.0273442	0.0282877	0.0287291
ASV339	0.242736	0.191218	0.281591	0.217163	0.292805	0.280991	0.286482	0.0308682	0.0306559	0.037051	0.0288862	0.0370834	0.0363541	0.0362403
ASV1638	0.24015	0.258228	0.495474	0.266934	0.499087	0.494344	0.494673	0.031271	0.0324654	0.0255543	0.0306913	0.0260635	0.0251849	0.0248188
ASV800	0.272578	0.41073	0.531308	0.401097	0.526678	0.542294	0.53871	0.0294633	0.0327913	0.0259188	0.0307979	0.0259761	0.026739	0.0267042
ASV86	0.423666	0.370707	0.527752	0.406277	0.538875	0.525104	0.531898	0.0229981	0.0315466	0.0241463	0.0292822	0.024421	0.0274158	0.0262502
ASV2095	0.248169	0.194768	0.480013	0.221057	0.491975	0.479526	0.485802	0.0330023	0.0356324	0.0255121	0.03322	0.0251326	0.026104	0.0255522
ASV460	0.274913	0.329543	0.673676	0.34378	0.667828	0.677723	0.672705	0.0366855	0.0329258	0.0186987	0.0346079	0.0183535	0.0176598	0.0180756
ASV704	0.307927	0.275804	0.470849	0.303779	0.47397	0.475935	0.47404	0.031419	0.0356361	0.0321194	0.0325321	0.032135	0.0328297	0.0331182
ASV3002	0.207653	0.288437	0.353503	0.289065	0.351467	0.358483	0.359057	0.0379591	0.0296089	0.0282717	0.0293077	0.0291397	0.0297397	0.0292585
ASV3252	0.336176	0.406942	0.521593	0.404546	0.521551	0.526592	0.526266	0.0255086	0.0218185	0.0229523	0.0200486	0.0230207	0.0248998	0.0245566
ASV2169	0.428016	0.384348	0.414272	0.412624	0.44669	0.446794	0.456003	0.0259427	0.0270939	0.0296393	0.0262347	0.0297097	0.0297532	0.0296095
ASV782	0.426665	0.453761	0.508525	0.455798	0.513423	0.51176	0.513584	0.0179855	0.0222583	0.0164836	0.0197043	0.0154547	0.0181806	0.0169485
ASV2015	0.250495	0.26645	0.416961	0.279313	0.429303	0.438015	0.440687	0.0400866	0.0359453	0.0288173	0.0352333	0.0290415	0.0291984	0.0292865
ASV1775	0.428792	0.464996	0.567553	0.468282	0.569132	0.562911	0.566561	0.0228775	0.0190835	0.0163617	0.0181643	0.0155391	0.0150261	0.0143916
ASV1236	0.35743	0.292261	0.357479	0.328434	0.376138	0.362049	0.371063	0.0275608	0.0290962	0.0343071	0.0275297	0.034213	0.0337724	0.0330843
ASV4126	0.17305	0.240178	0.341661	0.238706	0.344544	0.342609	0.345104	0.0369936	0.0384004	0.0282776	0.0367031	0.0303184	0.0301815	0.0302579
ASV16	0.246086	0.153809	0.327101	0.252322	0.35967	0.333351	0.360674	0.0457926	0.0500033	0.0320512	0.0506203	0.0325069	0.0347133	0.0350453
ASV219	0.24763	0.306107	0.315822	0.303961	0.319086	0.355532	0.350463	0.0353159	0.0338673	0.031435	0.0337933	0.0302306	0.0330604	0.0318769
ASV487	0.119736	0.180028	0.465966	0.183341	0.455281	0.463287	0.456837	0.0532672	0.0465034	0.0310835	0.04707	0.0309949	0.0293869	0.0293777
ASV1604	0.365969	0.352009	0.414723	0.359874	0.421624	0.407871	0.413613	0.0235636	0.0246432	0.0216851	0.0240054	0.0207455	0.0213783	0.0210847
ASV965	0.325811	0.324656	0.34131	0.337779	0.350559	0.349061	0.352804	0.0260604	0.0273305	0.0306992	0.0259113	0.0300356	0.0301391	0.0304403
ASV234	0.322681	0.344514	0.463004	0.348192	0.47016	0.469911	0.471387	0.0222611	0.0277114	0.0234525	0.0263309	0.0232897	0.0230785	0.0229874
ASV1242	0.21123	0.145737	0.198078	0.169698	0.214484	0.197601	0.204096	0.0369175	0.0363992	0.0342864	0.0361874	0.0342837	0.0351996	0.0343776
ASV850	0.0180044	0.102526	0.369701	0.0922876	0.360044	0.354178	0.348981	0.0486415	0.0502517	0.028471	0.0503078	0.0280555	0.0311682	0.030807
ASV2497	0.409497	0.333628	0.399434	0.36846	0.41247	0.382741	0.39523	0.0233258	0.0230101	0.0251996	0.0228153	0.0252558	0.024188	0.0241326
ASV235	0.344432	0.468133	0.54345	0.459314	0.531225	0.538207	0.531652	0.0257207	0.034699	0.0302404	0.0315525	0.0294959	0.0309954	0.030043
ASV338	0.266038	0.210634	0.419115	0.232251	0.429319	0.411106	0.419219	0.0402049	0.0351208	0.0224982	0.0351617	0.0226851	0.0226528	0.0225192
ASV103	0.204452	0.19029	0.180969	0.201431	0.209891	0.198416	0.212009	0.0332357	0.0377964	0.036564	0.0359766	0.0370081	0.0361587	0.0360244
ASV1045	0.41439	0.466091	0.632095	0.470019	0.629358	0.617988	0.618857	0.0246263	0.023115	0.0193261	0.0227109	0.0194887	0.0202202	0.0195642
ASV395	0.378486	0.36349	0.502929	0.373823	0.498065	0.479915	0.480563	0.0268854	0.0271779	0.0256469	0.0258592	0.0247255	0.025833	0.025312
ASV403	0.217429	0.310827	0.45612	0.309318	0.460125	0.462124	0.462115	0.0469055	0.0459269	0.0302493	0.0467446	0.0305052	0.032425	0.0326227
ASV887	0.494494	0.492485	0.538653	0.501783	0.547029	0.54341	0.547687	0.0152661	0.0150239	0.0176924	0.0136737	0.0161409	0.0173859	0.0159475
ASV435	0.271027	0.280407	0.299765	0.285081	0.29878	0.314168	0.310628	0.0343093	0.0291263	0.0271336	0.0273172	0.026727	0.0286242	0.0286998
ASV4059	0.0448162	0.193324	0.301564	0.177527	0.293771	0.304878	0.29911	0.0614287	0.0416039	0.0350568	0.0445447	0.0360423	0.0346914	0.0354803
ASV1580	0.151129	0.185756	0.182279	0.187332	0.187127	0.181542	0.187265	0.047249	0.0288316	0.0321579	0.0314457	0.0327668	0.0301529	0.0307605
ASV1163	0.0597921	0.0757753	-0.011473	0.0778214	-0.0175161	0.0177267	0.0128384	0.0621445	0.0477203	0.0492613	0.0487906	0.0493032	0.0493308	0.0499262
ASV448	0.00156729	-0.0240922	0.145246	-0.0145448	0.131001	0.11222	0.105937	0.0699334	0.0751312	0.0482802	0.0731404	0.0487081	0.0529922	0.0535949
ASV1766	0.330938	0.404709	0.459709	0.395101	0.462437	0.472497	0.471514	0.0287514	0.0250381	0.0196051	0.0246154	0.0187225	0.0189963	0.0189443
ASV196	0.154481	0.186728	0.329553	0.186074	0.330062	0.338036	0.335697	0.0521337	0.0417369	0.0322788	0.0439651	0.0353327	0.0349988	0.0357273
ASV784	0.155782	0.211844	0.105308	0.206401	0.133712	0.1813	0.179649	0.0598238	0.0486197	0.0502636	0.0513031	0.0526489	0.0502083	0.0516923
ASV78	0.150343	0.12471	0.168286	0.143183	0.181124	0.157608	0.168698	0.0407899	0.0357112	0.0367479	0.0354597	0.0347633	0.0368402	0.0350457
ASV506	0.248427	0.132503	0.219306	0.195658	0.261935	0.22787	0.252688	0.0436298	0.0375084	0.0359195	0.0376431	0.0375981	0.0353671	0.0365027
ASV3237	0.109731	0.185265	0.293555	0.180792	0.274238	0.277148	0.265609	0.0478304	0.0408393	0.0367166	0.0402119	0.0379021	0.0376054	0.0386957
ASV1654	0.191938	0.223686	0.367481	0.228189	0.363482	0.346573	0.348916	0.0412167	0.0347082	0.0273537	0.0346151	0.0271806	0.0284914	0.028156
ASV58	0.0850562	0.22183	0.241723	0.216944	0.257271	0.29876	0.300223	0.0497626	0.0408544	0.0352417	0.0424307	0.0339041	0.0351464	0.0352702
ASV682	0.295925	0.365917	0.419468	0.362248	0.413198	0.412914	0.410592	0.030318	0.0256797	0.0230271	0.024912	0.0229581	0.0240088	0.0239768
ASV176	0.346201	0.400857	0.460936	0.399037	0.452347	0.452599	0.449948	0.0242418	0.0205723	0.020093	0.0205199	0.0193847	0.0203064	0.0201312
ASV3776	0.312987	0.420348	0.661165	0.412789	0.654005	0.65466	0.651607	0.025403	0.0292217	0.0155517	0.0279825	0.0156389	0.0162142	0.0157943
ASV322	0.323669	0.410941	0.598958	0.412794	0.599865	0.590616	0.594123	0.0279212	0.0269531	0.019293	0.0262689	0.0191319	0.0197306	0.0196551
ASV3223	0.288594	0.38244	0.484884	0.380947	0.477436	0.476119	0.472771	0.0316183	0.0275403	0.0265068	0.0256128	0.0260764	0.0269028	0.0272227
ASV972	0.288404	0.318164	0.306343	0.327926	0.31067	0.331357	0.333125	0.0301087	0.0233048	0.0302602	0.0230584	0.0295198	0.0266034	0.0266111
ASV302	0.136758	0.138052	0.188808	0.144987	0.178347	0.175869	0.171727	0.0417039	0.04174	0.038	0.0418527	0.0395975	0.0414512	0.0409964
ASV400	0.343842	0.388871	0.514378	0.392303	0.505353	0.499358	0.49602	0.0287054	0.0255637	0.0201467	0.0256375	0.0195331	0.0210056	0.0207748
ASV707	0.0832428	0.119237	0.219776	0.117442	0.214629	0.222662	0.216611	0.0525743	0.0511939	0.04103	0.0527658	0.0414325	0.0441826	0.0450113
ASV2188	0.0116424	0.132499	0.239095	0.104911	0.227284	0.25534	0.243776	0.0542524	0.0501077	0.0357944	0.0507956	0.0362918	0.0399405	0.0396088
ASV227	0.0188429	0.110242	0.109126	0.0976048	0.111359	0.140854	0.135057	0.0567791	0.0517015	0.0442478	0.052981	0.0424525	0.04895	0.0463564
ASV79	-0.0821633	0.0436609	0.287059	0.0224866	0.270986	0.26872	0.260931	0.0585801	0.0502149	0.0278446	0.0530333	0.0305898	0.0331009	0.0337374
ASV541	0.192104	0.246204	0.378855	0.251716	0.387063	0.379482	0.38503	0.0342949	0.0371316	0.0295407	0.0366395	0.0302068	0.0299792	0.0316547
ASV3275	0.347241	0.436142	0.586474	0.430835	0.591811	0.591739	0.594596	0.0243084	0.0221481	0.015834	0.0213425	0.0155239	0.0161237	0.0160703
ASV691	0.124205	0.172977	0.529719	0.184887	0.534645	0.523131	0.527383	0.0507768	0.0379193	0.0200704	0.0402673	0.0194485	0.0202543	0.0201427
ASV1574	-0.0900051	0.0635791	0.108331	0.0338854	0.0905251	0.118557	0.106119	0.0479415	0.0407309	0.0401264	0.0438494	0.0416677	0.0380683	0.0395503
ASV201	0.387742	0.450498	0.446262	0.450594	0.441728	0.47451	0.470899	0.0290362	0.0254547	0.0254951	0.0254803	0.0256846	0.0254981	0.0252663
ASV115	0.310632	0.329314	0.425011	0.345078	0.44745	0.440307	0.450927	0.0291886	0.0303991	0.0274291	0.0282157	0.0270716	0.0289458	0.0282577
ASV25	0.193332	0.108524	0.288686	0.165026	0.336385	0.302741	0.325575	0.0563109	0.0660307	0.0390444	0.067439	0.0386417	0.043911	0.0427052
ASV1319	0.286578	0.255207	0.329673	0.28219	0.339903	0.348311	0.350548	0.0446757	0.0351302	0.0368449	0.0363061	0.0382008	0.0358747	0.0364958
ASV23	0.0962659	0.145106	0.27477	0.139078	0.269203	0.276681	0.272276	0.0473193	0.0450432	0.0345566	0.0451956	0.0357206	0.0371553	0.0370555
ASV621	0.0540116	-0.00279248	0.347392	0.0364801	0.36157	0.330667	0.341933	0.0662532	0.0552236	0.0301195	0.059743	0.0309458	0.0320286	0.032129
ASV797	0.296678	0.280913	0.420602	0.295192	0.439204	0.423147	0.432776	0.0375782	0.0421033	0.0267939	0.0396563	0.0271196	0.02985	0.0297172
ASV3088	0.33015	0.279781	0.39727	0.316414	0.424423	0.403868	0.419214	0.0480024	0.0392634	0.0304607	0.0396512	0.0313741	0.0314902	0.0326367
ASV7	0.0949659	0.220422	0.43316	0.214191	0.4419	0.458195	0.45792	0.0591303	0.0469048	0.0299494	0.0515764	0.0302838	0.0296441	0.0302736
ASV969	0.155729	0.2913	0.379792	0.287873	0.373186	0.402192	0.396593	0.0557665	0.0376994	0.031459	0.0392866	0.0322201	0.0296671	0.029482
ASV1781	0.110818	0.23202	0.232063	0.226072	0.241604	0.304649	0.302519	0.065677	0.0551939	0.0481607	0.0558401	0.0490869	0.0526283	0.0541821
ASV179	0.097103	0.180644	0.575179	0.175379	0.569273	0.568709	0.565726	0.0515562	0.0478042	0.0222587	0.0504843	0.0229036	0.0222153	0.022769
ASV100	0.423059	0.43623	0.573514	0.448278	0.58036	0.566823	0.57193	0.0252401	0.0214696	0.021329	0.0215847	0.0205395	0.0199153	0.0198091
ASV15	0.183523	0.206703	0.556013	0.214335	0.559061	0.546717	0.551075	0.0449788	0.0392195	0.0207866	0.0402086	0.0206105	0.0217099	0.0218488
ASV31	0.192804	0.33372	0.149387	0.319181	0.153596	0.269712	0.264145	0.0335013	0.0273394	0.0434606	0.0260674	0.0396998	0.0361764	0.0331272
ASV76	0.0340352	-0.10646	0.0240503	-0.0495677	0.0290992	-0.0311855	-0.0166317	0.06039	0.0579575	0.0515469	0.0622582	0.0554507	0.0510327	0.0547722
ASV122	0.00389694	0.0221655	0.113238	0.0273205	0.107589	0.0997385	0.0990515	0.0643746	0.0516258	0.043091	0.05749	0.0451582	0.0482069	0.051393
ASV2010	-0.0881923	0.0673018	0.194189	0.042345	0.158816	0.185679	0.165679	0.0479503	0.0427396	0.0456411	0.0426119	0.0454521	0.0452244	0.0459246
ASV827	0.0682671	0.132649	0.00832034	0.127704	0.0213827	0.0482644	0.0536525	0.0401135	0.0315961	0.0407027	0.0323404	0.0381277	0.0371666	0.035609
ASV1	0.335272	0.272971	0.341117	0.299039	0.365443	0.334797	0.351233	0.0282962	0.028536	0.0245622	0.0275822	0.0232978	0.0249451	0.0235307
ASV63	0.219224	0.283493	0.369433	0.274447	0.358432	0.367149	0.3589	0.0311751	0.0277705	0.026894	0.027075	0.0270976	0.0278791	0.0275806
ASV391	0.188645	0.149052	0.0665779	0.178563	0.107036	0.101071	0.123409	0.0380859	0.0380971	0.0424587	0.0365232	0.0442895	0.0441668	0.044163
ASV38	0.0982604	0.182083	0.433693	0.177225	0.42932	0.411215	0.410227	0.0534635	0.0383237	0.0264116	0.0418657	0.0266865	0.0263728	0.0276062
ASV4	0.0645422	0.21624	0.273629	0.190445	0.259771	0.29658	0.281367	0.055258	0.0402073	0.0416524	0.0419797	0.0423867	0.0410033	0.0421921
ASV1603	0.0984431	0.076368	0.0986236	0.0932747	0.11249	0.0922629	0.104038	0.0418631	0.0286778	0.0267221	0.0320944	0.0262662	0.0224416	0.0222321
ASV956	0.307806	0.33703	0.320569	0.344199	0.333293	0.337585	0.344439	0.0379914	0.0283741	0.0318552	0.0295098	0.0304326	0.0311641	0.0299022
ASV116	0.346472	0.380419	0.531673	0.398357	0.52937	0.520217	0.521964	0.0291258	0.0269871	0.020905	0.0262029	0.0204151	0.0211577	0.0206994
ASV1567	0.309192	0.365253	0.384348	0.380774	0.377891	0.388349	0.38788	0.0417846	0.0295622	0.0324333	0.0320848	0.0316179	0.0302652	0.0302449
ASV2116	0.308152	0.353669	0.462062	0.36192	0.45845	0.456091	0.456409	0.037939	0.0313927	0.0274805	0.0305317	0.0278968	0.0281238	0.0280217
ASV723	0.0745424	0.0853947	0.127793	0.0893133	0.130204	0.124295	0.126213	0.0344871	0.0214809	0.0359487	0.0226493	0.0348114	0.0300909	0.0299684
ASV217	0.204919	0.167379	0.251017	0.188202	0.254852	0.237026	0.238262	0.0488407	0.0445319	0.0410269	0.0440108	0.0427795	0.044251	0.0443599
ASV925	0.169796	0.263345	0.303991	0.256097	0.301412	0.324436	0.320705	0.0493887	0.0341106	0.0326338	0.0353249	0.0321068	0.0303148	0.0306109
ASV407	0.505158	0.523202	0.567512	0.525986	0.571077	0.568523	0.571272	0.0165465	0.0162908	0.0170163	0.0154882	0.0161712	0.0162182	0.0157186
ASV5542	0.422662	0.56679	0.658488	0.556731	0.65495	0.666474	0.663082	0.0191406	0.0179916	0.014568	0.0177847	0.0134843	0.0132924	0.0130822
ASV3382	0.156415	0.157027	0.265912	0.169076	0.315405	0.302018	0.315416	0.0558144	0.0575608	0.0371501	0.0573523	0.0389419	0.040065	0.0394361
ASV95	0.512788	0.517799	0.582027	0.522983	0.588812	0.580607	0.58551	0.0195019	0.0200572	0.0174436	0.0196317	0.0162521	0.0170417	0.01637
ASV277	0.362517	0.362191	0.45016	0.371311	0.457512	0.465607	0.465958	0.0246497	0.0226225	0.0222535	0.0218175	0.0220314	0.0211535	0.0205488
ASV417	0.192867	0.237462	0.328606	0.248421	0.329529	0.342647	0.341986	0.0637671	0.0423388	0.0333934	0.0454181	0.0355444	0.0352374	0.0360344
ASV3160	0.131265	0.197113	0.191684	0.190091	0.192713	0.200171	0.199772	0.0500659	0.0339968	0.0325462	0.0350359	0.0308585	0.0326668	0.0313366
ASV1565	0.306158	0.406855	0.508739	0.395738	0.510059	0.511815	0.51263	0.0257744	0.0212795	0.0173304	0.0208142	0.0165261	0.0170932	0.0163819
ASV75	0.268563	0.340344	0.536795	0.34043	0.539837	0.530225	0.533897	0.0279751	0.0272379	0.0178	0.0257993	0.0183316	0.0196713	0.0199954
ASV77	0.478447	0.477924	0.505352	0.48815	0.512008	0.502145	0.507092	0.0216687	0.021239	0.0238109	0.0206457	0.0233496	0.0238834	0.0236255
ASV159	0.468491	0.516983	0.577058	0.517011	0.577522	0.578624	0.578103	0.0172924	0.0163915	0.0163476	0.0155114	0.015633	0.0161058	0.0156227
ASV858	0.190922	0.174152	0.319808	0.190729	0.322285	0.298857	0.303456	0.0407908	0.0308654	0.0267505	0.0326126	0.0268087	0.0263651	0.0271449
ASV2167	-0.0863742	0.0502052	0.297004	0.0518044	0.284887	0.273186	0.27246	0.0520547	0.0444095	0.0331682	0.0449905	0.0313193	0.0329917	0.0323974
ASV649	0.245585	0.272313	0.296335	0.283167	0.296464	0.314075	0.315575	0.0483674	0.0360134	0.0364504	0.0375897	0.0366463	0.0361477	0.035901
ASV198	0.259504	0.389196	0.381777	0.374138	0.37232	0.384483	0.379379	0.0330929	0.0296283	0.0296696	0.0283947	0.0293106	0.0281739	0.0282117
ASV3041	0.225983	0.231934	0.198809	0.237138	0.211973	0.224389	0.229958	0.048261	0.0428214	0.0350956	0.0446871	0.0338132	0.0361274	0.0352977
ASV269	0.147768	0.191145	0.202436	0.18784	0.192598	0.197229	0.196348	0.0424159	0.0363207	0.0392742	0.0362362	0.0362023	0.0356344	0.0350205
ASV560	0.125561	0.30316	0.427013	0.276132	0.415092	0.441684	0.429054	0.0441822	0.0418723	0.0281452	0.0427554	0.0281947	0.0312382	0.0317
ASV106	-0.145041	-0.084942	-0.067863	-0.110684	-0.0920902	-0.0742004	-0.0926492	0.0619189	0.0557334	0.0488601	0.0618885	0.049334	0.0539307	0.0561584
ASV46	0.168848	0.207463	0.237681	0.203195	0.238768	0.251101	0.246066	0.0412186	0.0333616	0.032049	0.0330869	0.0324035	0.0328668	0.0316578
ASV249	-0.0699902	-0.0201424	0.0212464	-0.0249337	0.0109699	0.0101451	0.0062257	0.0430498	0.0310341	0.032057	0.0313311	0.0321843	0.0312352	0.0311969
ASV467	0.100181	0.050028	0.342519	0.0720725	0.333591	0.309798	0.308132	0.0536416	0.0403963	0.0309125	0.0420585	0.0312621	0.0315534	0.0316069
ASV1271	-0.0146971	0.0707519	0.338137	0.0533515	0.323676	0.307388	0.301046	0.0673459	0.0529223	0.0350403	0.0575283	0.035748	0.0373383	0.0383036
ASV3371	0.00172491	0.0507966	0.325848	0.0348913	0.315237	0.317183	0.309762	0.0499278	0.0417462	0.0340317	0.0423737	0.0355496	0.0363096	0.0366612
ASV285	0.330661	0.379662	0.421429	0.378133	0.420683	0.430335	0.428798	0.028753	0.0245768	0.0230152	0.024263	0.0224051	0.0229684	0.021779
ASV786	0.22876	0.243982	0.363268	0.250694	0.358157	0.356497	0.353468	0.0550937	0.0455879	0.031972	0.0458589	0.0327602	0.0335331	0.0337047
ASV2084	0.151736	0.178904	0.385546	0.174893	0.37511	0.367233	0.362126	0.041759	0.038152	0.0295973	0.0372944	0.0292664	0.0308784	0.0304246
ASV954	0.289687	0.244517	0.301869	0.276277	0.324121	0.306801	0.320759	0.0383248	0.0309622	0.0285247	0.031221	0.0298596	0.0296145	0.0295641
ASV35	0.34826	0.374451	0.449996	0.384309	0.454845	0.439759	0.44573	0.027682	0.0243268	0.0256049	0.0246729	0.0246847	0.0258681	0.0254795
ASV1780	0.268526	0.203926	0.160029	0.231274	0.208379	0.177347	0.202604	0.0289678	0.027249	0.0311041	0.0262384	0.0286136	0.0290923	0.0280482
ASV1630	0.337024	0.338518	0.445365	0.351372	0.449188	0.426875	0.432497	0.0263704	0.027483	0.0237959	0.0266661	0.0231701	0.0238785	0.0238639
ASV1307	0.311474	0.301352	0.516878	0.311387	0.516627	0.499144	0.502123	0.0266017	0.0231242	0.0211943	0.0233258	0.0211262	0.0214059	0.0212282
ASV283	0.353955	0.404196	0.577124	0.407695	0.579199	0.568136	0.571551	0.024941	0.0241042	0.0191259	0.023434	0.0188041	0.0199086	0.0198363
ASV3322	0.414362	0.405655	0.489164	0.419373	0.500517	0.479435	0.48803	0.0260889	0.0203344	0.02366	0.0199728	0.024152	0.023449	0.0233676
ASV891	0.307827	0.280074	0.450576	0.302736	0.457153	0.432765	0.441445	0.0297946	0.0268989	0.0239202	0.02653	0.0227329	0.0238842	0.0234944
ASV443	0.435437	0.455054	0.517504	0.460541	0.522763	0.514598	0.518716	0.0290838	0.0219544	0.0232473	0.0233544	0.0229429	0.0234695	0.0234126
ASV462	-0.0206969	0.0525003	0.2202	0.0356494	0.203924	0.1884	0.180342	0.0499957	0.0440443	0.0376016	0.0462905	0.0385465	0.041098	0.041785
ASV287	0.013353	0.100925	0.244145	0.0989101	0.23591	0.238094	0.232053	0.0479421	0.0433581	0.0352111	0.0426358	0.0350424	0.0345718	0.0356589
ASV557	0.159226	0.120183	0.244458	0.144781	0.262103	0.247744	0.254972	0.0439817	0.0415162	0.0387717	0.0411056	0.0400238	0.0380725	0.0375281
ASV3179	0.314547	0.286293	0.428509	0.308253	0.433878	0.414643	0.419593	0.0282702	0.0254485	0.0261811	0.0251083	0.0262094	0.0267653	0.0265408
ASV478	0.230422	0.286995	0.509386	0.285261	0.505969	0.49186	0.493979	0.03795	0.0330669	0.0233553	0.0324403	0.0234945	0.0247276	0.0245302
ASV42	0.473752	0.496267	0.500999	0.501565	0.505291	0.511866	0.514118	0.0219073	0.0192399	0.0205219	0.0190926	0.0197199	0.0204388	0.0197841
ASV794	0.164639	0.314405	0.34885	0.301735	0.334278	0.351921	0.34457	0.0374355	0.0333507	0.0282251	0.0332072	0.0277058	0.0279002	0.0277766
ASV1178	0.170567	0.205917	0.240495	0.201555	0.238819	0.241307	0.239552	0.0367964	0.0295821	0.0318265	0.0294459	0.0306481	0.0302271	0.0295046
ASV1161	0.237461	0.388109	0.275858	0.370481	0.284659	0.325895	0.327888	0.0409818	0.0351141	0.0361328	0.0356616	0.0346713	0.0324604	0.0314878
ASV683	0.407537	0.477131	0.533773	0.474456	0.53259	0.53242	0.532071	0.0214151	0.0222754	0.018858	0.0213576	0.0170922	0.0199951	0.0185257
ASV13	0.531534	0.53302	0.560872	0.543306	0.572372	0.566727	0.573917	0.0192294	0.0192719	0.0183236	0.0180332	0.0171449	0.0187868	0.0180951
ASV203	0.411966	0.375424	0.581929	0.410008	0.588023	0.56233	0.570519	0.0302235	0.0219203	0.0219187	0.0215132	0.021859	0.0230149	0.0227348
ASV1710	0.339695	0.171755	0.366971	0.27044	0.383975	0.341562	0.359089	0.0376501	0.0409517	0.0279625	0.0383507	0.027607	0.0304577	0.0304845
ASV415	0.405803	0.364889	0.548876	0.400166	0.554247	0.536868	0.543387	0.0303964	0.0325766	0.0218896	0.030862	0.0207793	0.0244663	0.0241477
ASV343	0.312581	0.360573	0.420029	0.362192	0.41814	0.413074	0.414316	0.0291619	0.0226085	0.0194631	0.0199384	0.0192114	0.0194733	0.0188545
ASV1884	0.479806	0.442082	0.476379	0.460857	0.492582	0.476927	0.487534	0.0197862	0.0226794	0.0241102	0.0206112	0.0239001	0.0234947	0.023756
ASV32	0.478228	0.432688	0.63242	0.471755	0.643793	0.616781	0.629518	0.0232653	0.0216835	0.0168779	0.0208186	0.016695	0.0176154	0.017152
ASV3060	-0.11278	-0.0767312	0.107545	-0.0920961	0.0852398	0.0784703	0.0638926	0.0485924	0.0459013	0.0362815	0.0485465	0.0381437	0.0390245	0.0396948
ASV351	0.180802	0.254407	0.395508	0.242973	0.391372	0.393608	0.388911	0.0425983	0.0314387	0.0262445	0.0321965	0.0263011	0.0267521	0.0267798
ASV2114	0.359882	0.356049	0.495391	0.371237	0.506129	0.494064	0.499602	0.030343	0.0312715	0.0289242	0.0295809	0.0280424	0.0303884	0.0298152
ASV140	0.178004	0.154669	0.379307	0.170758	0.383171	0.36118	0.36732	0.0442426	0.0441607	0.0295777	0.0421084	0.0287644	0.030827	0.030136
ASV85	0.299582	0.369089	0.427624	0.365482	0.422854	0.424959	0.422491	0.0329412	0.0241414	0.0301103	0.0237087	0.0308898	0.0300122	0.0305206
ASV1592	0.353407	0.417593	0.421155	0.412195	0.434276	0.439738	0.444702	0.0367543	0.0350554	0.0279269	0.0351675	0.0271225	0.0292124	0.0284975
ASV230	0.352575	0.389349	0.506443	0.394869	0.515037	0.514405	0.518349	0.0302987	0.0301658	0.0259896	0.029975	0.0256076	0.0268553	0.0269189
ASV250	0.502477	0.505302	0.606568	0.520548	0.619211	0.594683	0.606611	0.0151115	0.0147196	0.0155565	0.0138712	0.0143146	0.0151963	0.0142313
ASV1566	0.185878	0.228008	0.437929	0.222124	0.433546	0.438173	0.433555	0.0322299	0.0310128	0.0230745	0.0283934	0.0235985	0.0239465	0.0247753
ASV1578	0.407764	0.363382	0.51352	0.400434	0.518995	0.505246	0.510877	0.0319981	0.0286987	0.019906	0.0276989	0.0192963	0.0205643	0.0213301
ASV767	0.264401	0.32663	0.587317	0.327543	0.583674	0.571632	0.572998	0.0256182	0.0232848	0.016579	0.0219715	0.0162677	0.0172786	0.0171708
ASV194	0.51588	0.589722	0.639503	0.590813	0.642976	0.662444	0.661785	0.0278155	0.0197961	0.0187078	0.0202294	0.0180299	0.0176412	0.0175778

## Sheet: Figure 1d
KF
	PAmean.WGS	PAmean.RNA	PAmean.Gene	PAmean.ASV	PAmean.WGS_RNA	PAmean.WGS_Gene	PAmean.WGS_ASV	PAmean.RNA_Gene	PAmean.RNA_ASV	PAmean.Gene_ASV	PAmean.WGS_RNA_Gene	PAmean.WGS_RNA_ASV	PAmean.WGS_Gene_ASV	PAmean.RNA_Gene_ASV	PAmean.WGS_RNA_Gene_ASV	PAsd.WGS	PAsd.RNA	PAsd.Gene	PAsd.ASV	PAsd.WGS_RNA	PAsd.WGS_Gene	PAsd.WGS_ASV	PAsd.RNA_Gene	PAsd.RNA_ASV	PAsd.Gene_ASV	PAsd.WGS_RNA_Gene	PAsd.WGS_RNA_ASV	PAsd.WGS_Gene_ASV	PAsd.RNA_Gene_ASV	PAsd.WGS_RNA_Gene_ASV
Al	0.112583	0.205883	0.300641	0.29341	0.191166	0.307614	0.315476	0.34613	0.340552	0.33276	0.338071	0.338715	0.339941	0.363283	0.360623	0.0436423	0.0348982	0.0311302	0.0378122	0.0357619	0.0316752	0.036848	0.0284852	0.0342825	0.032956	0.0286406	0.0352433	0.0329856	0.0303936	0.0319226
B	0.0838963	0.212083	0.416477	0.374565	0.210877	0.398798	0.382168	0.391685	0.448176	0.456815	0.385171	0.445399	0.44908	0.462808	0.459527	0.0504027	0.032466	0.0332083	0.0330948	0.0334097	0.0342922	0.0335758	0.0316422	0.0299381	0.0335107	0.0322664	0.0306855	0.0337585	0.0323849	0.0322806
Ca	0.275608	0.338953	0.400639	0.371057	0.33595	0.41071	0.430259	0.434389	0.456181	0.409757	0.431391	0.457974	0.434101	0.462166	0.463306	0.0334962	0.0331752	0.033508	0.0304998	0.0325212	0.0302043	0.0308586	0.0303655	0.0318065	0.0340885	0.0305636	0.031787	0.0320933	0.0322125	0.0310286
Cu	0.107666	0.13145	0.162536	0.25356	0.128923	0.154157	0.252704	0.161906	0.238864	0.223892	0.15393	0.238862	0.2237	0.218104	0.21672	0.0452201	0.0385211	0.0373039	0.0336746	0.0394259	0.0391678	0.0342462	0.0394269	0.0345965	0.0364568	0.0402814	0.0338935	0.0356031	0.0374264	0.0371388
Fe	0.211148	0.221797	0.255563	0.257113	0.226369	0.288002	0.305258	0.303382	0.300701	0.298263	0.306713	0.308414	0.317585	0.324373	0.329339	0.0390262	0.0362579	0.0313784	0.0370716	0.0356315	0.03307	0.0381097	0.0324082	0.037622	0.0349586	0.0322919	0.0379932	0.0352493	0.0346429	0.0347185
K	0.389257	0.521328	0.548828	0.344187	0.52715	0.550788	0.384891	0.548911	0.529065	0.540558	0.553052	0.533592	0.543305	0.548008	0.550316	0.0205039	0.0123237	0.0206772	0.0289594	0.0119597	0.0202505	0.0268396	0.0167477	0.0175149	0.023854	0.015949	0.0172648	0.0235481	0.0202004	0.0195627
Mg	0.281235	0.471558	0.422995	0.153677	0.462782	0.418061	0.279684	0.479155	0.464269	0.377096	0.47217	0.464004	0.383053	0.457288	0.456665	0.0287296	0.0264961	0.0306394	0.035229	0.0256693	0.030225	0.0339845	0.0271696	0.0272877	0.0316671	0.0268631	0.0271043	0.0311183	0.0277684	0.0278163
Mn	0.166162	0.120831	0.179628	0.261645	0.14234	0.181032	0.273461	0.179883	0.257416	0.270353	0.181282	0.260993	0.272301	0.265279	0.265615	0.0435662	0.0412004	0.0393957	0.0358037	0.0413476	0.0387576	0.0349625	0.0382751	0.0366804	0.0358389	0.0381314	0.0358842	0.0351932	0.0353483	0.0350923
Na	0.31508	0.348493	0.42889	0.623741	0.347276	0.43672	0.616097	0.430084	0.612635	0.626023	0.433835	0.608114	0.622766	0.620485	0.617471	0.0278856	0.0293609	0.0572901	0.0445136	0.0273962	0.0538472	0.0487693	0.0513139	0.0481564	0.0471166	0.050841	0.0501649	0.0485951	0.0489912	0.0501676
P	0.618778	0.657073	0.695702	0.546583	0.664959	0.705028	0.630952	0.696833	0.680078	0.703838	0.702809	0.685936	0.712382	0.710846	0.71622	0.0120125	0.0101971	0.0131288	0.0196373	0.00988126	0.0121513	0.0147924	0.0121127	0.0135527	0.0116458	0.011563	0.012614	0.0111881	0.011481	0.0110671
Zn	0.33027	0.376962	0.506974	0.182366	0.383074	0.50883	0.327184	0.493383	0.422201	0.496145	0.497097	0.426365	0.499751	0.495566	0.498023	0.0256507	0.0213258	0.0217372	0.0389784	0.0206646	0.022038	0.035051	0.0217304	0.0282223	0.0241409	0.0214391	0.0275932	0.0241526	0.0234877	0.0235408
N	0.414784	0.559429	0.690012	0.311243	0.556859	0.684624	0.395633	0.677589	0.568471	0.672574	0.675152	0.567284	0.67178	0.668703	0.667912	0.0161222	0.0124279	0.0160149	0.0323626	0.0121208	0.0161537	0.0274903	0.0167241	0.0165293	0.019536	0.0170155	0.0154546	0.0189101	0.0193692	0.0188659
C	0.498427	0.485942	0.706902	0.554955	0.504289	0.705579	0.588293	0.696158	0.636207	0.727252	0.697322	0.63613	0.725502	0.721323	0.720436	0.0157197	0.0155256	0.014527	0.0271904	0.0142882	0.0144815	0.0239534	0.01447	0.020306	0.0168009	0.014509	0.0198793	0.0164631	0.0166681	0.0163017
Albox	0.103133	0.184713	0.311465	0.296552	0.172572	0.314363	0.315288	0.344309	0.337192	0.329481	0.336626	0.335374	0.335562	0.35758	0.355645	0.040833	0.0407946	0.0333158	0.0334276	0.0399513	0.0337866	0.0313964	0.0344304	0.0343493	0.0317657	0.0355021	0.0328828	0.0320406	0.0325881	0.0333231
Bbox	0.0838302	0.206749	0.409147	0.362081	0.205984	0.3917	0.368664	0.384685	0.433419	0.445891	0.378357	0.43208	0.437943	0.451915	0.448569	0.0469903	0.0382764	0.0339032	0.0307642	0.0377549	0.0328462	0.0305535	0.0331873	0.0288672	0.0285214	0.0329237	0.0296279	0.0286744	0.0282207	0.0276458
Cabox	0.260171	0.305912	0.40186	0.351275	0.306532	0.41448	0.409885	0.427725	0.42783	0.399054	0.426053	0.432996	0.423685	0.443289	0.446826	0.0285781	0.0284982	0.0262958	0.0317673	0.0281338	0.0249575	0.0294294	0.0262396	0.0292281	0.0274289	0.0254779	0.0288452	0.0264825	0.0278135	0.0270604
Cubox	0.0521792	0.103735	0.175896	0.239071	0.0999993	0.160344	0.235528	0.165403	0.216161	0.221134	0.156557	0.216364	0.218463	0.208624	0.20892	0.0516645	0.0436692	0.0462968	0.039612	0.045196	0.0457843	0.0396009	0.0463954	0.0418736	0.0413515	0.0465553	0.0422097	0.0412685	0.0434281	0.0432107
Febox	0.178204	0.179658	0.281383	0.278975	0.187714	0.302913	0.317435	0.306063	0.303462	0.314881	0.309886	0.311828	0.332283	0.330763	0.336988	0.0383107	0.0362447	0.0329141	0.0349008	0.0361174	0.0336879	0.0345883	0.0336722	0.0326889	0.0324186	0.0334578	0.0335442	0.0326326	0.0325968	0.0335976
Kbox	0.399832	0.534945	0.561721	0.350206	0.539958	0.562918	0.389518	0.562031	0.541842	0.552239	0.565425	0.5464	0.553849	0.560888	0.563189	0.0198744	0.0135017	0.0201626	0.0304576	0.0127632	0.0192382	0.0268157	0.0171904	0.0160128	0.0210989	0.0164311	0.0154849	0.0207371	0.0184545	0.0180183
Mgbox	0.301163	0.486508	0.436501	0.15031	0.478058	0.432128	0.298261	0.49469	0.481416	0.395343	0.487507	0.48064	0.402544	0.477837	0.476269	0.0311187	0.0227149	0.0263553	0.044834	0.022982	0.026919	0.0389725	0.0233038	0.0267839	0.0300585	0.0238002	0.0260321	0.0294955	0.025249	0.0247469
Mnbox	0.102679	0.0826926	0.25452	0.255095	0.0969691	0.245758	0.260018	0.242149	0.235639	0.30467	0.238832	0.239558	0.304075	0.29194	0.29224	0.045559	0.0437608	0.0382645	0.0321451	0.0450497	0.0383849	0.0316039	0.0414073	0.0322432	0.0339872	0.0399554	0.0327001	0.0325825	0.0353765	0.0353808
Nabox	0.439828	0.441079	0.50678	0.52799	0.450138	0.534577	0.551106	0.528265	0.548335	0.576837	0.536358	0.551234	0.587779	0.585516	0.5885	0.0162488	0.0191638	0.0180017	0.0221349	0.0161813	0.0154434	0.0192501	0.0162393	0.01843	0.015954	0.0150495	0.0180764	0.014912	0.0148509	0.0140374
Pbox	0.663127	0.698002	0.718403	0.618816	0.706056	0.730615	0.686946	0.726726	0.726809	0.73966	0.733067	0.731829	0.746679	0.747698	0.752133	0.0103339	0.0100954	0.0110574	0.0163093	0.0094927	0.00999973	0.0118096	0.00971519	0.00925723	0.0105773	0.00909582	0.00931158	0.00987488	0.00933905	0.00886667
Znbox	0.359334	0.368023	0.507959	0.224965	0.382168	0.516371	0.378083	0.49334	0.435233	0.509136	0.501004	0.442117	0.51646	0.506091	0.510756	0.0260056	0.0192135	0.0219532	0.0384743	0.019752	0.0226883	0.0329864	0.0217363	0.0256312	0.0254659	0.0223223	0.0259874	0.0249366	0.0241649	0.0239114
Nbox	0.452174	0.614959	0.721886	0.339116	0.614116	0.716164	0.422878	0.707768	0.610815	0.701246	0.704724	0.61089	0.700525	0.694955	0.69372	0.01727	0.0119013	0.0137133	0.0287288	0.0116175	0.0135547	0.022979	0.0130546	0.0137236	0.0139062	0.0129993	0.0131995	0.0135958	0.013098	0.0133699
Cbox	0.492383	0.480427	0.704783	0.556275	0.49881	0.703959	0.588439	0.693887	0.636038	0.726796	0.695324	0.635417	0.725213	0.721166	0.720102	0.0166754	0.0157133	0.0136998	0.0259004	0.0146192	0.0132954	0.0221014	0.0137248	0.0183622	0.0156989	0.0131207	0.0181327	0.0152094	0.0148355	0.0146108
Alnorm	0.103777	0.188586	0.316336	0.304933	0.176513	0.318017	0.322357	0.349754	0.341946	0.335384	0.341629	0.340988	0.34029	0.362058	0.360212	0.0477589	0.0374008	0.0318785	0.0329757	0.0378965	0.0321857	0.032116	0.0281903	0.0315181	0.0320541	0.030488	0.0308329	0.031115	0.0293864	0.0288378
Bnorm	0.0904971	0.218063	0.413128	0.368297	0.216653	0.397705	0.37759	0.39151	0.44819	0.451982	0.386212	0.446443	0.446198	0.460973	0.458493	0.0485017	0.0349795	0.033539	0.0319746	0.0357949	0.0344306	0.0298604	0.0338068	0.0278258	0.030953	0.0335483	0.0278706	0.0307736	0.0288891	0.0289514
Canorm	0.235027	0.281724	0.395589	0.349644	0.28028	0.402868	0.40137	0.415303	0.418949	0.39901	0.412602	0.422949	0.41949	0.437321	0.439985	0.0363812	0.0321618	0.0284581	0.0341955	0.0324707	0.0276861	0.0327646	0.0270244	0.0300931	0.0304372	0.0271657	0.0304687	0.0303591	0.02765	0.0272849
Cunorm	0.0468809	0.10215	0.172753	0.255074	0.0982061	0.155874	0.249826	0.162601	0.229235	0.231887	0.153694	0.229862	0.229474	0.218854	0.217619	0.0556554	0.0409334	0.0403022	0.0351788	0.0430282	0.0421538	0.0351214	0.0412967	0.0358036	0.0376787	0.0426277	0.0348632	0.0372139	0.0374091	0.0375829
Fenorm	0.171881	0.179743	0.279585	0.291743	0.184723	0.298782	0.324563	0.308025	0.314893	0.320076	0.309196	0.321361	0.334317	0.33662	0.341152	0.0425164	0.0348442	0.0328388	0.0309977	0.0350378	0.0332629	0.0321573	0.0322729	0.0329298	0.0334534	0.0319564	0.032951	0.0338318	0.0337801	0.034309
Knorm	0.397866	0.531964	0.562362	0.345461	0.53727	0.562999	0.385642	0.562764	0.537757	0.553539	0.565646	0.542228	0.554386	0.561143	0.563166	0.0211083	0.0123561	0.0216272	0.0281003	0.012494	0.0205271	0.0244375	0.0173331	0.0142912	0.0229063	0.0164847	0.0140352	0.0218914	0.0178028	0.0166283
Mgnorm	0.317692	0.490925	0.438463	0.16435	0.482961	0.43712	0.319189	0.496385	0.487991	0.403136	0.489638	0.487296	0.411895	0.480964	0.480102	0.0333863	0.0247972	0.0252317	0.0364102	0.0242671	0.0251139	0.0366353	0.024098	0.0282316	0.0303686	0.0240109	0.028073	0.0293765	0.0285667	0.0277844
Mnnorm	0.0996012	0.0806806	0.2446	0.251248	0.0940909	0.235422	0.254556	0.233786	0.230337	0.293943	0.230369	0.232869	0.292082	0.281141	0.280997	0.0521468	0.0476222	0.0378289	0.040226	0.0480632	0.0372077	0.0402221	0.0386523	0.0411435	0.037731	0.0379857	0.0415898	0.037269	0.0384349	0.0380836
Nanorm	0.444588	0.443938	0.508416	0.515855	0.452412	0.536918	0.54244	0.52806	0.539049	0.568547	0.537414	0.543311	0.580947	0.578028	0.581723	0.0183806	0.0193291	0.0204218	0.0222114	0.0179564	0.0181366	0.0202935	0.0182168	0.0199358	0.0199193	0.0181474	0.0193756	0.0192127	0.0183877	0.018078
Pnorm	0.644182	0.67686	0.69588	0.60019	0.685189	0.710477	0.665315	0.703724	0.702715	0.718927	0.711234	0.708004	0.726434	0.724636	0.729755	0.0119647	0.0110554	0.0148141	0.0170643	0.0103062	0.0135758	0.0138146	0.0130171	0.0108185	0.0120777	0.0125375	0.0106755	0.0112531	0.0110935	0.0106306
Znnorm	0.335208	0.353705	0.501192	0.219467	0.366722	0.507087	0.361417	0.485022	0.427977	0.50602	0.491029	0.43438	0.511622	0.502275	0.505752	0.028877	0.0231951	0.0257337	0.0421897	0.0228487	0.0255115	0.033484	0.0252428	0.0276222	0.0273358	0.0251986	0.0272412	0.0263872	0.0257867	0.0258468
Nnorm	0.462671	0.63073	0.726882	0.345802	0.628717	0.720786	0.432242	0.71441	0.624247	0.704286	0.711095	0.624429	0.703686	0.699709	0.698322	0.0174319	0.0122447	0.0124759	0.0322961	0.0119416	0.0126903	0.0268501	0.0124774	0.0151599	0.0153395	0.0122857	0.0143464	0.0145096	0.0147222	0.0143665
Cnorm	0.483525	0.473694	0.704862	0.558665	0.492167	0.703337	0.587354	0.693451	0.637129	0.730441	0.69441	0.636325	0.72812	0.723357	0.722243	0.0176179	0.0174262	0.0134509	0.0272508	0.0154788	0.0131493	0.0238643	0.013596	0.02054	0.0144972	0.013052	0.0197167	0.013951	0.0143232	0.0144519
YL
	PAmean.WGS	PAmean.RNA	PAmean.Gene	PAmean.ASV	PAmean.WGS_RNA	PAmean.WGS_Gene	PAmean.WGS_ASV	PAmean.RNA_Gene	PAmean.RNA_ASV	PAmean.Gene_ASV	PAmean.WGS_RNA_Gene	PAmean.WGS_RNA_ASV	PAmean.WGS_Gene_ASV	PAmean.RNA_Gene_ASV	PAmean.WGS_RNA_Gene_ASV	PAsd.WGS	PAsd.RNA	PAsd.Gene	PAsd.ASV	PAsd.WGS_RNA	PAsd.WGS_Gene	PAsd.WGS_ASV	PAsd.RNA_Gene	PAsd.RNA_ASV	PAsd.Gene_ASV	PAsd.WGS_RNA_Gene	PAsd.WGS_RNA_ASV	PAsd.WGS_Gene_ASV	PAsd.RNA_Gene_ASV	PAsd.WGS_RNA_Gene_ASV
Al	0.196643	0.169977	0.252555	0.238359	0.183578	0.255315	0.248403	0.232163	0.234193	0.267337	0.238723	0.237282	0.267613	0.251719	0.254042	0.0311389	0.0343339	0.0346687	0.0403275	0.0313593	0.0315959	0.0383562	0.0357921	0.0360479	0.0383157	0.0333436	0.0354824	0.035604	0.0372076	0.035018
B	0.200193	0.288787	0.570952	0.635206	0.276369	0.559616	0.642034	0.556058	0.655203	0.671465	0.550293	0.653215	0.668894	0.66968	0.668245	0.0364865	0.0262766	0.0253656	0.0201441	0.0272224	0.0263759	0.020044	0.026315	0.0185735	0.0178928	0.0266669	0.0188103	0.0180453	0.017712	0.0180922
Ca	0.430277	0.39692	0.538267	0.34704	0.412281	0.535642	0.440092	0.511751	0.432511	0.510799	0.514645	0.443178	0.514768	0.497325	0.502022	0.0204479	0.0195495	0.0231768	0.0266066	0.0187906	0.0219802	0.0221208	0.0221702	0.0231513	0.0240069	0.0215212	0.0216721	0.0226698	0.0228796	0.0218224
Cu	-0.177932	-0.218191	-0.0380033	0.022609	-0.226956	-0.0473566	0.00438317	-0.102403	-0.046183	0.0144661	-0.104314	-0.0483426	0.0095014	-0.0266631	-0.0274561	0.0530143	0.0451304	0.0458335	0.0442826	0.0456757	0.04781	0.0443679	0.0481128	0.0452252	0.0453815	0.0463558	0.0448776	0.0449297	0.0463938	0.0467062
Fe	0.0100274	-0.0327444	0.0993584	0.053955	-0.0177834	0.0863062	0.0503664	0.0580737	0.0213771	0.0985963	0.0550772	0.0247133	0.0906665	0.0691067	0.0666751	0.0575936	0.0564249	0.055282	0.0543613	0.0553076	0.0562037	0.0540956	0.0574235	0.0558604	0.0610782	0.0586811	0.0557332	0.061071	0.0629971	0.0615047
K	0.359598	0.412398	0.47704	0.312981	0.409896	0.469524	0.362347	0.467267	0.417618	0.43472	0.46344	0.418928	0.437426	0.445993	0.446263	0.0232052	0.0182542	0.021698	0.0349806	0.0184214	0.0214601	0.0300965	0.0211402	0.0243594	0.0270168	0.0210935	0.0236968	0.0258377	0.0242831	0.0232328
Mg	0.232546	0.162668	0.437246	0.123629	0.197928	0.437497	0.231331	0.407066	0.203377	0.358657	0.41272	0.227162	0.371013	0.348836	0.359927	0.0322884	0.0335983	0.0269192	0.0412256	0.0316095	0.0251025	0.0377439	0.027906	0.0380067	0.0329755	0.0266689	0.0360471	0.0310093	0.0318733	0.0299395
Mn	-0.169006	-0.207632	-0.133374	-0.0571515	-0.217789	-0.156939	-0.0815988	-0.181267	-0.127519	-0.0993319	-0.193043	-0.133847	-0.113963	-0.140432	-0.148215	0.058421	0.0570538	0.0516197	0.0488077	0.0571852	0.0534081	0.0491697	0.0553753	0.0498407	0.0499505	0.0562553	0.0498998	0.0494114	0.0503753	0.0502129
Na	-0.00614409	0.0356353	0.561199	0.569649	0.0377662	0.555389	0.570303	0.54153	0.567393	0.606714	0.541284	0.569554	0.604139	0.602801	0.601818	0.0640475	0.0574209	0.0267953	0.0198957	0.0634294	0.0269948	0.0201191	0.0284395	0.0208008	0.0195553	0.0286255	0.0208712	0.0194857	0.0200703	0.0198645
P	0.274213	0.347305	0.476389	0.38089	0.341092	0.469672	0.39745	0.46625	0.438347	0.487835	0.462766	0.435621	0.48677	0.490758	0.488642	0.0296934	0.0242722	0.0236837	0.0300236	0.0243093	0.0229101	0.0276366	0.0224512	0.0229681	0.025362	0.0220452	0.0232196	0.0246744	0.0227765	0.0222658
Zn	-0.00468757	0.104476	0.192419	0.0426275	0.0855489	0.185006	0.0330164	0.185672	0.0586792	0.123458	0.180699	0.0511207	0.117736	0.125638	0.120612	0.042682	0.0434725	0.019524	0.0226101	0.0420236	0.020802	0.0219208	0.0231274	0.0254119	0.0248352	0.0227168	0.0249828	0.0248563	0.0243313	0.0248037
N	0.128066	0.254576	0.483693	0.254376	0.243521	0.466434	0.271089	0.45483	0.335892	0.44119	0.446958	0.332487	0.437254	0.43413	0.431206	0.0459411	0.0301403	0.0291788	0.0348652	0.0324914	0.0296319	0.0350388	0.0286461	0.0316712	0.0297098	0.0292413	0.0322433	0.0293736	0.0285643	0.0283467
C	0.0746249	0.121165	0.173756	0.220719	0.119227	0.161821	0.216054	0.171035	0.219113	0.229372	0.166467	0.216827	0.226038	0.228064	0.225558	0.0475773	0.0433691	0.0441854	0.0319997	0.0414235	0.0433132	0.0304029	0.0415566	0.0336938	0.0351916	0.0408869	0.0325965	0.0328016	0.0337073	0.0326324
Albox	0.193038	0.154781	0.251239	0.232954	0.170556	0.25232	0.2441	0.22428	0.22729	0.267405	0.231297	0.230575	0.266281	0.24676	0.249926	0.0370326	0.03758	0.0330136	0.0347149	0.03458	0.0323324	0.0329275	0.0341325	0.0354814	0.0343292	0.0324335	0.0338183	0.0332615	0.0355724	0.0346284
Bbox	0.183715	0.269399	0.432309	0.516433	0.259429	0.421578	0.530344	0.411511	0.548422	0.540813	0.405801	0.548405	0.542514	0.541224	0.542688	0.0384079	0.0285098	0.0235848	0.0222094	0.0284525	0.0237906	0.0214263	0.0244372	0.0211361	0.0183649	0.0239901	0.0207444	0.0181184	0.0187308	0.0185535
Cabox	0.392841	0.361417	0.507191	0.324765	0.37794	0.502703	0.39954	0.476759	0.399746	0.478269	0.478791	0.409745	0.47997	0.462908	0.466416	0.0203469	0.0190104	0.0219109	0.0304897	0.0183521	0.0207205	0.0266161	0.0211754	0.0239993	0.0244296	0.0202336	0.0230945	0.0233126	0.0236476	0.022935
Cubox	-0.0845791	-0.156605	0.0542104	0.0714935	-0.137401	0.046612	0.056015	-0.00716207	0.016806	0.087469	-0.00575776	0.0135374	0.082864	0.0502393	0.0496982	0.049063	0.0541452	0.0427144	0.043268	0.0515156	0.0406681	0.0446724	0.047112	0.048792	0.0430206	0.0451663	0.0476782	0.0420116	0.0470108	0.0454418
Febox	0.0113919	-0.0434403	0.116079	0.051304	-0.0255553	0.103888	0.0507802	0.0648281	0.0167582	0.101041	0.0641395	0.021217	0.0948877	0.0677737	0.0673984	0.0512028	0.0491593	0.0484813	0.0453052	0.0469586	0.0481064	0.0453653	0.0487855	0.045981	0.0493262	0.0473149	0.0451139	0.048734	0.0489531	0.047465
Kbox	0.377808	0.428828	0.49299	0.305242	0.427356	0.485977	0.365884	0.482068	0.426597	0.443955	0.478413	0.428499	0.447431	0.456301	0.45696	0.0200486	0.0176404	0.0198834	0.0336315	0.0164316	0.0190361	0.030696	0.0180011	0.0253183	0.0272808	0.0175597	0.0244725	0.025688	0.0247732	0.0238469
Mgbox	0.255171	0.181209	0.453967	0.135861	0.218622	0.454782	0.2526	0.424475	0.223029	0.379451	0.430762	0.246544	0.392591	0.369891	0.380368	0.0294335	0.0309742	0.0230342	0.0366891	0.0297665	0.0220939	0.0341788	0.0229993	0.0321892	0.0260884	0.022591	0.0314397	0.0249785	0.0250597	0.0248431
Mnbox	-0.133012	-0.176597	-0.0738905	-0.0799908	-0.174769	-0.0962539	-0.0949174	-0.131426	-0.125675	-0.0916934	-0.140287	-0.127567	-0.101478	-0.123795	-0.128106	0.0505809	0.0601612	0.0587889	0.0549026	0.0557002	0.0588704	0.0543212	0.0640985	0.0525082	0.0574639	0.0625097	0.0517345	0.0580086	0.0575337	0.0570029
Nabox	0.0332551	0.085187	0.601713	0.587477	0.0884791	0.597896	0.588496	0.583804	0.583522	0.635624	0.584687	0.586461	0.632796	0.630125	0.628468	0.0600678	0.0583028	0.0247342	0.0176751	0.0634043	0.0252564	0.0170494	0.0267852	0.0172757	0.0173726	0.026933	0.017216	0.0170628	0.0171504	0.017074
Pbox	0.278612	0.377141	0.467395	0.309437	0.369082	0.461568	0.336115	0.460375	0.408109	0.450582	0.45644	0.406052	0.450586	0.45742	0.456163	0.0291135	0.0241256	0.0219848	0.0381114	0.0238144	0.0211159	0.0357416	0.0211282	0.0313946	0.0286601	0.0211945	0.0309199	0.0280944	0.02746	0.0265962
Znbox	0.163853	0.193002	0.357945	0.128234	0.205065	0.36018	0.150105	0.336809	0.19102	0.328588	0.342019	0.195389	0.333616	0.319513	0.324925	0.0506604	0.0389397	0.0300698	0.0397001	0.0393414	0.0301088	0.043319	0.0304183	0.0414002	0.032653	0.0298702	0.0411828	0.0321861	0.0325155	0.0326599
Nbox	0.140389	0.275176	0.498717	0.237317	0.260964	0.482374	0.261608	0.471179	0.338458	0.44901	0.463655	0.334761	0.446183	0.44344	0.440646	0.0512642	0.0309197	0.027389	0.0359629	0.0339984	0.0280954	0.035348	0.0275397	0.0329751	0.0299648	0.0275078	0.0325656	0.0299727	0.0294547	0.0294689
Cbox	0.0684552	0.118059	0.17651	0.226867	0.114064	0.163679	0.220323	0.172293	0.222263	0.235308	0.166989	0.218807	0.230924	0.231845	0.230443	0.0455924	0.040458	0.0418984	0.0302337	0.0393426	0.0410939	0.0316213	0.0375084	0.0323399	0.0341382	0.0378916	0.0323843	0.0343234	0.0324037	0.0326042
Alnorm	0.19843	0.156678	0.267698	0.237333	0.175928	0.267213	0.24973	0.23548	0.232457	0.279099	0.241836	0.235411	0.277383	0.256377	0.258751	0.0333854	0.0302985	0.0343794	0.0273333	0.0298554	0.032473	0.0274197	0.0328207	0.0275451	0.0326776	0.0311405	0.0272997	0.0312606	0.0316452	0.0303551
Bnorm	0.198489	0.273196	0.428402	0.492832	0.266086	0.418347	0.509277	0.406899	0.528902	0.525371	0.402737	0.528098	0.526366	0.524663	0.525767	0.0387994	0.0257692	0.0231467	0.0253634	0.0274594	0.0240183	0.0254322	0.0243902	0.023099	0.0220414	0.024324	0.0235829	0.0222671	0.0220235	0.0218843
Canorm	0.404392	0.380958	0.514295	0.333424	0.393619	0.509007	0.4141	0.487912	0.417826	0.491566	0.488405	0.426738	0.492398	0.478414	0.480105	0.0210768	0.0244457	0.0210642	0.02961	0.0221666	0.0206232	0.0272228	0.0225606	0.0266942	0.0247348	0.0222843	0.0248012	0.0239581	0.0248816	0.0240941
Cunorm	-0.0715081	-0.143517	0.0581504	0.0643614	-0.123655	0.0519621	0.0471244	-0.00238114	0.00796439	0.0780182	-0.000437484	0.0066614	0.0733403	0.0417518	0.0409074	0.0479363	0.0511813	0.0412579	0.0418896	0.0483072	0.0403496	0.0417876	0.046682	0.042885	0.0399525	0.0449626	0.0418547	0.0379405	0.0419794	0.0408245
Fenorm	-0.0158389	-0.0541595	0.1069	0.06065	-0.0412874	0.0901817	0.0554213	0.0564081	0.0224237	0.104785	0.050689	0.0246614	0.0954835	0.0695345	0.0665409	0.0549057	0.0573933	0.0511332	0.0473866	0.0554492	0.0523558	0.0482017	0.0541195	0.0503257	0.0516713	0.0542832	0.0505853	0.05227	0.0536495	0.0535513
Knorm	0.373682	0.428338	0.486003	0.304242	0.425684	0.479058	0.367066	0.475788	0.428076	0.441303	0.472599	0.429503	0.443798	0.452987	0.453669	0.0198403	0.0184701	0.0237894	0.0328561	0.0178802	0.0228971	0.0283479	0.0224573	0.0232153	0.0283181	0.0219729	0.0218106	0.0271616	0.0261046	0.0249883
Mgnorm	0.250058	0.166035	0.437558	0.12265	0.206174	0.440845	0.240993	0.407702	0.204105	0.36436	0.415478	0.22994	0.378469	0.353886	0.366041	0.0327448	0.0335055	0.0270286	0.0437232	0.0320306	0.0261726	0.0390461	0.0270421	0.0383612	0.0306007	0.0261872	0.0360308	0.0289864	0.0296626	0.0289026
Mnnorm	-0.144104	-0.161067	-0.0484991	-0.0662373	-0.163301	-0.0763941	-0.0823686	-0.105919	-0.108648	-0.0663214	-0.116871	-0.111697	-0.0788064	-0.0994519	-0.105932	0.045975	0.056359	0.0447853	0.0515346	0.0521899	0.0458917	0.0514155	0.0493256	0.0518791	0.0492057	0.0500496	0.0523225	0.0508054	0.0498693	0.050452
Nanorm	0.00773099	0.107371	0.604397	0.587908	0.101695	0.599493	0.588825	0.586975	0.587029	0.638464	0.586887	0.589197	0.63497	0.63364	0.631892	0.0593095	0.0581403	0.0231251	0.0185354	0.0585208	0.0235444	0.0186907	0.0245628	0.0192708	0.0180756	0.0252091	0.0189867	0.0174301	0.018492	0.0184754
Pnorm	0.265096	0.373379	0.466973	0.300865	0.36357	0.459332	0.326229	0.457387	0.406002	0.450601	0.452955	0.402479	0.449386	0.455593	0.453643	0.0318633	0.0247322	0.0216621	0.0383138	0.0254922	0.0228265	0.0362133	0.022013	0.0292476	0.0269803	0.0221378	0.0293084	0.0266876	0.0246389	0.0251295
Znnorm	0.16787	0.199131	0.40599	0.14226	0.212369	0.40608	0.167782	0.380843	0.211611	0.364733	0.385263	0.216984	0.370176	0.355637	0.360561	0.0436344	0.0349699	0.0208891	0.0371779	0.0338951	0.0220129	0.0372631	0.0223387	0.0297777	0.0222269	0.0231484	0.0298358	0.0221921	0.0210689	0.0216108
Nnorm	0.141152	0.275282	0.494775	0.237556	0.261963	0.479217	0.261659	0.467865	0.338879	0.446494	0.460016	0.334932	0.444658	0.441118	0.438738	0.0421493	0.0269846	0.0228122	0.0343617	0.0279818	0.0242604	0.0333551	0.0239729	0.0288106	0.0260592	0.0249347	0.0286953	0.026028	0.0250585	0.0251792
Cnorm	0.0539078	0.114545	0.169526	0.242909	0.106402	0.151518	0.235755	0.16208	0.237183	0.246242	0.155223	0.232118	0.240676	0.240269	0.236742	0.0534664	0.0431966	0.0468289	0.0333289	0.0442519	0.0481185	0.0330496	0.044206	0.0353667	0.0381401	0.0443905	0.0345019	0.0373412	0.037248	0.0364789
