# Supplementary material for: Large-scale multi-omics unveils host–microbiome interactions driving root development and nitrogen acquisition
Source: Nat Plants. 2026 Feb 3;12(2):319–36. doi: 10.1038/s41477-025-02210-7 (PMC12929062; doi:10.1038/s41477-025-02210-7)
Supplement: Supplementary file 5 — Statistical source data. [file 41477_2025_2210_MOESM5_ESM.xlsx]

## Sheet: Figure 2a
GWAS-KF
ASVno	ASVname	SNPs	chr	pos	ChrAC	Estimated_eff	t_statistic	P_value	PVE	PvalFDR	QTLstart	QTLend	QTLinterval	mergeflag	QTL	SNPnumInQTL	GeneNumInQTL	seqid	source	type	start	end	score	strand	phase	ID	Name	Alias	distanceKb
1	ASV242	chr12_22186631	chr12	22186631	C02	8.01246	5.35787	2.65745e-07	0.13947	0.0262903	22186144	22186835	0.691	1	ASV242.QTL01	6	0	chrC02	GazeA2	mRNA	22191095	22191615	5.8155	+	.	BnaC02g24830D	BnaC02g24830D	GSBRNA2T00084377001	4.464
6	ASV2008	chr8_1857717	chr8	1857717	A08	4.30406	5.3419	2.86639e-07	0.140075	0.0494867	1857676	1857766	0.09	1	ASV2008.QTL01	1	0	chrA08	GazeA2	mRNA	1850367	1853448	175.593	-	.	BnaA08g02350D	BnaA08g02350D	GSBRNA2T00091146001	4.269
6	ASV2008	chr19_30188476	chr19	30188476	C09	8.42791	6.09609	6.88068e-09	0.174932	0.00237582	30188476	30188497	0.021	2	ASV2008.QTL02	1	0	chrC09	GazeA2	mRNA	30201236	30201584	18.4992	+	.	BnaC09g28070D	BnaC09g28070D	GSBRNA2T00108705001	12.76
16	ASV340	chr13_1225948	chr13	1225948	C03	9.14604	5.79909	3.10054e-08	0.158636	0.00535291	1225948	1225948	0	1	ASV340.QTL01	1	1	chrC03	GazeA2	mRNA	1225141	1228386	151.16	+	.	BnaC03g02570D	BnaC03g02570D	GSBRNA2T00134435001	0.807
16	ASV340	chr16_12907657	chr16	12907657	C06	8.61033	5.90232	1.847e-08	0.163379	0.00535291	12907657	12907905	0.248	2	ASV340.QTL02	4	1	chrC06	GazeA2	mRNA	12907786	12908723	12.2434	+	.	BnaC06g10830D	BnaC06g10830D	GSBRNA2T00034746001	0.129
16	ASV340	chr16_35255546	chr16	35255546	C06	7.38295	5.56285	9.92846e-08	0.147896	0.0114273	35255340	35255546	0.206	3	ASV340.QTL03	2	1	chrC06	GazeA2	mRNA	35254545	35256843	214.017	-	.	BnaC06g37020D	BnaC06g37020D	GSBRNA2T00147746001	1.001
22	ASV1646	chr7_5345677	chr7	5345677	A07	-16.9184	-5.61416	7.73096e-08	0.153591	0.0266942	5345677	5345677	0	1	ASV1646.QTL01	1	1	chrA07	GazeA2	mRNA	5345572	5346027	34.1941	+	.	BnaA07g04960D	BnaA07g04960D	GSBRNA2T00038779001	0.105
30	ASV53	chr18_20799366	chr18	20799366	C08	-14.8807	-5.61896	7.55153e-08	0.145531	0.0260746	20799366	20799366	0	1	ASV53.QTL01	1	0	chrC08	GazeA2	mRNA	20798240	20799068	61.0292	-	.	BnaC08g17070D	BnaC08g17070D	GSBRNA2T00139717001	0.298
31	ASV260	chr15_20653371	chr15	20653371	C05	13.0259	5.37229	2.48155e-07	0.141993	0.0416153	20653371	20653371	0	1	ASV260.QTL01	1	0	chrC05	GazeA2	mRNA	20642057	20644421	155.368	-	.	BnaC05g25560D	BnaC05g25560D	GSBRNA2T00033011001	8.95
31	ASV260	chr19_43968963	chr19	43968963	C09	-15.0518	-5.74488	4.06069e-08	0.159106	0.0140211	43954003	44022720	68.717	2	ASV260.QTL02	2	9	chrC09	GazeA2	mRNA	43957801	43967734	26.6312	+	.	BnaC09g42400D	BnaC09g42400D	GSBRNA2T00035219001	1.229
38	ASV749	chr12_31662275	chr12	31662275	C02	7.22397	5.50677	1.30287e-07	0.145591	0.0449868	31662275	31662275	0	1	ASV749.QTL01	1	0	chrC02	GazeA2	mRNA	31670736	31675426	772.154	+	.	BnaC02g30110D	BnaC02g30110D	GSBRNA2T00029237001	8.461
45	ASV205	chr7_2607137	chr7	2607137	A07	12.8833	6.0129	1.05384e-08	0.171155	0.00277203	2607062	2607485	0.423	1	ASV205.QTL01	4	1	chrA07	GazeA2	mRNA	2607049	2607995	55.6523	+	.	BnaA07g03000D	BnaA07g03000D	GSBRNA2T00026595001	0.088
45	ASV205	chr12_21607269	chr12	21607269	C02	-7.19683	-5.23976	4.63495e-07	0.135612	0.0320079	21607251	21607306	0.055	2	ASV205.QTL02	1	0	chrC02	GazeA2	mRNA	21603759	21605095	159.359	+	.	BnaC02g24370D	BnaC02g24370D	GSBRNA2T00012402001	2.174
47	ASV339	chr3_12980182	chr3	12980182	A03	25.2749	5.52112	1.21555e-07	0.146246	0.0139906	12980120	12980182	0.062	1	ASV339.QTL01	1	0	chrA03	GazeA2	mRNA	12977821	12979773	31.2301	+	.	BnaA03g26510D	BnaA03g26510D	GSBRNA2T00112218001	0.409
47	ASV339	chr3_19749275	chr3	19749275	A03	-22.6652	-5.19353	5.74975e-07	0.131678	0.0283618	19644840	19750582	105.742	2	ASV339.QTL02	3	19	chrA03	GazeA2	mRNA	19741208	19757960	551.449	-	.	BnaA03g39600D	BnaA03g39600D	GSBRNA2T00113622001	8.067
47	ASV339	chr5_15927763	chr5	15927763	A05	25.458	5.28636	3.72522e-07	0.135767	0.0283618	15927763	15927763	0	3	ASV339.QTL03	1	0	chrA05	GazeA2	mRNA	15929809	15931890	181.453	-	.	BnaA05g20550D	BnaA05g20550D	GSBRNA2T00083358001	2.046
47	ASV339	chr13_6231327	chr13	6231327	C03	22.9431	5.63464	6.99347e-08	0.15138	0.0139906	6231327	6231327	0	4	ASV339.QTL04	1	0	chrC03	GazeA2	mRNA	6232590	6234927	90.3376	+	.	BnaC03g12980D	BnaC03g12980D	GSBRNA2T00060706001	1.263
47	ASV339	chr16_35255340	chr16	35255340	C06	22.3132	5.52594	1.1875e-07	0.146464	0.0139906	35255340	35255546	0.206	5	ASV339.QTL05	2	1	chrC06	GazeA2	mRNA	35254545	35256843	214.017	-	.	BnaC06g37020D	BnaC06g37020D	GSBRNA2T00147746001	0.795
53	ASV704	chr18_24795453	chr18	24795453	C08	-3.50907	-5.56618	9.76906e-08	0.144482	0.0337315	24793039	24798759	5.72	1	ASV704.QTL01	1	1	chrC08	GazeA2	mRNA	24797711	24798255	44.9215	-	.	BnaC08g22040D	BnaC08g22040D	GSBRNA2T00109430001	2.258
60	ASV1236	chr10_13059285	chr10	13059285	A10	5.01944	5.62513	7.32693e-08	0.154316	0.00505982	13059268	13059285	0.017	1	ASV1236.QTL01	1	1	chrA10	GazeA2	mRNA	13057449	13060078	116.382	-	.	BnaA10g17800D	BnaA10g17800D	GSBRNA2T00135400001	0.793
60	ASV1236	chr13_33916848	chr13	33916848	C03	-6.67227	-5.29064	3.65099e-07	0.13899	0.0140072	33916848	33916848	0	2	ASV1236.QTL02	1	0	chrC03	GazeA2	mRNA	33918892	33920067	98.1999	-	.	BnaC03g49060D	BnaC03g49060D	GSBRNA2T00079288001	2.044
60	ASV1236	chr14_26674183	chr14	26674183	C04	8.44483	5.65277	6.39818e-08	0.1556	0.00505982	26658211	26674183	15.972	3	ASV1236.QTL03	1	3	chrC04	GazeA2	mRNA	26667230	26669111	270.935	-	.	BnaC04g25550D	BnaC04g25550D	GSBRNA2T00115201001	5.072
60	ASV1236	chr15_30628248	chr15	30628248	C05	9.34389	5.97014	1.31015e-08	0.170494	0.00162231	30628248	30628248	0	4	ASV1236.QTL04	1	0	chrC05	GazeA2	mRNA	30628373	30628931	40.9633	-	.	BnaC05g31260D	BnaC05g31260D	GSBRNA2T00122382001	0.125
60	ASV1236	chr16_35255340	chr16	35255340	C06	5.44045	5.51052	1.27946e-07	0.149021	0.00631121	35255340	35255546	0.206	5	ASV1236.QTL05	2	1	chrC06	GazeA2	mRNA	35254545	35256843	214.017	-	.	BnaC06g37020D	BnaC06g37020D	GSBRNA2T00147746001	0.795
60	ASV1236	chr17_3954952	chr17	3954952	C07	8.27022	5.24437	4.53608e-07	0.136901	0.0156626	3954393	3954968	0.575	6	ASV1236.QTL06	1	0	chrC07	GazeA2	mRNA	3935195	3936124	45.5505	-	.	BnaC07g03050D	BnaC07g03050D	GSBRNA2T00070790001	18.828
60	ASV1236	chr17_27321978	chr17	27321978	C07	5.92093	5.51904	1.22785e-07	0.149413	0.00631121	27321978	27321978	0	7	ASV1236.QTL07	1	0	chrC07	GazeA2	mRNA	27319277	27320113	16.1761	+	.	BnaC07g20760D	BnaC07g20760D	GSBRNA2T00128880001	1.865
60	ASV1236	chr19_18210069	chr19	18210069	C09	-8.27512	-6.36309	1.71123e-09	0.189279	0.000590868	18206414	18234545	28.131	8	ASV1236.QTL08	2	3	chrC09	GazeA2	mRNA	18219346	18223023	125.19	-	.	BnaC09g20970D	BnaC09g20970D	GSBRNA2T00095586001	9.277
60	ASV1236	chr19_26942998	chr19	26942998	C09	5.05418	5.12887	7.75536e-07	0.131724	0.024344	26942998	26942998	0	9	ASV1236.QTL09	1	0	chrC09	GazeA2	mRNA	26901405	26905231	519.819	+	.	BnaC09g26410D	BnaC09g26410D	GSBRNA2T00152139001	37.767
64	ASV487	chr14_27828519	chr14	27828519	C04	-7.24298	-5.35091	2.74669e-07	0.138736	0.0474201	27828392	27828523	0.131	1	ASV487.QTL01	2	0	chrC04	GazeA2	mRNA	27824518	27826144	28.2798	-	.	BnaC04g26420D	BnaC04g26420D	GSBRNA2T00071077001	2.375
68	ASV1242	chr2_15925716	chr2	15925716	A02	4.29727	5.884	2.02562e-08	0.165576	0.00699426	15925716	15925716	0	1	ASV1242.QTL01	1	0	chrA02	GazeA2	mRNA	15956696	15958456	98.4159	+	.	BnaA02g23060D	BnaA02g23060D	GSBRNA2T00113959001	30.98
71	ASV235	chr6_9550948	chr6	9550948	A06	-18.4532	-6.00203	1.11389e-08	0.163363	0.00384613	9527711	9551203	23.492	1	ASV235.QTL01	1	7	chrA06	GazeA2	mRNA	9550763	9553801	185.949	+	.	BnaA06g16940D	BnaA06g16940D	GSBRNA2T00063043001	0.185
74	ASV1045	chr13_50694182	chr13	50694182	C03	7.06675	5.35515	2.69192e-07	0.138237	0.0464745	50694182	50694281	0.099	1	ASV1045.QTL01	2	0	chrC03	GazeA2	mRNA	50687320	50687574	23.5	+	.	BnaC03g61510D	BnaC03g61510D	GSBRNA2T00018970001	6.608
78	ASV435	chr2_24400693	chr2	24400693	A02	8.78544	5.34434	2.83348e-07	0.136715	0.0326123	24400693	24400693	0	1	ASV435.QTL01	1	0	chrA02	GazeA2	mRNA	24398485	24399399	32.7962	+	.	BnaA02g34120D	BnaA02g34120D	GSBRNA2T00047508001	1.294
78	ASV435	chr12_17589175	chr12	17589175	C02	9.89364	5.72556	4.46855e-08	0.153698	0.0154294	17589175	17589175	0	2	ASV435.QTL02	1	0	chrC02	GazeA2	mRNA	17579193	17579813	31.3587	+	.	BnaC02g20930D	BnaC02g20930D	GSBRNA2T00137280001	9.362
78	ASV435	chr18_291778	chr18	291778	C08	8.74147	5.37942	2.3989e-07	0.138258	0.0326123	291778	291799	0.021	3	ASV435.QTL03	1	0	chrC08	GazeA2	mRNA	288204	289679	23.3846	+	.	BnaC08g00330D	BnaC08g00330D	GSBRNA2T00145340001	2.099
79	ASV4059	chr1_18466173	chr1	18466173	A01	7.05892	6.01038	1.06745e-08	0.169914	0.0036858	18466145	18466647	0.502	1	ASV4059.QTL01	5	0	chrA01	GazeA2	mRNA	18442593	18452067	60.5862	-	.	BnaA01g26400D	BnaA01g26400D	GSBRNA2T00005586001	14.106
80	ASV1580	chr2_8244201	chr2	8244201	A02	13.6012	5.47197	1.54078e-07	0.146708	0.028237	8243938	8244269	0.331	1	ASV1580.QTL01	3	0	chrA02	GazeA2	mRNA	8246347	8248059	116.306	+	.	BnaA02g14550D	BnaA02g14550D	GSBRNA2T00079521001	2.146
80	ASV1580	chr17_33980253	chr17	33980253	C07	12.4478	5.23327	4.77777e-07	0.135898	0.0299869	33980251	33980299	0.048	2	ASV1580.QTL02	1	0	chrC07	GazeA2	mRNA	33975133	33975920	30.9316	+	.	BnaC07g29050D	BnaC07g29050D	GSBRNA2T00133646001	4.333
80	ASV1580	chr18_1808373	chr18	1808373	C08	13.7352	5.21468	5.21075e-07	0.135065	0.0299869	1808373	1808373	0	3	ASV1580.QTL03	1	0	chrC08	GazeA2	mRNA	1795761	1798958	453.876	-	.	BnaC08g02390D	BnaC08g02390D	GSBRNA2T00052901001	9.415
80	ASV1580	chr18_31147130	chr18	31147130	C08	-10.4034	-5.36418	2.57907e-07	0.141801	0.028237	31026150	31147289	121.139	4	ASV1580.QTL04	1	9	chrC08	GazeA2	mRNA	31147013	31147709	60.0686	+	.	BnaC08g31860D	BnaC08g31860D	GSBRNA2T00127054001	0.117
81	ASV1163	chr6_9550948	chr6	9550948	A06	-9.78793	-5.69743	5.13529e-08	0.157069	0.0177316	9527711	9551203	23.492	1	ASV1163.QTL01	1	7	chrA06	GazeA2	mRNA	9550763	9553801	185.949	+	.	BnaA06g16940D	BnaA06g16940D	GSBRNA2T00063043001	0.185
86	ASV78	chr11_38501054	chr11	38501054	C01	13.0823	5.50401	1.32032e-07	0.138338	0.0455891	38501054	38501054	0	1	ASV78.QTL01	1	0	chrC01	GazeA2	mRNA	38499688	38500476	14.3536	+	.	BnaC01g40160D	BnaC01g40160D	GSBRNA2T00044514001	0.578
106	ASV1574	chr14_44309047	chr14	44309047	C04	20.2581	5.38208	2.36871e-07	0.142625	0.027263	44309047	44376507	67.46	1	ASV1574.QTL01	1	13	chrC04	GazeA2	mRNA	44305771	44307214	76.694	-	.	BnaC04g44160D	BnaC04g44160D	GSBRNA2T00011437001	1.833
106	ASV1574	chr16_2430313	chr16	2430313	C06	-21.8255	-5.62808	7.22186e-08	0.153897	0.0249363	2430283	2430313	0.03	2	ASV1574.QTL02	2	0	chrC06	GazeA2	mRNA	2429115	2430073	64.8326	+	.	BnaC06g01600D	BnaC06g01600D	GSBRNA2T00013321001	0.24
106	ASV1574	chr16_16760100	chr16	16760100	C06	-22.4486	-5.45559	1.66699e-07	0.145972	0.027263	16760100	16760100	0	3	ASV1574.QTL03	1	0	chrC06	GazeA2	mRNA	16763795	16766845	180.012	-	.	BnaC06g13940D	BnaC06g13940D	GSBRNA2T00071386001	3.695
106	ASV1574	chr19_14540374	chr19	14540374	C09	17.4401	5.18077	6.10062e-07	0.133561	0.0425011	14540374	14540374	0	4	ASV1574.QTL04	1	0	chrC09	GazeA2	mRNA	14540806	14544708	64.957	+	.	BnaC09g17840D	BnaC09g17840D	GSBRNA2T00063121001	0.432
111	ASV23	chr6_21175553	chr6	21175553	A06	18.0892	4.90495	2.14359e-06	0.116644	0.0462599	21175553	21175553	0	1	ASV23.QTL01	1	1	chrA06	GazeA2	mRNA	21172914	21176033	103.486	+	.	BnaA06g31580D	BnaA06g31580D	GSBRNA2T00144587001	0.48
111	ASV23	chr11_18429339	chr11	18429339	C01	21.412	5.01692	1.29425e-06	0.121347	0.0326725	18429339	18429339	0	2	ASV23.QTL02	1	0	chrC01	GazeA2	mRNA	18350426	18351338	60.3026	-	.	BnaC01g24040D	BnaC01g24040D	GSBRNA2T00012294001	78.001
111	ASV23	chr12_28935928	chr12	28935928	C02	23.1169	5.01179	1.32473e-06	0.12113	0.0326725	28935928	28935928	0	3	ASV23.QTL03	1	0	chrC02	GazeA2	mRNA	28887548	28890855	174.04	+	.	BnaC02g29210D	BnaC02g29210D	GSBRNA2T00157269001	45.073
111	ASV23	chr13_46092390	chr13	46092390	C03	24.3064	4.92946	1.9207e-06	0.117669	0.0442131	46092390	46092390	0	4	ASV23.QTL04	1	0	chrC03	GazeA2	mRNA	46093146	46093337	24.1758	-	.	BnaC03g56830D	BnaC03g56830D	GSBRNA2T00057023001	0.756
111	ASV23	chr14_18638394	chr14	18638394	C04	-23.0944	-5.25677	4.28036e-07	0.13159	0.0227495	18555544	18638932	83.388	5	ASV23.QTL05	3	5	chrC04	GazeA2	mRNA	18645990	18646746	34.1332	+	.	BnaC04g18760D	BnaC04g18760D	GSBRNA2T00037209001	7.596
111	ASV23	chr14_18812709	chr14	18812709	C04	18.717	5.06832	1.02406e-06	0.123522	0.0304452	18722237	18846619	124.382	6	ASV23.QTL06	1	11	chrC04	GazeA2	mRNA	18810982	18811949	42.1513	-	.	BnaC04g18900D	BnaC04g18900D	GSBRNA2T00124149001	0.76
111	ASV23	chr14_20262687	chr14	20262687	C04	15.2528	5.66269	6.09374e-08	0.149397	0.015141	20253426	20313858	60.432	7	ASV23.QTL07	10	3	chrC04	GazeA2	mRNA	20242741	20243376	35.5535	+	.	BnaC04g19590D	BnaC04g19590D	GSBRNA2T00000476001	19.311
111	ASV23	chr17_36385487	chr17	36385487	C07	22.6625	5.226	4.94267e-07	0.130264	0.0227495	36385487	36385487	0	8	ASV23.QTL08	1	0	chrC07	GazeA2	mRNA	36385623	36387095	35.729	-	.	BnaC07g33030D	BnaC07g33030D	GSBRNA2T00031457001	0.136
112	ASV621	chr7_11141328	chr7	11141328	A07	8.58989	5.72201	4.54786e-08	0.153422	0.0157033	11141296	11141328	0.032	1	ASV621.QTL01	1	0	chrA07	GazeA2	mRNA	11140282	11141104	30.4489	-	.	BnaA07g12150D	BnaA07g12150D	GSBRNA2T00112442001	0.224
117	ASV1781	chr15_30667079	chr15	30667079	C05	-12.1461	-5.84201	2.50142e-08	0.164765	0.00863713	30665126	30675669	10.543	1	ASV1781.QTL01	6	1	chrC05	GazeA2	mRNA	30661819	30662306	37.1561	+	.	BnaC05g31320D	BnaC05g31320D	GSBRNA2T00122371001	4.773
117	ASV1781	chr16_31469667	chr16	31469667	C06	11.617	5.04628	1.13243e-06	0.128304	0.0434463	31451736	31479989	28.253	2	ASV1781.QTL02	1	5	chrC06	GazeA2	mRNA	31471554	31472496	47.8624	+	.	BnaC06g30810D	BnaC06g30810D	GSBRNA2T00049803001	1.887
117	ASV1781	chr17_39066375	chr17	39066375	C07	13.1719	5.16609	6.53027e-07	0.133645	0.0322119	39066375	39066375	0	3	ASV1781.QTL03	1	0	chrC07	GazeA2	mRNA	39063757	39065335	145.804	-	.	BnaC07g37270D	BnaC07g37270D	GSBRNA2T00157001001	1.04
117	ASV1781	chr18_24337265	chr18	24337265	C08	-8.37391	-5.23202	4.80578e-07	0.136609	0.0322119	24337265	24337265	0	4	ASV1781.QTL04	1	0	chrC08	GazeA2	mRNA	24330944	24332335	16.7708	-	.	BnaC08g21550D	BnaC08g21550D	GSBRNA2T00001984001	4.93
117	ASV1781	chr19_42327451	chr19	42327451	C09	-13.0417	-4.99755	1.41311e-06	0.126149	0.0487932	42327451	42327498	0.047	5	ASV1781.QTL05	1	1	chrC09	GazeA2	mRNA	42327397	42328707	55.425	-	.	BnaC09g39710D	BnaC09g39710D	GSBRNA2T00032670001	0.054
125	ASV827	chr7_5160105	chr7	5160105	A07	19.1573	5.53276	1.14895e-07	0.149568	0.0235216	5160087	5160105	0.018	1	ASV827.QTL01	2	1	chrA07	GazeA2	mRNA	5154009	5160229	175.223	+	.	BnaA07g04750D	BnaA07g04750D	GSBRNA2T00038742001	0.124
125	ASV827	chr11_37014956	chr11	37014956	C01	24.3533	5.33391	2.97692e-07	0.140501	0.0342633	37014956	37014956	0	2	ASV827.QTL02	1	0	chrC01	GazeA2	mRNA	37008229	37011080	393.56	-	.	BnaC01g37750D	BnaC01g37750D	GSBRNA2T00026291001	3.876
127	ASV63	chr3_16425038	chr3	16425038	A03	11.7664	5.80472	3.01456e-08	0.16066	0.010409	16425038	16425038	0	1	ASV63.QTL01	1	0	chrA03	GazeA2	mRNA	16424329	16424652	12.5312	+	.	BnaA03g33920D	BnaA03g33920D	GSBRNA2T00137561001	0.386
142	ASV95	chr8_17183629	chr8	17183629	A08	24.3245	5.74279	4.103e-08	0.157306	0.0141672	17183387	17183657	0.27	1	ASV95.QTL01	2	0	chrA08	GazeA2	mRNA	17184305	17186072	294.503	+	.	BnaA08g24700D	BnaA08g24700D	GSBRNA2T00015222001	0.676
153	ASV198	chr2_2321047	chr2	2321047	A02	18.2635	5.15507	6.87198e-07	0.126543	0.0439599	2321047	2321047	0	1	ASV198.QTL01	1	0	chrA02	GazeA2	mRNA	2321981	2329305	359.162	+	.	BnaA02g05170D	BnaA02g05170D	GSBRNA2T00001302001	0.934
153	ASV198	chr3_26794621	chr3	26794621	A03	-23.0174	-5.60813	7.96223e-08	0.146191	0.00687317	26794573	26958342	163.769	2	ASV198.QTL02	1	25	chrA03	GazeA2	mRNA	26791988	26792953	20.2489	+	.	BnaA03g51550D	BnaA03g51550D	GSBRNA2T00077728001	1.668
153	ASV198	chr13_28722776	chr13	28722776	C03	18.5032	5.81592	2.85054e-08	0.155421	0.00372596	28722776	28722818	0.042	3	ASV198.QTL03	1	1	chrC03	GazeA2	mRNA	28721568	28724848	93.5733	+	.	BnaC03g43640D	BnaC03g43640D	GSBRNA2T00158322001	1.208
153	ASV198	chr13_47116195	chr13	47116195	C03	18.3046	5.13216	7.63881e-07	0.125569	0.0439599	47116163	47116195	0.032	4	ASV198.QTL04	1	0	chrC03	GazeA2	mRNA	47050551	47056896	56.1357	+	.	BnaC03g57790D	BnaC03g57790D	GSBRNA2T00050055001	59.299
153	ASV198	chr18_18113955	chr18	18113955	C08	20.539	6.20366	3.94459e-09	0.172938	0.00136202	18113931	18113955	0.024	5	ASV198.QTL05	2	0	chrC08	GazeA2	mRNA	18108510	18109863	116.866	-	.	BnaC08g13090D	BnaC08g13090D	GSBRNA2T00104604001	4.092
157	ASV106	chr2_12586791	chr2	12586791	A02	-24.2242	-4.99106	1.45521e-06	0.125792	0.0418723	12576549	12706970	130.421	1	ASV106.QTL01	1	7	chrA02	GazeA2	mRNA	12588114	12591238	206.607	+	.	BnaA02g20350D	BnaA02g20350D	GSBRNA2T00104254001	1.323
157	ASV106	chr5_10895191	chr5	10895191	A05	-34.4648	-4.94398	1.79947e-06	0.123722	0.0443812	10895105	10895273	0.168	2	ASV106.QTL02	4	0	chrA05	GazeA2	mRNA	10910759	10917298	23.8696	+	.	BnaA05g16270D	BnaA05g16270D	GSBRNA2T00058624001	15.568
157	ASV106	chr9_17206751	chr9	17206751	A09	19.0209	4.78927	3.58028e-06	0.116992	0.0494492	17206751	17206751	0	3	ASV106.QTL03	1	0	chrA09	GazeA2	mRNA	17205206	17205795	42.2988	-	.	BnaA09g24490D	BnaA09g24490D	GSBRNA2T00061293001	0.956
157	ASV106	chr10_6539620	chr10	6539620	A10	41.1104	5.82373	2.74133e-08	0.163811	0.00315517	6539576	6539627	0.051	4	ASV106.QTL04	2	1	chrA10	GazeA2	mRNA	6539289	6540343	15.5865	+	.	BnaA10g07990D	BnaA10g07990D	GSBRNA2T00110175001	0.331
157	ASV106	chr11_27410474	chr11	27410474	C01	41.072	4.89477	2.2433e-06	0.121569	0.046312	27410359	27410576	0.217	5	ASV106.QTL05	1	0	chrC01	GazeA2	mRNA	27409036	27409598	64.1942	+	.	BnaC01g29140D	BnaC01g29140D	GSBRNA2T00117198001	0.876
157	ASV106	chr12_27997526	chr12	27997526	C02	38.2474	4.87615	2.43744e-06	0.120758	0.046312	27997416	27999589	2.173	6	ASV106.QTL06	1	0	chrC02	GazeA2	mRNA	28003671	28004453	29.6776	-	.	BnaC02g28790D	BnaC02g28790D	GSBRNA2T00015529001	6.145
157	ASV106	chr13_45781186	chr13	45781186	C03	-33.7162	-4.82662	3.03657e-06	0.118607	0.046312	45766481	45781186	14.705	7	ASV106.QTL07	1	1	chrC03	GazeA2	mRNA	45783867	45784912	72.8062	+	.	BnaC03g56480D	BnaC03g56480D	GSBRNA2T00144186001	2.681
157	ASV106	chr13_56231213	chr13	56231213	C03	-30.3568	-4.8246	3.06379e-06	0.11852	0.046312	56223253	56254389	31.136	8	ASV106.QTL08	1	7	chrC03	GazeA2	mRNA	56229749	56232287	306.09	+	.	BnaC03g66400D	BnaC03g66400D	GSBRNA2T00040075001	1.074
157	ASV106	chr14_1375149	chr14	1375149	C04	24.1369	5.24371	4.55011e-07	0.137059	0.0224443	1375059	1379673	4.614	9	ASV106.QTL09	4	0	chrC04	GazeA2	mRNA	1354043	1354473	5.7238	+	.	BnaC04g01820D	BnaC04g01820D	GSBRNA2T00024277001	20.676
157	ASV106	chr14_10420605	chr14	10420605	C04	27.8123	4.82201	3.09919e-06	0.118407	0.046312	10420605	10420608	0.003	10	ASV106.QTL10	2	0	chrC04	GazeA2	mRNA	10422617	10423719	45.2679	+	.	BnaC04g13090D	BnaC04g13090D	GSBRNA2T00056855001	2.012
157	ASV106	chr15_42695476	chr15	42695476	C05	25.6978	5.1869	5.92959e-07	0.134502	0.0255928	42695476	42695476	0	11	ASV106.QTL11	1	0	chrC05	GazeA2	mRNA	42695783	42696284	44.5442	-	.	BnaC05g47960D	BnaC05g47960D	GSBRNA2T00097229001	0.307
157	ASV106	chr16_1864135	chr16	1864135	C06	-34.8969	-4.77403	3.82819e-06	0.116336	0.0499021	1864042	1864484	0.442	12	ASV106.QTL12	1	0	chrC06	GazeA2	mRNA	1887431	1887862	29.4004	+	.	BnaC06g01180D	BnaC06g01180D	GSBRNA2T00013243001	23.296
157	ASV106	chr17_17956245	chr17	17956245	C07	-31.1433	-5.06242	1.05201e-06	0.128947	0.0330225	17956217	17956488	0.271	13	ASV106.QTL13	2	0	chrC07	GazeA2	mRNA	17956824	17957737	28.9661	-	.	BnaC07g12490D	BnaC07g12490D	GSBRNA2T00012740001	0.579
157	ASV106	chr17_27261325	chr17	27261325	C07	30.6507	5.26225	4.1719e-07	0.137895	0.0224443	27261325	27261325	0	14	ASV106.QTL14	1	0	chrC07	GazeA2	mRNA	27264427	27265574	83.1428	+	.	BnaC07g20700D	BnaC07g20700D	GSBRNA2T00128868001	3.102
157	ASV106	chr17_28696946	chr17	28696946	C07	-38.8798	-5.10183	8.7829e-07	0.130699	0.0303264	28696661	28696967	0.306	15	ASV106.QTL15	1	0	chrC07	GazeA2	mRNA	28705583	28710430	332.946	-	.	BnaC07g22190D	BnaC07g22190D	GSBRNA2T00115312001	8.637
157	ASV106	chr17_35103329	chr17	35103329	C07	-49.2918	-5.87238	2.14767e-08	0.166103	0.00315517	35103329	35209851	106.522	16	ASV106.QTL16	2	13	chrC07	GazeA2	mRNA	35099930	35100240	24.5891	+	.	BnaC07g30800D	BnaC07g30800D	GSBRNA2T00133426001	3.089
157	ASV106	chr18_591289	chr18	591289	C08	-31.577	-5.45511	1.67076e-07	0.146678	0.0115379	591276	591289	0.013	17	ASV106.QTL17	1	0	chrC08	GazeA2	mRNA	596868	597587	32.0414	+	.	BnaC08g00840D	BnaC08g00840D	GSBRNA2T00145272001	5.579
157	ASV106	chr19_19764344	chr19	19764344	C09	-27.6533	-4.81342	3.21901e-06	0.118035	0.046312	19763809	19774841	11.032	18	ASV106.QTL18	1	3	chrC09	GazeA2	mRNA	19764191	19764403	11.4862	-	.	BnaC09g22470D	BnaC09g22470D	GSBRNA2T00157872001	0.059
158	ASV46	chr8_4176692	chr8	4176692	A08	33.1339	5.90657	1.80779e-08	0.161906	0.00624211	4176692	4176713	0.021	1	ASV46.QTL01	1	0	chrA08	GazeA2	mRNA	4213967	4220872	315.632	+	.	BnaA08g04510D	BnaA08g04510D	GSBRNA2T00059274001	37.275
179	ASV478	chr3_16039209	chr3	16039209	A03	-9.73222	-5.31775	3.2132e-07	0.138237	0.0100862	16039187	16039224	0.037	1	ASV478.QTL01	7	1	chrA03	GazeA2	mRNA	16038378	16039925	107.797	+	.	BnaA03g33130D	BnaA03g33130D	GSBRNA2T00137653001	0.716
179	ASV478	chr12_31662359	chr12	31662359	C02	5.98447	5.16809	6.46989e-07	0.131592	0.0177546	31662287	31663009	0.722	2	ASV478.QTL02	1	0	chrC02	GazeA2	mRNA	31670736	31675426	772.154	+	.	BnaC02g30110D	BnaC02g30110D	GSBRNA2T00029237001	8.377
179	ASV478	chr13_9325341	chr13	9325341	C03	-13.6429	-5.44507	1.75325e-07	0.143956	0.0100862	9325123	9326019	0.896	3	ASV478.QTL03	2	1	chrC03	GazeA2	mRNA	9325308	9326329	28.2141	+	.	BnaC03g18220D	BnaC03g18220D	GSBRNA2T00132230001	0.033
179	ASV478	chr14_42234348	chr14	42234348	C04	8.56586	5.08896	9.31714e-07	0.128114	0.0226849	42234339	42234352	0.013	4	ASV478.QTL04	1	0	chrC04	GazeA2	mRNA	42226240	42231022	12.3438	-	.	BnaC04g41480D	BnaC04g41480D	GSBRNA2T00105085001	3.326
179	ASV478	chr16_1681050	chr16	1681050	C06	12.0082	5.36733	2.5408e-07	0.140458	0.0100862	1680759	1681763	1.004	5	ASV478.QTL05	3	0	chrC06	GazeA2	mRNA	1679587	1680193	20.9667	+	.	BnaC06g00980D	BnaC06g00980D	GSBRNA2T00061986001	0.857
179	ASV478	chr17_31122762	chr17	31122762	C07	7.78206	5.52324	1.20312e-07	0.147495	0.0100862	31122762	31122769	0.007	6	ASV478.QTL06	3	0	chrC07	GazeA2	mRNA	31120537	31120924	14.7675	-	.	BnaC07g24920D	BnaC07g24920D	GSBRNA2T00080162001	1.838
181	ASV794	chr12_31337805	chr12	31337805	C02	7.44785	5.39925	2.18272e-07	0.139452	0.0251223	31337628	31353754	16.126	1	ASV794.QTL01	1	1	chrC02	GazeA2	mRNA	31346537	31347127	27.8794	-	.	BnaC02g30010D	BnaC02g30010D	GSBRNA2T00029195001	8.732
181	ASV794	chr13_9325341	chr13	9325341	C03	-8.03324	-5.51541	1.24958e-07	0.14461	0.0251223	9325123	9326019	0.896	2	ASV794.QTL02	1	1	chrC03	GazeA2	mRNA	9325308	9326329	28.2141	+	.	BnaC03g18220D	BnaC03g18220D	GSBRNA2T00132230001	0.033
181	ASV794	chr17_41402857	chr17	41402857	C07	7.9845	5.46859	1.56603e-07	0.142526	0.0251223	41353413	41402857	49.444	3	ASV794.QTL03	2	13	chrC07	GazeA2	mRNA	41401130	41403426	222.898	-	.	BnaC07g41610D	BnaC07g41610D	GSBRNA2T00154750001	0.569
182	ASV1178	chr8_11725152	chr8	11725152	A08	6.34975	5.58159	9.06318e-08	0.148079	0.0312942	11725152	11725152	0	1	ASV1178.QTL01	1	1	chrA08	GazeA2	mRNA	11725005	11725412	38.2394	-	.	BnaA08g13590D	BnaA08g13590D	GSBRNA2T00078798001	0.147
190	ASV1884	chr17_33038366	chr17	33038366	C07	4.70949	5.6695	5.89318e-08	0.155103	0.00678283	33038366	33038378	0.012	1	ASV1884.QTL01	3	1	chrC07	GazeA2	mRNA	33034546	33040532	573.104	-	.	BnaC07g27560D	BnaC07g27560D	GSBRNA2T00091514001	2.166
GWAS-YL
ASVno	ASVname	SNPs	chr	pos	ChrAC	Estimated_eff	t_statistic	P_value	PVE	PvalFDR	QTLstart	QTLend	QTLinterval	mergeflag	QTL	SNPnumInQTL	GeneNumInQTL	seqid	source	type	start	end	score	strand	phase	ID	Name	Alias	distanceKb
5	ASV567	chr14_21450880	chr14	21450880	C04	20.1715	5.52481	1.19401e-07	0.138916	0.0412279	21450879	21450880	0.001	1	ASV567.QTL01	1	0	chrC04	GazeA2	mRNA	21455079	21455465	24.8467	+	.	BnaC04g20350D	BnaC04g20350D	GSBRNA2T00156685001	4.199
7	ASV1926	chr13_19080955	chr13	19080955	C03	20.8533	5.44053	1.79183e-07	0.140246	0.0225154	19080909	19080955	0.046	1	ASV1926.QTL01	3	1	chrC03	GazeA2	mRNA	19078094	19082364	655.301	-	.	BnaC03g31160D	BnaC03g31160D	GSBRNA2T00153413001	1.409
7	ASV1926	chr13_20650853	chr13	20650853	C03	19.9847	5.13639	7.49114e-07	0.127021	0.0338168	20650853	20650853	0	2	ASV1926.QTL02	1	0	chrC03	GazeA2	mRNA	20644108	20646611	134.641	+	.	BnaC03g33950D	BnaC03g33950D	GSBRNA2T00071559001	4.242
7	ASV1926	chr13_39680178	chr13	39680178	C03	20.0974	5.42219	1.95622e-07	0.13944	0.0225154	39680164	39680178	0.014	3	ASV1926.QTL03	1	1	chrC03	GazeA2	mRNA	39679874	39680392	12.6927	+	.	BnaC03g53740D	BnaC03g53740D	GSBRNA2T00128965001	0.214
7	ASV1926	chr14_20699255	chr14	20699255	C04	18.3224	5.11073	8.43088e-07	0.125921	0.0338168	20699254	20712914	13.66	4	ASV1926.QTL04	2	1	chrC04	GazeA2	mRNA	20703379	20704089	20.5331	+	.	BnaC04g19850D	BnaC04g19850D	GSBRNA2T00000533001	4.124
7	ASV1926	chr14_21081200	chr14	21081200	C04	21.5724	5.10105	8.8144e-07	0.125507	0.0338168	21081200	21081205	0.005	5	ASV1926.QTL05	2	0	chrC04	GazeA2	mRNA	21093464	21097520	136.25	+	.	BnaC04g20030D	BnaC04g20030D	GSBRNA2T00057147001	12.264
7	ASV1926	chr14_21450879	chr14	21450879	C04	27.5739	5.48747	1.42998e-07	0.142317	0.0225154	21450879	21450880	0.001	6	ASV1926.QTL06	1	0	chrC04	GazeA2	mRNA	21455079	21455465	24.8467	+	.	BnaC04g20350D	BnaC04g20350D	GSBRNA2T00156685001	4.2
7	ASV1926	chr17_27322163	chr17	27322163	C07	21.05	5.12164	8.01805e-07	0.126389	0.0338168	27322163	27322163	0	7	ASV1926.QTL07	1	0	chrC07	GazeA2	mRNA	27319277	27320113	16.1761	+	.	BnaC07g20760D	BnaC07g20760D	GSBRNA2T00128880001	2.05
7	ASV1926	chr18_28434786	chr18	28434786	C08	27.2564	5.29274	3.61507e-07	0.133778	0.0312061	28434786	28434786	0	8	ASV1926.QTL08	1	0	chrC08	GazeA2	mRNA	28435762	28436022	11.9182	+	.	BnaC08g27450D	BnaC08g27450D	GSBRNA2T00155946001	0.976
9	ASV961	chr1_21995904	chr1	21995904	A01	2.7342	5.23072	4.8349e-07	0.130251	0.00864851	21995098	21996638	1.54	1	ASV961.QTL01	1	2	chrA01	GazeA2	mRNA	21994733	21996346	185.978	-	.	BnaA01g32650D	BnaA01g32650D	GSBRNA2T00057512001	0.442
9	ASV961	chr12_22660201	chr12	22660201	C02	2.40931	5.63554	6.96281e-08	0.147943	0.00240418	22659970	22660272	0.302	2	ASV961.QTL02	12	1	chrC02	GazeA2	mRNA	22660267	22660524	11.4306	+	.	BnaC02g25340D	BnaC02g25340D	GSBRNA2T00018656001	0.066
9	ASV961	chr12_22813784	chr12	22813784	C02	3.40422	6.23585	3.33582e-09	0.175048	0.00038394	22813784	22817092	3.308	3	ASV961.QTL03	26	0	chrC02	GazeA2	mRNA	22795734	22796171	13.0924	-	.	BnaC02g25520D	BnaC02g25520D	GSBRNA2T00018677001	17.613
9	ASV961	chr13_42534635	chr13	42534635	C03	2.2148	4.71876	4.87415e-06	0.108767	0.0420747	42534635	42534635	0	4	ASV961.QTL04	1	0	chrC03	GazeA2	mRNA	42524010	42524764	53.4589	+	.	BnaC03g54610D	BnaC03g54610D	GSBRNA2T00147214001	9.871
9	ASV961	chr14_1615298	chr14	1615298	C04	2.66431	4.98376	1.50402e-06	0.119749	0.0162288	1615298	1615298	0	5	ASV961.QTL05	1	0	chrC04	GazeA2	mRNA	1616131	1617330	19.0764	-	.	BnaC04g02140D	BnaC04g02140D	GSBRNA2T00024234001	0.833
9	ASV961	chr19_9443959	chr19	9443959	C09	3.00734	4.79697	3.4611e-06	0.111975	0.0314495	9443959	9443959	0	6	ASV961.QTL06	1	0	chrC09	GazeA2	mRNA	9424016	9424324	12.3699	-	.	BnaC09g12900D	BnaC09g12900D	GSBRNA2T00082101001	19.635
12	ASV240	chr14_25802012	chr14	25802012	C04	18.5082	5.51378	1.25945e-07	0.139644	0.0434875	25802012	25844592	42.58	1	ASV240.QTL01	1	4	chrC04	GazeA2	mRNA	25798605	25802463	139.121	+	.	BnaC04g24940D	BnaC04g24940D	GSBRNA2T00096727001	0.451
16	ASV340	chr16_16371015	chr16	16371015	C06	2.5107	5.72724	4.43154e-08	0.156211	0.0153016	16371015	16371015	0	1	ASV340.QTL01	1	0	chrC06	GazeA2	mRNA	16445244	16448003	32.5053	-	.	BnaC06g13570D	BnaC06g13570D	GSBRNA2T00057875001	74.229
23	ASV193	chr1_22210624	chr1	22210624	A01	-18.4427	-5.34236	2.86015e-07	0.135898	0.0331077	22210616	22210624	0.008	1	ASV193.QTL01	1	1	chrA01	GazeA2	mRNA	22207747	22210762	148.597	-	.	BnaA01g32910D	BnaA01g32910D	GSBRNA2T00057269001	0.138
23	ASV193	chr2_3223833	chr2	3223833	A02	23.3024	5.34116	2.87652e-07	0.135845	0.0331077	3223833	3223859	0.026	2	ASV193.QTL02	2	1	chrA02	GazeA2	mRNA	3222752	3224641	316.319	+	.	BnaA02g06750D	BnaA02g06750D	GSBRNA2T00001503001	0.808
24	ASV436	chr5_16938031	chr5	16938031	A05	-32.7789	-5.30816	3.36189e-07	0.130916	0.044636	16924613	16991564	66.951	1	ASV436.QTL01	4	15	chrA05	GazeA2	mRNA	16935866	16939060	261.003	-	.	BnaA05g22120D	BnaA05g22120D	GSBRNA2T00153903001	1.029
28	ASV2439	chr14_20712615	chr14	20712615	C04	2.04349	5.79765	3.12283e-08	0.154318	0.0107828	20699205	20739749	40.544	1	ASV2439.QTL01	1	6	chrC04	GazeA2	mRNA	20718111	20722443	13.124	+	.	BnaC04g19860D	BnaC04g19860D	GSBRNA2T00000536001	5.496
31	ASV260	chr12_37697714	chr12	37697714	C02	12.5205	5.36523	2.56619e-07	0.140468	0.0426497	37697714	37697714	0	1	ASV260.QTL01	1	0	chrC02	GazeA2	mRNA	37689184	37690201	22.393	-	.	BnaC02g34950D	BnaC02g34950D	GSBRNA2T00063476001	7.513
31	ASV260	chr14_15082754	chr14	15082754	C04	11.3555	5.28749	3.70556e-07	0.136989	0.0426497	15082754	15082760	0.006	2	ASV260.QTL02	2	0	chrC04	GazeA2	mRNA	15075709	15079053	152.111	-	.	BnaC04g17100D	BnaC04g17100D	GSBRNA2T00148346001	3.701
31	ASV260	chr15_33509954	chr15	33509954	C05	14.824	5.19355	5.74905e-07	0.132815	0.0496271	33509902	33509954	0.052	3	ASV260.QTL03	1	0	chrC05	GazeA2	mRNA	33502684	33503068	30.4015	-	.	BnaC05g33950D	BnaC05g33950D	GSBRNA2T00107547001	6.886
32	ASV266	chr12_37667188	chr12	37667188	C02	26.6289	5.81776	2.82442e-08	0.139771	0.0097524	37667188	37667188	0	1	ASV266.QTL01	1	0	chrC02	GazeA2	mRNA	37689184	37690201	22.393	-	.	BnaC02g34950D	BnaC02g34950D	GSBRNA2T00063476001	21.996
32	ASV266	chr14_20579481	chr14	20579481	C04	19.0916	5.32814	3.05926e-07	0.120411	0.0352109	20579481	20579497	0.016	2	ASV266.QTL02	2	1	chrC04	GazeA2	mRNA	20578296	20580115	41.8104	-	.	BnaC04g19780D	BnaC04g19780D	GSBRNA2T00000514001	0.634
44	ASV592	chr13_12492679	chr13	12492679	C03	2.73587	5.63014	7.14943e-08	0.151423	0.0246862	12492679	12492679	0	1	ASV592.QTL01	1	0	chrC03	GazeA2	mRNA	12481789	12492591	365.416	-	.	BnaC03g22590D	BnaC03g22590D	GSBRNA2T00028697001	0.088
46	ASV561	chr1_9781420	chr1	9781420	A01	6.96954	5.3048	3.41561e-07	0.137944	0.0235874	9781420	9781420	0	1	ASV561.QTL01	1	0	chrA01	GazeA2	mRNA	9778478	9779703	60.3127	-	.	BnaA01g18260D	BnaA01g18260D	GSBRNA2T00021252001	1.717
46	ASV561	chr2_3224164	chr2	3224164	A02	7.03603	5.16357	6.6069e-07	0.131665	0.0275194	3224164	3224176	0.012	2	ASV561.QTL02	1	1	chrA02	GazeA2	mRNA	3222752	3224641	316.319	+	.	BnaA02g06750D	BnaA02g06750D	GSBRNA2T00001503001	0.477
46	ASV561	chr4_15551566	chr4	15551566	A04	4.87956	5.33353	2.9823e-07	0.139231	0.0235874	15551391	15551945	0.554	3	ASV561.QTL03	4	0	chrA04	GazeA2	mRNA	15546325	15551071	412.252	-	.	BnaA04g20060D	BnaA04g20060D	GSBRNA2T00077038001	0.495
46	ASV561	chr9_2165915	chr9	2165915	A09	6.4419	5.12295	7.96996e-07	0.129873	0.0275194	2165915	2165916	0.001	4	ASV561.QTL04	2	0	chrA09	GazeA2	mRNA	2170676	2171743	79.4346	-	.	BnaA09g04430D	BnaA09g04430D	GSBRNA2T00009538001	4.761
46	ASV561	chr9_24511682	chr9	24511682	A09	6.19153	5.40701	2.10336e-07	0.142535	0.0235874	24511536	24511776	0.24	5	ASV561.QTL05	1	1	chrA09	GazeA2	mRNA	24510964	24514108	171.809	-	.	BnaA09g33200D	BnaA09g33200D	GSBRNA2T00129422001	0.718
46	ASV561	chr17_5035195	chr17	5035195	C07	7.50928	5.20694	5.40198e-07	0.133585	0.0266463	5035195	5035195	0	6	ASV561.QTL06	1	0	chrC07	GazeA2	mRNA	5077490	5078255	34.5875	-	.	BnaC07g03720D	BnaC07g03720D	GSBRNA2T00029018001	42.295
46	ASV561	chr18_18085226	chr18	18085226	C08	-6.64426	-5.41043	2.0693e-07	0.14269	0.0235874	18073489	18113815	40.326	7	ASV561.QTL07	1	7	chrC08	GazeA2	mRNA	18083109	18085103	142.581	-	.	BnaC08g13040D	BnaC08g13040D	GSBRNA2T00104598001	0.123
46	ASV561	chr18_26125370	chr18	26125370	C08	6.39226	4.96506	1.63653e-06	0.122974	0.0434673	26125298	26125371	0.073	8	ASV561.QTL08	2	0	chrC08	GazeA2	mRNA	26121961	26124745	60.2617	-	.	BnaC08g24000D	BnaC08g24000D	GSBRNA2T00109161001	0.625
47	ASV339	chr12_30981706	chr12	30981706	C02	9.97882	5.98947	1.18749e-08	0.158374	0.00410026	30981706	30981728	0.022	1	ASV339.QTL01	1	0	chrC02	GazeA2	mRNA	30938200	30939583	31.3002	-	.	BnaC02g29890D	BnaC02g29890D	GSBRNA2T00070715001	42.123
47	ASV339	chr13_43572567	chr13	43572567	C03	10.1285	5.41089	2.06474e-07	0.133469	0.0178233	43572567	43572567	0	2	ASV339.QTL02	1	0	chrC03	GazeA2	mRNA	43566142	43570110	447.12	+	.	BnaC03g55030D	BnaC03g55030D	GSBRNA2T00047098001	2.457
47	ASV339	chr14_20711315	chr14	20711315	C04	4.99316	5.2904	3.6552e-07	0.12841	0.025242	20699254	20739749	40.495	3	ASV339.QTL03	5	6	chrC04	GazeA2	mRNA	20718111	20722443	13.124	+	.	BnaC04g19860D	BnaC04g19860D	GSBRNA2T00000536001	6.796
47	ASV339	chr14_20839149	chr14	20839149	C04	7.63824	5.14154	7.31529e-07	0.122229	0.0360841	20839149	20839149	0	4	ASV339.QTL04	1	0	chrC04	GazeA2	mRNA	20824768	20824931	5.9956	-	.	BnaC04g19960D	BnaC04g19960D	GSBRNA2T00057195001	14.218
47	ASV339	chr15_22962435	chr15	22962435	C05	11.3327	5.81484	2.86596e-08	0.150762	0.00494793	22962435	22962442	0.007	5	ASV339.QTL05	2	0	chrC05	GazeA2	mRNA	22977801	22980254	182.155	+	.	BnaC05g26740D	BnaC05g26740D	GSBRNA2T00124213001	15.366
51	ASV2095	chr14_21450880	chr14	21450880	C04	9.64962	6.56517	5.83479e-10	0.184957	0.000201469	21450879	21450880	0.001	1	ASV2095.QTL01	1	0	chrC04	GazeA2	mRNA	21455079	21455465	24.8467	+	.	BnaC04g20350D	BnaC04g20350D	GSBRNA2T00156685001	4.199
53	ASV704	chr12_30981706	chr12	30981706	C02	11.0297	6.2794	2.65687e-09	0.170698	0.000725248	30981637	30981728	0.091	1	ASV704.QTL01	2	0	chrC02	GazeA2	mRNA	30938200	30939583	31.3002	-	.	BnaC02g29890D	BnaC02g29890D	GSBRNA2T00070715001	42.123
53	ASV704	chr14_20711150	chr14	20711150	C04	5.24009	5.25632	4.28938e-07	0.126643	0.0186743	20699254	20712914	13.66	2	ASV704.QTL02	3	1	chrC04	GazeA2	mRNA	20718111	20722443	13.124	+	.	BnaC04g19860D	BnaC04g19860D	GSBRNA2T00000536001	6.961
53	ASV704	chr14_21450879	chr14	21450879	C04	13.0028	5.89781	1.88943e-08	0.15395	0.001631	21450879	21450880	0.001	3	ASV704.QTL03	2	0	chrC04	GazeA2	mRNA	21455079	21455465	24.8467	+	.	BnaC04g20350D	BnaC04g20350D	GSBRNA2T00156685001	4.2
53	ASV704	chr14_36840854	chr14	36840854	C04	11.2937	5.1946	5.7211e-07	0.124085	0.0197543	36840854	36840860	0.006	4	ASV704.QTL04	1	0	chrC04	GazeA2	mRNA	36849932	36850039	11.5	+	.	BnaC04g35360D	BnaC04g35360D	GSBRNA2T00149800001	9.078
53	ASV704	chr15_22962442	chr15	22962442	C05	12.8099	6.12662	5.87918e-09	0.163956	0.000725248	22962435	22962442	0.007	5	ASV704.QTL05	2	0	chrC05	GazeA2	mRNA	22977801	22980254	182.155	+	.	BnaC05g26740D	BnaC05g26740D	GSBRNA2T00124213001	15.359
53	ASV704	chr16_27923836	chr16	27923836	C06	9.31625	5.05855	1.07079e-06	0.118497	0.0313272	27923836	27923836	0	6	ASV704.QTL06	1	0	chrC06	GazeA2	mRNA	27941315	27942039	42.0455	+	.	BnaC06g26210D	BnaC06g26210D	GSBRNA2T00041501001	17.479
53	ASV704	chr17_25297715	chr17	25297715	C07	11.7185	5.20494	5.45236e-07	0.124513	0.0197543	25297715	25297755	0.04	7	ASV704.QTL07	1	0	chrC07	GazeA2	mRNA	25302023	25305099	421.193	-	.	BnaC07g18680D	BnaC07g18680D	GSBRNA2T00128540001	4.308
56	ASV2169	chr4_11406150	chr4	11406150	A04	9.14491	5.09948	8.87813e-07	0.122256	0.0437932	11406150	11406150	0	1	ASV2169.QTL01	1	0	chrA04	GazeA2	mRNA	11407245	11407754	12.1564	+	.	BnaA04g13500D	BnaA04g13500D	GSBRNA2T00066971001	1.095
56	ASV2169	chr12_37328388	chr12	37328388	C02	8.12247	5.30506	3.41139e-07	0.130904	0.0409371	37328388	37328388	0	2	ASV2169.QTL02	1	0	chrC02	GazeA2	mRNA	37341287	37343618	122.278	-	.	BnaC02g34700D	BnaC02g34700D	GSBRNA2T00073372001	12.899
56	ASV2169	chr13_22766338	chr13	22766338	C03	9.25506	5.20934	5.34183e-07	0.126858	0.0409371	22766240	22766339	0.099	3	ASV2169.QTL03	2	1	chrC03	GazeA2	mRNA	22759128	22767229	10.7473	-	.	BnaC03g37280D	BnaC03g37280D	GSBRNA2T00110615001	0.891
56	ASV2169	chr14_21450880	chr14	21450880	C04	9.47649	5.14759	7.11353e-07	0.124266	0.0409371	21450879	21450880	0.001	4	ASV2169.QTL04	1	0	chrC04	GazeA2	mRNA	21455079	21455465	24.8467	+	.	BnaC04g20350D	BnaC04g20350D	GSBRNA2T00156685001	4.199
56	ASV2169	chr16_31450968	chr16	31450968	C06	6.94723	5.17166	6.36382e-07	0.125274	0.0409371	31450968	31450968	0	5	ASV2169.QTL05	1	0	chrC06	GazeA2	mRNA	31444507	31446008	24.4624	-	.	BnaC06g30780D	BnaC06g30780D	GSBRNA2T00072000001	4.96
56	ASV2169	chr18_38383269	chr18	38383269	C08	6.12736	5.32848	3.05428e-07	0.1319	0.0409371	38383269	38383269	0	6	ASV2169.QTL06	1	1	chrC08	GazeA2	mRNA	38382848	38383749	88.6729	+	.	BnaC08g46060D	BnaC08g46060D	GSBRNA2T00064053001	0.421
57	ASV782	chr14_44008047	chr14	44008047	C04	-10.5268	-6.1561	5.04816e-09	0.172397	0.00174307	44003412	44008208	4.796	1	ASV782.QTL01	2	0	chrC04	GazeA2	mRNA	43999914	44002748	138.758	-	.	BnaC04g43680D	BnaC04g43680D	GSBRNA2T00024090001	5.299
58	ASV2015	chr4_11406150	chr4	11406150	A04	10.7834	5.3282	3.05842e-07	0.134877	0.0176006	11406150	11406150	0	1	ASV2015.QTL01	1	0	chrA04	GazeA2	mRNA	11407245	11407754	12.1564	+	.	BnaA04g13500D	BnaA04g13500D	GSBRNA2T00066971001	1.095
58	ASV2015	chr5_6495560	chr5	6495560	A05	9.61102	5.05527	1.08692e-06	0.123146	0.0366443	6495560	6495560	0	2	ASV2015.QTL02	1	0	chrA05	GazeA2	mRNA	6489894	6493395	153.742	-	.	BnaA05g11540D	BnaA05g11540D	GSBRNA2T00048616001	2.165
58	ASV2015	chr8_14593172	chr8	14593172	A08	9.49198	4.90991	2.09651e-06	0.11702	0.0425825	14593172	14593172	0	3	ASV2015.QTL03	1	0	chrA08	GazeA2	mRNA	14587542	14592530	292.521	-	.	BnaA08g18770D	BnaA08g18770D	GSBRNA2T00150625001	0.642
58	ASV2015	chr12_30981706	chr12	30981706	C02	8.41839	4.994	1.43596e-06	0.120553	0.037877	30981706	30981728	0.022	4	ASV2015.QTL04	1	0	chrC02	GazeA2	mRNA	30938200	30939583	31.3002	-	.	BnaC02g29890D	BnaC02g29890D	GSBRNA2T00070715001	42.123
58	ASV2015	chr12_37328388	chr12	37328388	C02	9.23983	5.33386	2.97759e-07	0.135123	0.0176006	37326454	37328388	1.934	5	ASV2015.QTL05	2	0	chrC02	GazeA2	mRNA	37341287	37343618	122.278	-	.	BnaC02g34700D	BnaC02g34700D	GSBRNA2T00073372001	12.899
58	ASV2015	chr13_12492679	chr13	12492679	C03	9.27245	5.78259	3.3665e-08	0.154977	0.00768818	12492679	12492679	0	6	ASV2015.QTL06	1	0	chrC03	GazeA2	mRNA	12481789	12492591	365.416	-	.	BnaC03g22590D	BnaC03g22590D	GSBRNA2T00028697001	0.088
58	ASV2015	chr13_29143634	chr13	29143634	C03	8.32801	4.87357	2.46566e-06	0.115502	0.0472981	29143634	29143634	0	7	ASV2015.QTL07	1	0	chrC03	GazeA2	mRNA	29148988	29151645	53.7244	+	.	BnaC03g44070D	BnaC03g44070D	GSBRNA2T00085151001	5.354
58	ASV2015	chr13_46744842	chr13	46744842	C03	9.65002	4.97914	1.53575e-06	0.119926	0.037877	46744840	46744842	0.002	8	ASV2015.QTL08	1	0	chrC03	GazeA2	mRNA	46749347	46750239	156.364	+	.	BnaC03g57350D	BnaC03g57350D	GSBRNA2T00024705001	4.505
58	ASV2015	chr13_49009791	chr13	49009791	C03	9.68757	5.44305	1.77027e-07	0.139895	0.0176006	49009791	49009791	0	9	ASV2015.QTL09	1	1	chrC03	GazeA2	mRNA	49006692	49011010	422.283	-	.	BnaC03g59730D	BnaC03g59730D	GSBRNA2T00061011001	1.219
58	ASV2015	chr13_51657726	chr13	51657726	C03	7.0014	5.06817	1.02475e-06	0.123694	0.0366443	51657718	51657726	0.008	10	ASV2015.QTL10	1	0	chrC03	GazeA2	mRNA	51649912	51650672	16.7328	+	.	BnaC03g62550D	BnaC03g62550D	GSBRNA2T00073286001	7.054
58	ASV2015	chr14_21450879	chr14	21450879	C04	11.7646	5.72626	4.45319e-08	0.152452	0.00768818	21450879	21450880	0.001	11	ASV2015.QTL11	2	0	chrC04	GazeA2	mRNA	21455079	21455465	24.8467	+	.	BnaC04g20350D	BnaC04g20350D	GSBRNA2T00156685001	4.2
58	ASV2015	chr14_25518007	chr14	25518007	C04	-7.75715	-5.02099	1.27057e-06	0.121693	0.0366443	25517425	25530596	13.171	12	ASV2015.QTL12	1	3	chrC04	GazeA2	mRNA	25514231	25520124	556.044	+	.	BnaC04g24560D	BnaC04g24560D	GSBRNA2T00046990001	2.117
58	ASV2015	chr16_16371015	chr16	16371015	C06	10.0517	5.06709	1.02979e-06	0.123648	0.0366443	16371015	16371015	0	13	ASV2015.QTL13	1	0	chrC06	GazeA2	mRNA	16445244	16448003	32.5053	-	.	BnaC06g13570D	BnaC06g13570D	GSBRNA2T00057875001	74.229
58	ASV2015	chr17_25297715	chr17	25297715	C07	10.3975	4.94531	1.78871e-06	0.118503	0.038861	25297715	25297755	0.04	14	ASV2015.QTL14	1	0	chrC07	GazeA2	mRNA	25302023	25305099	421.193	-	.	BnaC07g18680D	BnaC07g18680D	GSBRNA2T00128540001	4.308
58	ASV2015	chr18_27406795	chr18	27406795	C08	9.80239	4.94382	1.80074e-06	0.118441	0.038861	27406795	27406795	0	15	ASV2015.QTL15	1	0	chrC08	GazeA2	mRNA	27410509	27415629	264.514	-	.	BnaC08g25840D	BnaC08g25840D	GSBRNA2T00108914001	3.714
58	ASV2015	chr19_25368101	chr19	25368101	C09	9.44496	5.02207	1.26433e-06	0.121739	0.0366443	25367782	25368101	0.319	16	ASV2015.QTL16	1	0	chrC09	GazeA2	mRNA	25370043	25370666	31.9844	-	.	BnaC09g25710D	BnaC09g25710D	GSBRNA2T00118830001	1.942
61	ASV4126	chr13_25754310	chr13	25754310	C03	1.91018	5.55518	1.03053e-07	0.146152	0.0355832	25753805	25754310	0.505	1	ASV4126.QTL01	1	0	chrC03	GazeA2	mRNA	25740773	25742011	101.316	-	.	BnaC03g40820D	BnaC03g40820D	GSBRNA2T00021409001	12.299
65	ASV1604	chr3_16332039	chr3	16332039	A03	-7.94833	-5.65234	6.41177e-08	0.153056	0.0221392	16332024	16332043	0.019	1	ASV1604.QTL01	1	1	chrA03	GazeA2	mRNA	16331747	16332163	5.8131	+	.	BnaA03g33720D	BnaA03g33720D	GSBRNA2T00137587001	0.124
65	ASV1604	chr18_27652633	chr18	27652633	C08	10.5363	5.38008	2.39131e-07	0.140729	0.0412846	27652633	27652633	0	2	ASV1604.QTL02	1	0	chrC08	GazeA2	mRNA	27641330	27642891	268.213	-	.	BnaC08g26160D	BnaC08g26160D	GSBRNA2T00108854001	9.742
71	ASV235	chr14_2480245	chr14	2480245	C04	8.38494	5.952	1.43653e-08	0.167171	0.00496017	2480245	2480245	0	1	ASV235.QTL01	1	0	chrC04	GazeA2	mRNA	2471805	2473128	106.502	+	.	BnaC04g03480D	BnaC04g03480D	GSBRNA2T00002209001	7.117
74	ASV1045	chr8_11047241	chr8	11047241	A08	-5.40608	-5.22399	4.98919e-07	0.131021	0.0484491	11047204	11070573	23.369	1	ASV1045.QTL01	1	5	chrA08	GazeA2	mRNA	11047279	11048979	74.7666	+	.	BnaA08g12380D	BnaA08g12380D	GSBRNA2T00021882001	0.038
74	ASV1045	chr14_8595575	chr14	8595575	C04	7.28683	5.35817	2.65362e-07	0.136868	0.0484491	8595575	8595575	0	2	ASV1045.QTL02	1	0	chrC04	GazeA2	mRNA	8589754	8592395	70.9766	-	.	BnaC04g11120D	BnaC04g11120D	GSBRNA2T00009084001	3.18
74	ASV1045	chr14_37875518	chr14	37875518	C04	-5.33569	-5.07744	9.82203e-07	0.124713	0.0484491	37875518	37888503	12.985	3	ASV1045.QTL03	1	3	chrC04	GazeA2	mRNA	37872871	37874675	210.239	-	.	BnaC04g36360D	BnaC04g36360D	GSBRNA2T00012257001	0.843
74	ASV1045	chr17_15728112	chr17	15728112	C07	4.92923	5.10194	8.77823e-07	0.125762	0.0484491	15650941	15728401	77.46	4	ASV1045.QTL04	2	0	chrC07	GazeA2	mRNA	15735400	15735473	4.0632	-	.	BnaC07g10210D	BnaC07g10210D	GSBRNA2T00157957001	7.288
74	ASV1045	chr18_4840708	chr18	4840708	C08	6.17416	5.16926	6.43514e-07	0.128655	0.0484491	4840654	4840708	0.054	5	ASV1045.QTL05	2	0	chrC08	GazeA2	mRNA	4801795	4802765	23.275	+	.	BnaC08g04400D	BnaC08g04400D	GSBRNA2T00002122001	37.943
75	ASV395	chr13_3796123	chr13	3796123	C03	4.37038	5.32714	3.0737e-07	0.135317	0.0353772	3796123	3796123	0	1	ASV395.QTL01	1	0	chrC03	GazeA2	mRNA	3796614	3798689	343.154	-	.	BnaC03g08040D	BnaC03g08040D	GSBRNA2T00140587001	0.491
75	ASV395	chr14_8595575	chr14	8595575	C04	5.86461	5.34237	2.86003e-07	0.135983	0.0353772	8595575	8595575	0	2	ASV395.QTL02	1	0	chrC04	GazeA2	mRNA	8589754	8592395	70.9766	-	.	BnaC04g11120D	BnaC04g11120D	GSBRNA2T00009084001	3.18
75	ASV395	chr17_11031695	chr17	11031695	C07	5.97423	5.67079	5.85582e-08	0.150514	0.0202195	11031695	11031695	0	3	ASV395.QTL03	1	0	chrC07	GazeA2	mRNA	11029564	11029909	24.9375	-	.	BnaC07g06790D	BnaC07g06790D	GSBRNA2T00013100001	1.786
78	ASV435	chr1_23050536	chr1	23050536	A01	4.37368	4.9465	1.77919e-06	0.117105	0.0465525	23050536	23050539	0.003	1	ASV435.QTL01	2	0	chrA01	GazeA2	mRNA	23051771	23053246	59.6524	+	.	BnaA01g34100D	BnaA01g34100D	GSBRNA2T00015371001	1.235
78	ASV435	chr12_30981706	chr12	30981706	C02	4.63823	5.53899	1.11477e-07	0.142359	0.0359632	30981706	30981728	0.022	2	ASV435.QTL02	1	0	chrC02	GazeA2	mRNA	30938200	30939583	31.3002	-	.	BnaC02g29890D	BnaC02g29890D	GSBRNA2T00070715001	42.123
78	ASV435	chr13_43572567	chr13	43572567	C03	4.62776	4.93334	1.88751e-06	0.116559	0.0465525	43572567	43572567	0	3	ASV435.QTL03	1	0	chrC03	GazeA2	mRNA	43566142	43570110	447.12	+	.	BnaC03g55030D	BnaC03g55030D	GSBRNA2T00047098001	2.457
78	ASV435	chr14_20699255	chr14	20699255	C04	3.81789	5.1248	7.90217e-07	0.124566	0.0359632	20699254	20711605	12.351	4	ASV435.QTL04	1	1	chrC04	GazeA2	mRNA	20703379	20704089	20.5331	+	.	BnaC04g19850D	BnaC04g19850D	GSBRNA2T00000533001	4.124
78	ASV435	chr15_22962435	chr15	22962435	C05	5.17499	5.2939	3.59549e-07	0.131757	0.0359632	22962435	22962442	0.007	5	ASV435.QTL05	2	0	chrC05	GazeA2	mRNA	22977801	22980254	182.155	+	.	BnaC05g26740D	BnaC05g26740D	GSBRNA2T00124213001	15.366
78	ASV435	chr16_14646173	chr16	14646173	C06	3.35691	5.10897	8.49924e-07	0.123899	0.0359632	14646107	14646865	0.758	6	ASV435.QTL06	1	0	chrC06	GazeA2	mRNA	14630951	14632453	120.812	-	.	BnaC06g12270D	BnaC06g12270D	GSBRNA2T00036803001	13.72
78	ASV435	chr17_15728429	chr17	15728429	C07	3.53514	5.28444	3.75916e-07	0.131352	0.0359632	15728132	15728506	0.374	7	ASV435.QTL07	6	0	chrC07	GazeA2	mRNA	15735400	15735473	4.0632	-	.	BnaC07g10210D	BnaC07g10210D	GSBRNA2T00157957001	6.971
80	ASV1580	chr2_7250943	chr2	7250943	A02	-80.1713	-5.03389	1.19818e-06	0.12708	0.0248875	7250883	7250973	0.09	1	ASV1580.QTL01	1	0	chrA02	GazeA2	mRNA	7256230	7262873	394.58	+	.	BnaA02g13230D	BnaA02g13230D	GSBRNA2T00070173001	5.287
80	ASV1580	chr3_10199439	chr3	10199439	A03	63.6485	4.85426	2.68663e-06	0.11924	0.0401935	10199439	10199439	0	2	ASV1580.QTL02	1	0	chrA03	GazeA2	mRNA	10199913	10200259	24.1979	+	.	BnaA03g21520D	BnaA03g21520D	GSBRNA2T00138917001	0.474
80	ASV1580	chr4_16693753	chr4	16693753	A04	97.9433	5.61357	7.75351e-08	0.153263	0.00535441	16693753	16693774	0.021	3	ASV1580.QTL03	1	0	chrA04	GazeA2	mRNA	16689889	16690794	113.237	-	.	BnaA04g22050D	BnaA04g22050D	GSBRNA2T00005370001	2.959
80	ASV1580	chr5_18811064	chr5	18811064	A05	-92.7302	-4.7341	4.55913e-06	0.114078	0.0484294	18808318	18890570	82.252	4	ASV1580.QTL04	1	16	chrA05	GazeA2	mRNA	18808352	18809881	35.9861	-	.	BnaA05g25420D	BnaA05g25420D	GSBRNA2T00104747001	1.183
80	ASV1580	chr5_18996925	chr5	18996925	A05	107.463	6.022	1.00598e-08	0.172371	0.000868387	18996873	18996982	0.109	5	ASV1580.QTL05	4	0	chrA05	GazeA2	mRNA	18993552	18995740	193.923	-	.	BnaA05g25790D	BnaA05g25790D	GSBRNA2T00104705001	1.185
80	ASV1580	chr6_2471581	chr6	2471581	A06	-100.413	-4.74432	4.36017e-06	0.114514	0.0484294	2471259	2495948	24.689	6	ASV1580.QTL06	3	4	chrA06	GazeA2	mRNA	2451590	2477036	2867.03	+	.	BnaA06g04060D	BnaA06g04060D	GSBRNA2T00156325001	5.455
80	ASV1580	chr6_13804386	chr6	13804386	A06	-105.217	-4.90085	2.18316e-06	0.121259	0.0376911	13799628	13804419	4.791	7	ASV1580.QTL07	1	0	chrA06	GazeA2	mRNA	13798156	13799525	82.0595	+	.	BnaA06g20400D	BnaA06g20400D	GSBRNA2T00050173001	4.861
80	ASV1580	chr6_19934516	chr6	19934516	A06	78.7497	4.7708	3.88294e-06	0.115647	0.0484294	19934516	19934516	0	8	ASV1580.QTL08	1	0	chrA06	GazeA2	mRNA	19935019	19938106	85.654	+	.	BnaA06g29180D	BnaA06g29180D	GSBRNA2T00144287001	0.503
80	ASV1580	chr9_27993486	chr9	27993486	A09	-97.1472	-5.18011	6.11921e-07	0.133564	0.016253	27926187	28043898	117.711	9	ASV1580.QTL09	1	13	chrA09	GazeA2	mRNA	28000616	28001282	27.2384	+	.	BnaA09g39470D	BnaA09g39470D	GSBRNA2T00049440001	7.13
80	ASV1580	chr10_9719773	chr10	9719773	A10	-97.9917	-5.08772	9.36994e-07	0.129457	0.0231096	9719606	9720425	0.819	10	ASV1580.QTL10	1	0	chrA10	GazeA2	mRNA	9706073	9709346	749.984	+	.	BnaA10g11590D	BnaA10g11590D	GSBRNA2T00093722001	10.427
80	ASV1580	chr11_10269825	chr11	10269825	C01	83.6695	5.37801	2.41497e-07	0.142474	0.00784305	10269815	10270083	0.268	11	ASV1580.QTL11	2	0	chrC01	GazeA2	mRNA	10274953	10275174	24.2538	+	.	BnaC01g15110D	BnaC01g15110D	GSBRNA2T00048799001	5.128
80	ASV1580	chr11_18465071	chr11	18465071	C01	99.5387	5.46374	1.60293e-07	0.146379	0.00784305	18465071	18465071	0	12	ASV1580.QTL12	1	0	chrC01	GazeA2	mRNA	18558433	18558840	26.4703	-	.	BnaC01g24050D	BnaC01g24050D	GSBRNA2T00024036001	93.362
80	ASV1580	chr12_6801859	chr12	6801859	C02	93.4378	6.2731	2.74589e-09	0.184326	0.000868387	6801856	6801939	0.083	13	ASV1580.QTL13	2	0	chrC02	GazeA2	mRNA	6800712	6801745	74.7284	+	.	BnaC02g11480D	BnaC02g11480D	GSBRNA2T00114895001	0.114
80	ASV1580	chr12_22323241	chr12	22323241	C02	-76.1743	-4.76615	3.96281e-06	0.115448	0.0484294	22323240	22409009	85.769	14	ASV1580.QTL14	2	5	chrC02	GazeA2	mRNA	22313582	22314804	70.334	-	.	BnaC02g24980D	BnaC02g24980D	GSBRNA2T00084355001	8.437
80	ASV1580	chr13_58917119	chr13	58917119	C03	-100.311	-5.02897	1.22531e-06	0.126863	0.0248875	58917038	58917120	0.082	15	ASV1580.QTL15	3	0	chrC03	GazeA2	mRNA	58917606	58918544	75.1176	-	.	BnaC03g69180D	BnaC03g69180D	GSBRNA2T00087619001	0.487
80	ASV1580	chr14_9741967	chr14	9741967	C04	85.9397	4.91717	2.02948e-06	0.121969	0.0368819	9741916	9741967	0.051	16	ASV1580.QTL16	1	0	chrC04	GazeA2	mRNA	9745606	9747966	133.344	-	.	BnaC04g12510D	BnaC04g12510D	GSBRNA2T00061247001	3.639
80	ASV1580	chr14_13132592	chr14	13132592	C04	-102.569	-4.9211	1.9941e-06	0.12214	0.0368819	13131885	13132811	0.926	17	ASV1580.QTL17	1	0	chrC04	GazeA2	mRNA	13127183	13127927	61.1139	-	.	BnaC04g15360D	BnaC04g15360D	GSBRNA2T00090074001	4.665
80	ASV1580	chr15_15383555	chr15	15383555	C05	86.1574	4.74434	4.35978e-06	0.114515	0.0484294	15383555	15383564	0.009	18	ASV1580.QTL18	1	0	chrC05	GazeA2	mRNA	15385181	15387007	33.3051	+	.	BnaC05g21670D	BnaC05g21670D	GSBRNA2T00083663001	1.626
80	ASV1580	chr15_20285781	chr15	20285781	C05	119.743	6.02403	9.95597e-09	0.172467	0.000868387	20285640	20285963	0.323	19	ASV1580.QTL19	1	0	chrC05	GazeA2	mRNA	20285092	20285632	40.8654	-	.	BnaC05g25390D	BnaC05g25390D	GSBRNA2T00032968001	0.149
80	ASV1580	chr17_43539616	chr17	43539616	C07	-87.3025	-4.80034	3.41008e-06	0.116915	0.0470986	43538857	43539700	0.843	20	ASV1580.QTL20	1	1	chrC07	GazeA2	mRNA	43538830	43539603	28.1237	+	.	BnaC07g45480D	BnaC07g45480D	GSBRNA2T00100061001	0.013
80	ASV1580	chr18_72587	chr18	72587	C08	140.504	6.09106	7.06118e-09	0.175645	0.000868387	72587	72717	0.13	21	ASV1580.QTL21	1	1	chrC08	GazeA2	mRNA	72294	80415	554.976	+	.	BnaC08g00170D	BnaC08g00170D	GSBRNA2T00145370001	0.293
80	ASV1580	chr18_8598229	chr18	8598229	C08	88.1599	5.38599	2.32506e-07	0.142836	0.00784305	8598229	8598229	0	22	ASV1580.QTL22	1	0	chrC08	GazeA2	mRNA	8599597	8600563	111.063	+	.	BnaC08g06060D	BnaC08g06060D	GSBRNA2T00153163001	1.368
80	ASV1580	chr19_33554029	chr19	33554029	C09	-105.451	-4.87588	2.44042e-06	0.120176	0.0401262	33517438	33566791	49.353	23	ASV1580.QTL23	1	2	chrC09	GazeA2	mRNA	33549820	33554104	198.116	+	.	BnaC09g30560D	BnaC09g30560D	GSBRNA2T00002874001	0.075
81	ASV1163	chr19_21090439	chr19	21090439	C09	3.88308	5.62309	7.40053e-08	0.152005	0.0255532	21090439	21090439	0	1	ASV1163.QTL01	1	0	chrC09	GazeA2	mRNA	21085545	21086150	13.5332	+	.	BnaC09g23570D	BnaC09g23570D	GSBRNA2T00157672001	4.289
85	ASV784	chr6_4111228	chr6	4111228	A06	4.15531	5.60164	8.21864e-08	0.150116	0.0283781	4111228	4111228	0	1	ASV784.QTL01	1	1	chrA06	GazeA2	mRNA	4110846	4111238	24.9232	-	.	BnaA06g07700D	BnaA06g07700D	GSBRNA2T00105383001	0.01
87	ASV506	chr1_18465747	chr1	18465747	A01	33.2578	5.13532	7.52807e-07	0.125279	0.0319706	18465747	18465748	0.001	1	ASV506.QTL01	2	0	chrA01	GazeA2	mRNA	18442593	18452067	60.5862	-	.	BnaA01g26400D	BnaA01g26400D	GSBRNA2T00005586001	13.68
87	ASV506	chr3_16404446	chr3	16404446	A03	29.4906	5.15355	6.92048e-07	0.126051	0.0319706	16404446	16404473	0.027	2	ASV506.QTL02	1	0	chrA03	GazeA2	mRNA	16402195	16403924	294.071	-	.	BnaA03g33880D	BnaA03g33880D	GSBRNA2T00137567001	0.522
87	ASV506	chr3_28625166	chr3	28625166	A03	29.3629	5.11326	8.33318e-07	0.124346	0.0319706	28625166	28625166	0	3	ASV506.QTL03	1	1	chrA03	GazeA2	mRNA	28621391	28627853	32.5522	+	.	BnaA03g54140D	BnaA03g54140D	GSBRNA2T00043290001	2.687
87	ASV506	chr8_12950169	chr8	12950169	A08	36.0123	5.52533	1.19102e-07	0.142068	0.0137622	12950169	12950169	0	4	ASV506.QTL04	1	0	chrA08	GazeA2	mRNA	12941112	12943088	176.178	+	.	BnaA08g15590D	BnaA08g15590D	GSBRNA2T00079461001	7.081
87	ASV506	chr16_16371015	chr16	16371015	C06	31.104	5.16883	6.44792e-07	0.1267	0.0319706	16371015	16371015	0	5	ASV506.QTL05	1	0	chrC06	GazeA2	mRNA	16445244	16448003	32.5053	-	.	BnaC06g13570D	BnaC06g13570D	GSBRNA2T00057875001	74.229
87	ASV506	chr17_4519127	chr17	4519127	C07	28.5049	5.25099	4.39785e-07	0.130201	0.0319706	4519127	4519127	0	6	ASV506.QTL06	1	0	chrC07	GazeA2	mRNA	4512985	4514244	68.5565	+	.	BnaC07g03390D	BnaC07g03390D	GSBRNA2T00070846001	4.883
87	ASV506	chr17_43434977	chr17	43434977	C07	38.9073	5.96358	1.35457e-08	0.161503	0.0046772	43434977	43434977	0	7	ASV506.QTL07	1	1	chrC07	GazeA2	mRNA	43434906	43435223	29.5676	+	.	BnaC07g45230D	BnaC07g45230D	GSBRNA2T00100032001	0.071
87	ASV506	chr18_38383269	chr18	38383269	C08	21.8124	5.52452	1.19571e-07	0.142032	0.0137622	38383269	38383269	0	8	ASV506.QTL08	1	1	chrC08	GazeA2	mRNA	38382848	38383749	88.6729	+	.	BnaC08g46060D	BnaC08g46060D	GSBRNA2T00064053001	0.421
93	ASV3776	chr7_5345677	chr7	5345677	A07	-9.1623	-5.58668	8.84123e-08	0.151788	0.0305278	5345677	5345677	0	1	ASV3776.QTL01	1	1	chrA07	GazeA2	mRNA	5345572	5346027	34.1941	+	.	BnaA07g04960D	BnaA07g04960D	GSBRNA2T00038779001	0.105
94	ASV322	chr9_6193863	chr9	6193863	A09	12.5362	5.67217	5.81624e-08	0.155432	0.0200828	6193863	6193863	0	1	ASV322.QTL01	1	0	chrA09	GazeA2	mRNA	6185103	6190548	326.773	-	.	BnaA09g11890D	BnaA09g11890D	GSBRNA2T00065521001	3.315
102	ASV79	chr18_30233562	chr18	30233562	C08	24.7933	5.56479	9.8351e-08	0.134845	0.0339595	30233447	30233660	0.213	1	ASV79.QTL01	1	1	chrC08	GazeA2	mRNA	30233520	30233915	30.4111	-	.	BnaC08g30390D	BnaC08g30390D	GSBRNA2T00155558001	0.042
105	ASV691	chr2_1990126	chr2	1990126	A02	6.30118	5.78338	3.3532e-08	0.157304	0.00578911	1990126	1990126	0	1	ASV691.QTL01	1	0	chrA02	GazeA2	mRNA	1992553	1996250	252.496	+	.	BnaA02g04440D	BnaA02g04440D	GSBRNA2T00081097001	2.427
105	ASV691	chr5_2250971	chr5	2250971	A05	5.67908	5.55002	1.0567e-07	0.146745	0.00866277	2250682	2251137	0.455	2	ASV691.QTL02	4	0	chrA05	GazeA2	mRNA	2247892	2249882	100.713	-	.	BnaA05g04140D	BnaA05g04140D	GSBRNA2T00116618001	1.089
105	ASV691	chr9_8941619	chr9	8941619	A09	5.07808	4.97569	1.55993e-06	0.121551	0.0458539	8941619	8941619	0	3	ASV691.QTL03	1	0	chrA09	GazeA2	mRNA	8943658	8949972	1034.78	-	.	BnaA09g15360D	BnaA09g15360D	GSBRNA2T00073419001	2.039
105	ASV691	chr11_1050651	chr11	1050651	C01	6.84863	5.462	1.61642e-07	0.142807	0.00866277	1050651	1050651	0	4	ASV691.QTL04	1	0	chrC01	GazeA2	mRNA	1051816	1053745	75.1192	+	.	BnaC01g02070D	BnaC01g02070D	GSBRNA2T00131056001	1.165
105	ASV691	chr13_12492736	chr13	12492736	C03	5.96318	6.11048	6.3893e-09	0.172353	0.00220616	12492679	12492776	0.097	5	ASV691.QTL05	3	0	chrC03	GazeA2	mRNA	12481789	12492591	365.416	-	.	BnaC03g22590D	BnaC03g22590D	GSBRNA2T00028697001	0.145
105	ASV691	chr13_47101913	chr13	47101913	C03	-5.28254	-4.95922	1.68017e-06	0.120848	0.0458539	47101913	47102390	0.477	6	ASV691.QTL06	1	0	chrC03	GazeA2	mRNA	47050551	47056896	56.1357	+	.	BnaC03g57790D	BnaC03g57790D	GSBRNA2T00050055001	45.017
105	ASV691	chr14_26371988	chr14	26371988	C04	5.19195	5.50749	1.29834e-07	0.144839	0.00866277	26371956	26371988	0.032	7	ASV691.QTL07	1	0	chrC04	GazeA2	mRNA	26352865	26354990	355.851	-	.	BnaC04g25350D	BnaC04g25350D	GSBRNA2T00115232001	16.998
105	ASV691	chr17_827811	chr17	827811	C07	4.66582	5.0815	9.64109e-07	0.126097	0.0369885	827778	827869	0.091	8	ASV691.QTL08	1	0	chrC07	GazeA2	mRNA	809288	810683	59.1654	-	.	BnaC07g00620D	BnaC07g00620D	GSBRNA2T00120796001	17.128
105	ASV691	chr19_6909153	chr19	6909153	C09	4.15729	4.93671	1.85918e-06	0.119888	0.0458539	6909121	6909153	0.032	9	ASV691.QTL09	1	0	chrC09	GazeA2	mRNA	6897223	6904268	884.25	-	.	BnaC09g10280D	BnaC09g10280D	GSBRNA2T00115909001	4.885
107	ASV201	chr4_9067161	chr4	9067161	A04	7.06838	5.39175	2.26209e-07	0.134236	0.0428852	9066605	9067161	0.556	1	ASV201.QTL01	2	0	chrA04	GazeA2	mRNA	9076345	9077539	115.802	-	.	BnaA04g10290D	BnaA04g10290D	GSBRNA2T00075084001	9.184
107	ASV201	chr13_13600882	chr13	13600882	C03	9.44183	5.30791	3.36577e-07	0.130674	0.0428852	13600879	13600882	0.003	2	ASV201.QTL02	1	0	chrC03	GazeA2	mRNA	13596290	13597991	5.3226	-	.	BnaC03g24260D	BnaC03g24260D	GSBRNA2T00079733001	2.891
108	ASV115	chr19_8055803	chr19	8055803	C09	-11.6114	-5.32652	3.08281e-07	0.120846	0.035482	8055733	8073438	17.705	1	ASV115.QTL01	3	3	chrC09	GazeA2	mRNA	8057090	8057275	12.1776	+	.	BnaC09g11460D	BnaC09g11460D	GSBRNA2T00032764001	1.287
109	ASV25	chr12_31421832	chr12	31421832	C02	29.2105	5.18299	6.03804e-07	0.120657	0.0416974	31421832	31421847	0.015	1	ASV25.QTL01	1	0	chrC02	GazeA2	mRNA	31423374	31426150	452.099	-	.	BnaC02g30020D	BnaC02g30020D	GSBRNA2T00029207001	1.542
109	ASV25	chr16_15814107	chr16	15814107	C06	24.6742	5.94068	1.52137e-08	0.152099	0.00262656	15814053	15814125	0.072	2	ASV25.QTL02	2	0	chrC06	GazeA2	mRNA	15834032	15835048	57.5997	+	.	BnaC06g13030D	BnaC06g13030D	GSBRNA2T00049881001	19.925
109	ASV25	chr16_16371015	chr16	16371015	C06	35.6444	6.25294	3.05111e-09	0.165483	0.00105351	16371015	16371015	0	3	ASV25.QTL03	1	0	chrC06	GazeA2	mRNA	16445244	16448003	32.5053	-	.	BnaC06g13570D	BnaC06g13570D	GSBRNA2T00057875001	74.229
109	ASV25	chr18_27406795	chr18	27406795	C08	30.7006	5.25271	4.36256e-07	0.123475	0.0376586	27406795	27406795	0	4	ASV25.QTL04	1	0	chrC08	GazeA2	mRNA	27410509	27415629	264.514	-	.	BnaC08g25840D	BnaC08g25840D	GSBRNA2T00108914001	3.714
110	ASV1319	chr4_9067577	chr4	9067577	A04	4.04029	5.75144	3.93045e-08	0.15564	0.0135714	9067512	9067577	0.065	1	ASV1319.QTL01	2	0	chrA04	GazeA2	mRNA	9076345	9077539	115.802	-	.	BnaA04g10290D	BnaA04g10290D	GSBRNA2T00075084001	8.768
113	ASV797	chr1_20764640	chr1	20764640	A01	20.0921	5.10658	8.59331e-07	0.129672	0.0370897	20764640	20764643	0.003	1	ASV797.QTL01	1	0	chrA01	GazeA2	mRNA	20760016	20762661	166.226	+	.	BnaA01g30200D	BnaA01g30200D	GSBRNA2T00076460001	1.979
113	ASV797	chr4_6654612	chr4	6654612	A04	19.513	5.28126	3.81573e-07	0.137443	0.0219588	6654612	6654613	0.001	2	ASV797.QTL02	2	0	chrA04	GazeA2	mRNA	6656713	6657315	24.0773	+	.	BnaA04g07630D	BnaA04g07630D	GSBRNA2T00114599001	2.101
113	ASV797	chr11_9563075	chr11	9563075	C01	19.4449	5.92197	1.67245e-08	0.166853	0.00577477	9562833	9563075	0.242	3	ASV797.QTL03	1	0	chrC01	GazeA2	mRNA	9572943	9574432	210.058	+	.	BnaC01g14290D	BnaC01g14290D	GSBRNA2T00048670001	9.868
113	ASV797	chr12_19680975	chr12	19680975	C02	19.8701	5.00643	1.35735e-06	0.125273	0.0487801	19680975	19680975	0	4	ASV797.QTL04	1	0	chrC02	GazeA2	mRNA	19668632	19669803	31.3004	-	.	BnaC02g22640D	BnaC02g22640D	GSBRNA2T00082810001	11.172
113	ASV797	chr12_26117016	chr12	26117016	C02	19.7303	5.38174	2.37252e-07	0.141965	0.0217739	26117016	26117016	0	5	ASV797.QTL05	1	0	chrC02	GazeA2	mRNA	26130344	26131162	65.0179	+	.	BnaC02g27960D	BnaC02g27960D	GSBRNA2T00113160001	13.328
113	ASV797	chr14_21450879	chr14	21450879	C04	20.731	5.41672	2.00805e-07	0.143548	0.0217739	21450879	21450880	0.001	6	ASV797.QTL06	1	0	chrC04	GazeA2	mRNA	21455079	21455465	24.8467	+	.	BnaC04g20350D	BnaC04g20350D	GSBRNA2T00156685001	4.2
113	ASV797	chr15_16622684	chr15	16622684	C05	17.3885	5.36886	2.52239e-07	0.141383	0.0217739	16622657	16622684	0.027	7	ASV797.QTL07	2	0	chrC05	GazeA2	mRNA	16623336	16624436	58.1446	-	.	BnaC05g22850D	BnaC05g22850D	GSBRNA2T00108587001	0.652
113	ASV797	chr16_16371015	chr16	16371015	C06	18.3405	4.99761	1.41273e-06	0.124888	0.0487801	16371015	16371015	0	8	ASV797.QTL08	1	0	chrC06	GazeA2	mRNA	16445244	16448003	32.5053	-	.	BnaC06g13570D	BnaC06g13570D	GSBRNA2T00057875001	74.229
115	ASV7	chr5_2250971	chr5	2250971	A05	42.787	5.15514	6.86979e-07	0.109985	0.0434308	2250971	2250997	0.026	1	ASV7.QTL01	1	0	chrA05	GazeA2	mRNA	2247892	2249882	100.713	-	.	BnaA05g04140D	BnaA05g04140D	GSBRNA2T00116618001	1.089
115	ASV7	chr5_21805299	chr5	21805299	A05	50.6268	5.45487	1.67271e-07	0.121215	0.0288785	21805278	21805299	0.021	2	ASV7.QTL02	2	0	chrA05	GazeA2	mRNA	21803265	21804371	120.788	-	.	BnaA05g31670D	BnaA05g31670D	GSBRNA2T00038562001	0.928
115	ASV7	chr12_31421832	chr12	31421832	C02	48.2353	5.30049	3.48555e-07	0.115396	0.0401174	31421832	31421847	0.015	3	ASV7.QTL03	1	0	chrC02	GazeA2	mRNA	31423374	31426150	452.099	-	.	BnaC02g30020D	BnaC02g30020D	GSBRNA2T00029207001	1.542
115	ASV7	chr13_12492679	chr13	12492679	C03	39.8801	5.07923	9.74193e-07	0.107187	0.0434308	12492679	12492679	0	4	ASV7.QTL04	1	0	chrC03	GazeA2	mRNA	12481789	12492591	365.416	-	.	BnaC03g22590D	BnaC03g22590D	GSBRNA2T00028697001	0.088
115	ASV7	chr14_2922463	chr14	2922463	C04	50.0107	5.07327	1.0011e-06	0.106968	0.0434308	2922463	2922463	0	5	ASV7.QTL05	1	0	chrC04	GazeA2	mRNA	2925033	2927136	86.151	+	.	BnaC04g03950D	BnaC04g03950D	GSBRNA2T00006174001	2.57
115	ASV7	chr16_16371015	chr16	16371015	C06	55.2835	5.93326	1.57959e-08	0.139656	0.00545416	16371015	16371015	0	6	ASV7.QTL06	1	0	chrC06	GazeA2	mRNA	16445244	16448003	32.5053	-	.	BnaC06g13570D	BnaC06g13570D	GSBRNA2T00057875001	74.229
115	ASV7	chr17_33630306	chr17	33630306	C07	-51.0739	-5.08506	9.48522e-07	0.107401	0.0434308	33618997	33633096	14.099	7	ASV7.QTL07	1	2	chrC07	GazeA2	mRNA	33627164	33630069	141.232	-	.	BnaC07g28520D	BnaC07g28520D	GSBRNA2T00133719001	0.237
122	ASV76	chr14_40203720	chr14	40203720	C04	-40.6636	-5.58338	8.98426e-08	0.152388	0.0310217	40203720	40228309	24.589	1	ASV76.QTL01	1	0	chrC04	GazeA2	mRNA	40197611	40199912	84.1259	-	.	BnaC04g39180D	BnaC04g39180D	GSBRNA2T00127723001	3.808
124	ASV2010	chr15_27168462	chr15	27168462	C05	19.4817	5.5343	1.14039e-07	0.146271	0.0393765	27168462	27168462	0	1	ASV2010.QTL01	1	1	chrC05	GazeA2	mRNA	27168182	27179819	365.38	-	.	BnaC05g28820D	BnaC05g28820D	GSBRNA2T00051780001	0.28
126	ASV1	chr10_275145	chr10	275145	A10	199.103	5.89028	1.96256e-08	0.164595	0.00677652	275130	275145	0.015	1	ASV1.QTL01	1	1	chrA10	GazeA2	mRNA	271710	277061	121.994	+	.	BnaA10g00550D	BnaA10g00550D	GSBRNA2T00150528001	1.916
130	ASV4	chr15_24394728	chr15	24394728	C05	39.0929	5.76286	3.71374e-08	0.152973	0.0128231	24394728	24394728	0	1	ASV4.QTL01	1	1	chrC05	GazeA2	mRNA	24394609	24397087	175.559	-	.	BnaC05g27410D	BnaC05g27410D	GSBRNA2T00106552001	0.119
131	ASV1603	chr1_13499726	chr1	13499726	A01	-27.4901	-4.76159	4.04277e-06	0.115611	0.0256695	13464639	13501052	36.413	1	ASV1603.QTL01	4	0	chrA01	GazeA2	mRNA	13433354	13435712	56.9873	+	.	BnaA01g21460D	BnaA01g21460D	GSBRNA2T00076774001	64.014
131	ASV1603	chr1_21885588	chr1	21885588	A01	-22.7077	-4.83327	2.94857e-06	0.118701	0.0221328	21885588	21885588	0	2	ASV1603.QTL02	1	1	chrA01	GazeA2	mRNA	21882097	21885936	89.807	+	.	BnaA01g32500D	BnaA01g32500D	GSBRNA2T00057493001	0.348
131	ASV1603	chr2_3107185	chr2	3107185	A02	30.7595	5.15761	6.79165e-07	0.132972	0.011315	3107185	3107185	0	3	ASV1603.QTL03	1	1	chrA02	GazeA2	mRNA	3106312	3108592	344.922	-	.	BnaA02g06490D	BnaA02g06490D	GSBRNA2T00001475001	0.873
131	ASV1603	chr2_8243988	chr2	8243988	A02	24.8106	5.1447	7.2093e-07	0.132395	0.011315	8243988	8243988	0	4	ASV1603.QTL04	1	0	chrA02	GazeA2	mRNA	8246347	8248059	116.306	+	.	BnaA02g14550D	BnaA02g14550D	GSBRNA2T00079521001	2.359
131	ASV1603	chr2_15076361	chr2	15076361	A02	-35.4554	-5.18468	5.99103e-07	0.134183	0.0111097	15076312	15081174	4.862	5	ASV1603.QTL05	1	0	chrA02	GazeA2	mRNA	15069744	15071028	40.0714	-	.	BnaA02g22540D	BnaA02g22540D	GSBRNA2T00084831001	5.333
131	ASV1603	chr2_21348637	chr2	21348637	A02	30.3601	4.60902	7.82806e-06	0.109118	0.0333697	21348361	21348798	0.437	6	ASV1603.QTL06	1	0	chrA02	GazeA2	mRNA	21346136	21347731	105.028	-	.	BnaA02g29190D	BnaA02g29190D	GSBRNA2T00093754001	0.906
131	ASV1603	chr3_27660650	chr3	27660650	A03	-40.9002	-6.05345	8.56487e-09	0.174401	0.00147868	27649451	27673183	23.732	7	ASV1603.QTL07	3	3	chrA03	GazeA2	mRNA	27658343	27665800	193.359	-	.	BnaA03g52940D	BnaA03g52940D	GSBRNA2T00081778001	2.307
131	ASV1603	chr3_28625166	chr3	28625166	A03	25.2433	4.79403	3.50612e-06	0.117006	0.0242125	28625166	28625166	0	8	ASV1603.QTL08	1	1	chrA03	GazeA2	mRNA	28621391	28627853	32.5522	+	.	BnaA03g54140D	BnaA03g54140D	GSBRNA2T00043290001	2.687
131	ASV1603	chr3_28943245	chr3	28943245	A03	35.023	4.53654	1.06584e-05	0.106075	0.0392846	28884453	28944233	59.78	9	ASV1603.QTL09	2	2	chrA03	GazeA2	mRNA	28966795	28970084	15.9899	-	.	BnaA03g54370D	BnaA03g54370D	GSBRNA2T00050143001	23.55
131	ASV1603	chr4_1815750	chr4	1815750	A04	52.654	6.79691	1.6603e-10	0.210286	5.73282e-05	1775287	1815811	40.524	10	ASV1603.QTL10	1	6	chrA04	GazeA2	mRNA	1814982	1817491	298.765	-	.	BnaA04g02710D	BnaA04g02710D	GSBRNA2T00126227001	0.768
131	ASV1603	chr4_11881295	chr4	11881295	A04	-34.2456	-4.63499	7.00282e-06	0.110215	0.0315782	11880275	11882139	1.864	11	ASV1603.QTL11	1	0	chrA04	GazeA2	mRNA	11883751	11885545	408.401	+	.	BnaA04g14080D	BnaA04g14080D	GSBRNA2T00068280001	2.456
131	ASV1603	chr4_12985005	chr4	12985005	A04	15.3321	4.4714	1.40236e-05	0.103364	0.046389	12985005	12985005	0	12	ASV1603.QTL12	1	0	chrA04	GazeA2	mRNA	12995196	12996125	31.1177	+	.	BnaA04g15720D	BnaA04g15720D	GSBRNA2T00045293001	10.191
131	ASV1603	chr5_12716432	chr5	12716432	A05	-35.3165	-4.94696	1.77549e-06	0.12365	0.0173844	12716167	12716722	0.555	13	ASV1603.QTL13	2	1	chrA05	GazeA2	mRNA	12715426	12717497	275.909	+	.	BnaA05g17760D	BnaA05g17760D	GSBRNA2T00023891001	1.006
131	ASV1603	chr5_13326692	chr5	13326692	A05	-24.4705	-4.7722	3.85909e-06	0.116067	0.025625	13291164	13326844	35.68	14	ASV1603.QTL14	1	0	chrA05	GazeA2	mRNA	13327640	13327864	12.0834	-	.	BnaA05g18080D	BnaA05g18080D	GSBRNA2T00036609001	0.948
131	ASV1603	chr6_2819159	chr6	2819159	A06	28.719	5.10701	8.57624e-07	0.130716	0.0118451	2819159	2819159	0	15	ASV1603.QTL15	1	0	chrA06	GazeA2	mRNA	2824327	2828557	286.077	+	.	BnaA06g04870D	BnaA06g04870D	GSBRNA2T00156238001	5.168
131	ASV1603	chr6_15659467	chr6	15659467	A06	26.0536	4.9308	1.9092e-06	0.122943	0.0173844	15659046	15785016	125.97	16	ASV1603.QTL16	3	17	chrA06	GazeA2	mRNA	15659329	15659913	16.8024	+	.	BnaA06g22410D	BnaA06g22410D	GSBRNA2T00109929001	0.138
131	ASV1603	chr6_17474492	chr6	17474492	A06	-37.0627	-5.07983	9.71516e-07	0.129508	0.0124242	17474362	17474492	0.13	17	ASV1603.QTL17	1	0	chrA06	GazeA2	mRNA	17474584	17477008	29.361	-	.	BnaA06g25310D	BnaA06g25310D	GSBRNA2T00042153001	0.092
131	ASV1603	chr6_20047846	chr6	20047846	A06	21.1983	4.65021	6.55905e-06	0.110859	0.0309704	20047783	20192765	144.982	18	ASV1603.QTL18	1	25	chrA06	GazeA2	mRNA	20046078	20046428	24.4902	-	.	BnaA06g29390D	BnaA06g29390D	GSBRNA2T00144317001	1.418
131	ASV1603	chr6_21156319	chr6	21156319	A06	-26.0742	-4.53571	1.06957e-05	0.106041	0.0392846	21156285	21156344	0.059	19	ASV1603.QTL19	1	1	chrA06	GazeA2	mRNA	21155404	21159278	205.589	+	.	BnaA06g31530D	BnaA06g31530D	GSBRNA2T00144579001	0.915
131	ASV1603	chr7_1753374	chr7	1753374	A07	-26.8997	-4.56001	9.64825e-06	0.107058	0.0370159	1753311	1753410	0.099	20	ASV1603.QTL20	2	1	chrA07	GazeA2	mRNA	1753111	1756121	118.507	+	.	BnaA07g02060D	BnaA07g02060D	GSBRNA2T00065483001	0.263
131	ASV1603	chr7_4545381	chr7	4545381	A07	-34.8201	-5.64951	6.50139e-08	0.155407	0.00374143	4545234	4545384	0.15	21	ASV1603.QTL21	1	0	chrA07	GazeA2	mRNA	4547015	4549923	148.621	-	.	BnaA07g04320D	BnaA07g04320D	GSBRNA2T00054294001	1.634
131	ASV1603	chr7_19115532	chr7	19115532	A07	25.7669	4.84245	2.83108e-06	0.119098	0.0217231	19115532	19115532	0	22	ASV1603.QTL22	1	1	chrA07	GazeA2	mRNA	19114756	19116284	95.9166	-	.	BnaA07g25870D	BnaA07g25870D	GSBRNA2T00102201001	0.752
131	ASV1603	chr8_4915213	chr8	4915213	A08	39.0631	4.80382	3.35817e-06	0.117428	0.0242125	4915213	4915249	0.036	23	ASV1603.QTL23	1	0	chrA08	GazeA2	mRNA	4909928	4911992	8.0053	+	.	BnaA08g04990D	BnaA08g04990D	GSBRNA2T00056959001	3.221
131	ASV1603	chr8_10956998	chr8	10956998	A08	-24.4271	-4.71701	4.91146e-06	0.113702	0.0271563	10956899	10957230	0.331	24	ASV1603.QTL24	2	1	chrA08	GazeA2	mRNA	10956657	10958923	189.57	-	.	BnaA08g12270D	BnaA08g12270D	GSBRNA2T00021904001	0.341
131	ASV1603	chr8_11401221	chr8	11401221	A08	-40.5925	-5.18032	6.11328e-07	0.133988	0.0111097	11401189	11401273	0.084	25	ASV1603.QTL25	1	1	chrA08	GazeA2	mRNA	11400348	11401310	94.7312	-	.	BnaA08g13060D	BnaA08g13060D	GSBRNA2T00021796001	0.089
131	ASV1603	chr9_8353910	chr9	8353910	A09	-35.1088	-5.01286	1.31835e-06	0.126546	0.0151737	8353910	8354135	0.225	26	ASV1603.QTL26	1	0	chrA09	GazeA2	mRNA	8345181	8345671	16.8724	-	.	BnaA09g14520D	BnaA09g14520D	GSBRNA2T00081550001	8.239
131	ASV1603	chr9_17651533	chr9	17651533	A09	27.7817	4.87667	2.43181e-06	0.120583	0.0204354	17651470	17651533	0.063	27	ASV1603.QTL27	2	0	chrA09	GazeA2	mRNA	17647230	17648587	97.3289	+	.	BnaA09g24870D	BnaA09g24870D	GSBRNA2T00061355001	2.946
131	ASV1603	chr9_18982717	chr9	18982717	A09	-35.9987	-5.90505	1.82166e-08	0.167372	0.00209666	18982646	18982717	0.071	28	ASV1603.QTL28	6	0	chrA09	GazeA2	mRNA	18965351	18974100	614.562	-	.	BnaA09g25870D	BnaA09g25870D	GSBRNA2T00113782001	8.617
131	ASV1603	chr11_6140921	chr11	6140921	C01	22.7051	4.49183	1.28711e-05	0.104212	0.0448144	6140921	6140921	0	29	ASV1603.QTL29	1	0	chrC01	GazeA2	mRNA	6137930	6138232	17.869	+	.	BnaC01g10390D	BnaC01g10390D	GSBRNA2T00080278001	2.689
131	ASV1603	chr11_13531348	chr11	13531348	C01	-34.1619	-4.95739	1.69405e-06	0.124108	0.0173844	13531063	13531348	0.285	30	ASV1603.QTL30	1	0	chrC01	GazeA2	mRNA	13525572	13528158	120.38	-	.	BnaC01g19560D	BnaC01g19560D	GSBRNA2T00042261001	3.19
131	ASV1603	chr11_22032929	chr11	22032929	C01	18.8935	4.93033	1.9132e-06	0.122923	0.0173844	22032841	22032958	0.117	31	ASV1603.QTL31	1	1	chrC01	GazeA2	mRNA	22029191	22041738	334.054	-	.	BnaC01g25790D	BnaC01g25790D	GSBRNA2T00126024001	3.738
131	ASV1603	chr11_24003136	chr11	24003136	C01	27.4788	4.53151	1.08878e-05	0.105865	0.0392846	24003136	24003136	0	32	ASV1603.QTL32	1	0	chrC01	GazeA2	mRNA	23973608	23973871	24.3168	+	.	BnaC01g26660D	BnaC01g26660D	GSBRNA2T00001693001	29.265
131	ASV1603	chr11_27016244	chr11	27016244	C01	26.2237	5.5059	1.30833e-07	0.148769	0.00384184	27016244	27016244	0	33	ASV1603.QTL33	1	0	chrC01	GazeA2	mRNA	27009306	27012748	612.48	-	.	BnaC01g28920D	BnaC01g28920D	GSBRNA2T00117153001	3.496
131	ASV1603	chr12_17111189	chr12	17111189	C02	27.8018	4.75901	4.08881e-06	0.1155	0.0256695	17111021	17111195	0.174	34	ASV1603.QTL34	4	1	chrC02	GazeA2	mRNA	17110799	17111284	54.6921	-	.	BnaC02g20570D	BnaC02g20570D	GSBRNA2T00031090001	0.095
131	ASV1603	chr12_22681632	chr12	22681632	C02	22.9592	4.79465	3.49654e-06	0.117033	0.0242125	22681571	22681634	0.063	35	ASV1603.QTL35	1	1	chrC02	GazeA2	mRNA	22680545	22682058	110.325	+	.	BnaC02g25370D	BnaC02g25370D	GSBRNA2T00018659001	0.426
131	ASV1603	chr12_36481304	chr12	36481304	C02	-37.8162	-4.65185	6.51263e-06	0.110929	0.0309704	36481049	36543626	62.577	36	ASV1603.QTL36	1	4	chrC02	GazeA2	mRNA	36486554	36487129	25.1481	+	.	BnaC02g34130D	BnaC02g34130D	GSBRNA2T00090093001	5.25
131	ASV1603	chr13_7567455	chr13	7567455	C03	29.9399	4.62673	7.2559e-06	0.109866	0.0315782	7566509	7567739	1.23	37	ASV1603.QTL37	1	1	chrC03	GazeA2	mRNA	7565868	7569439	105.191	-	.	BnaC03g15250D	BnaC03g15250D	GSBRNA2T00066504001	1.587
131	ASV1603	chr13_33966731	chr13	33966731	C03	24.261	4.45087	1.52809e-05	0.102515	0.0488548	33966731	33966731	0	38	ASV1603.QTL38	1	0	chrC03	GazeA2	mRNA	33968862	33969935	30.2663	-	.	BnaC03g49120D	BnaC03g49120D	GSBRNA2T00079275001	2.131
131	ASV1603	chr13_38580587	chr13	38580587	C03	-37.4966	-5.4623	1.61412e-07	0.146767	0.00428721	38579426	38580587	1.161	39	ASV1603.QTL39	1	0	chrC03	GazeA2	mRNA	38582933	38584003	39.4962	+	.	BnaC03g53300D	BnaC03g53300D	GSBRNA2T00129102001	2.346
131	ASV1603	chr13_39784393	chr13	39784393	C03	-35.7636	-5.67511	5.73273e-08	0.156596	0.00374143	39784254	39784417	0.163	40	ASV1603.QTL40	2	0	chrC03	GazeA2	mRNA	39756896	39758170	52.2674	+	.	BnaC03g53780D	BnaC03g53780D	GSBRNA2T00128952001	26.223
131	ASV1603	chr13_40180085	chr13	40180085	C03	-39.1024	-5.60419	8.11698e-08	0.153305	0.00384184	40179673	40181147	1.474	41	ASV1603.QTL41	2	0	chrC03	GazeA2	mRNA	40177640	40178594	78.2958	-	.	BnaC03g53860D	BnaC03g53860D	GSBRNA2T00128913001	1.491
131	ASV1603	chr13_40889511	chr13	40889511	C03	-41.194	-5.04292	1.1499e-06	0.127873	0.0136913	40889456	40961820	72.364	42	ASV1603.QTL42	2	0	chrC03	GazeA2	mRNA	40871521	40872036	27.2821	+	.	BnaC03g54060D	BnaC03g54060D	GSBRNA2T00015430001	17.475
131	ASV1603	chr13_42332106	chr13	42332106	C03	27.1392	4.46659	1.43086e-05	0.103165	0.046389	42325710	42334138	8.428	43	ASV1603.QTL43	1	0	chrC03	GazeA2	mRNA	42375683	42376755	89.6778	-	.	BnaC03g54490D	BnaC03g54490D	GSBRNA2T00147229001	43.577
131	ASV1603	chr13_44111552	chr13	44111552	C03	-27.4944	-4.90794	2.11504e-06	0.121945	0.0187256	43779995	44113734	333.739	44	ASV1603.QTL44	1	13	chrC03	GazeA2	mRNA	44102618	44103373	35.5923	+	.	BnaC03g55230D	BnaC03g55230D	GSBRNA2T00143922001	8.179
131	ASV1603	chr13_46214032	chr13	46214032	C03	-34.8394	-4.9761	1.55704e-06	0.124928	0.0173429	46213840	46214167	0.327	45	ASV1603.QTL45	5	1	chrC03	GazeA2	mRNA	46212319	46217360	86.1994	-	.	BnaC03g57020D	BnaC03g57020D	GSBRNA2T00024797001	1.713
131	ASV1603	chr13_47271010	chr13	47271010	C03	-28.7774	-4.48029	1.35104e-05	0.103733	0.0452911	47270632	47271364	0.732	46	ASV1603.QTL46	1	0	chrC03	GazeA2	mRNA	47264597	47266085	365.905	-	.	BnaC03g57920D	BnaC03g57920D	GSBRNA2T00050027001	4.925
131	ASV1603	chr13_57061583	chr13	57061583	C03	27.8736	4.78388	3.6662e-06	0.116569	0.0248215	57061583	57061583	0	47	ASV1603.QTL47	1	0	chrC03	GazeA2	mRNA	57058169	57061203	617.093	+	.	BnaC03g67370D	BnaC03g67370D	GSBRNA2T00068715001	0.38
131	ASV1603	chr14_4405684	chr14	4405684	C04	-34.1923	-4.5614	9.59158e-06	0.107116	0.0370159	4403205	4434554	31.349	48	ASV1603.QTL48	1	3	chrC04	GazeA2	mRNA	4404779	4412681	85.1371	+	.	BnaC04g06160D	BnaC04g06160D	GSBRNA2T00080609001	0.905
131	ASV1603	chr14_9840605	chr14	9840605	C04	-31.0857	-4.73086	4.6239e-06	0.114294	0.027049	9832568	9840669	8.101	49	ASV1603.QTL49	3	0	chrC04	GazeA2	mRNA	9850675	9852366	49.3835	+	.	BnaC04g12620D	BnaC04g12620D	GSBRNA2T00061266001	10.07
131	ASV1603	chr14_13610194	chr14	13610194	C04	25.1853	4.85631	2.66224e-06	0.119699	0.0209689	13610194	13610194	0	50	ASV1603.QTL50	1	0	chrC04	GazeA2	mRNA	13632898	13634430	86.8795	+	.	BnaC04g15690D	BnaC04g15690D	GSBRNA2T00089998001	22.704
131	ASV1603	chr14_25916575	chr14	25916575	C04	-33.9291	-5.32041	3.17297e-07	0.1403	0.00782566	25916575	25932369	15.794	51	ASV1603.QTL51	2	2	chrC04	GazeA2	mRNA	25923760	25924254	25.2755	+	.	BnaC04g25060D	BnaC04g25060D	GSBRNA2T00076410001	7.185
131	ASV1603	chr14_31986154	chr14	31986154	C04	-37.1806	-5.11404	8.30356e-07	0.131028	0.0118451	31983585	31992853	9.268	52	ASV1603.QTL52	1	0	chrC04	GazeA2	mRNA	31994249	31995818	5.2862	-	.	BnaC04g30180D	BnaC04g30180D	GSBRNA2T00112837001	8.095
131	ASV1603	chr14_39557503	chr14	39557503	C04	38.914	5.14714	7.12839e-07	0.132504	0.011315	39547882	39558117	10.235	53	ASV1603.QTL53	1	3	chrC04	GazeA2	mRNA	39557392	39558479	44.7672	-	.	BnaC04g38360D	BnaC04g38360D	GSBRNA2T00127611001	0.111
131	ASV1603	chr15_558208	chr15	558208	C05	-28.6798	-4.59101	8.45483e-06	0.108359	0.0347543	557470	558283	0.813	54	ASV1603.QTL54	1	1	chrC05	GazeA2	mRNA	557808	559536	125.14	-	.	BnaC05g01030D	BnaC05g01030D	GSBRNA2T00085419001	0.4
131	ASV1603	chr15_18632763	chr15	18632763	C05	-20.8342	-4.56329	9.51462e-06	0.107195	0.0370159	18632712	18633160	0.448	55	ASV1603.QTL55	1	1	chrC05	GazeA2	mRNA	18632510	18632942	36.1466	-	.	BnaC05g24300D	BnaC05g24300D	GSBRNA2T00019244001	0.179
131	ASV1603	chr15_21420279	chr15	21420279	C05	-32.7222	-4.7078	5.11213e-06	0.113309	0.0271563	21417481	21425286	7.805	56	ASV1603.QTL56	1	0	chrC05	GazeA2	mRNA	21435943	21436676	51.4772	-	.	BnaC05g25810D	BnaC05g25810D	GSBRNA2T00118146001	15.664
131	ASV1603	chr15_39639381	chr15	39639381	C05	23.2257	4.67523	5.88742e-06	0.111922	0.0302814	39639323	39639381	0.058	57	ASV1603.QTL57	1	0	chrC05	GazeA2	mRNA	39622787	39625006	43.3888	-	.	BnaC05g42160D	BnaC05g42160D	GSBRNA2T00111003001	14.375
131	ASV1603	chr16_428389	chr16	428389	C06	-32.8993	-4.72711	4.70024e-06	0.114133	0.027049	415934	432035	16.101	58	ASV1603.QTL58	1	0	chrC06	GazeA2	mRNA	437872	440423	260.198	+	.	BnaC06g00260D	BnaC06g00260D	GSBRNA2T00095123001	9.483
131	ASV1603	chr16_1938205	chr16	1938205	C06	31.9933	4.6248	7.31634e-06	0.109784	0.0315782	1938205	1938219	0.014	59	ASV1603.QTL59	1	0	chrC06	GazeA2	mRNA	1956117	1958758	350.087	-	.	BnaC06g01220D	BnaC06g01220D	GSBRNA2T00013250001	17.912
131	ASV1603	chr16_11844650	chr16	11844650	C06	22.28	4.48586	1.31978e-05	0.103964	0.0451193	11844650	11844650	0	60	ASV1603.QTL60	1	0	chrC06	GazeA2	mRNA	11846971	11849308	88.769	+	.	BnaC06g09930D	BnaC06g09930D	GSBRNA2T00082913001	2.321
131	ASV1603	chr16_19652858	chr16	19652858	C06	37.9886	4.95305	1.72751e-06	0.123917	0.0173844	19652858	19652927	0.069	61	ASV1603.QTL61	1	0	chrC06	GazeA2	mRNA	19657321	19658008	43.7819	-	.	BnaC06g16810D	BnaC06g16810D	GSBRNA2T00105864001	4.463
131	ASV1603	chr16_19906754	chr16	19906754	C06	27.4224	4.80132	3.39538e-06	0.11732	0.0242125	19906754	19906754	0	62	ASV1603.QTL62	1	0	chrC06	GazeA2	mRNA	19898090	19901591	461.204	-	.	BnaC06g17240D	BnaC06g17240D	GSBRNA2T00105917001	5.163
131	ASV1603	chr17_5774247	chr17	5774247	C07	33.2463	5.09106	9.22773e-07	0.130007	0.0122547	5774247	5777442	3.195	63	ASV1603.QTL63	1	0	chrC07	GazeA2	mRNA	5771189	5771398	14.0624	-	.	BnaC07g04110D	BnaC07g04110D	GSBRNA2T00045806001	2.849
131	ASV1603	chr17_11884640	chr17	11884640	C07	-31.3562	-4.56281	9.53411e-06	0.107175	0.0370159	11884640	11885225	0.585	64	ASV1603.QTL64	1	0	chrC07	GazeA2	mRNA	11874999	11875601	69.1058	+	.	BnaC07g07520D	BnaC07g07520D	GSBRNA2T00142727001	9.039
131	ASV1603	chr17_13480669	chr17	13480669	C07	26.7742	5.27977	3.84253e-07	0.138461	0.00874568	13480611	13480669	0.058	65	ASV1603.QTL65	2	0	chrC07	GazeA2	mRNA	13450805	13451880	75.8129	+	.	BnaC07g08510D	BnaC07g08510D	GSBRNA2T00092614001	28.789
131	ASV1603	chr17_13968557	chr17	13968557	C07	28.2293	4.87175	2.4857e-06	0.120369	0.0204354	13967963	14010277	42.314	66	ASV1603.QTL66	1	2	chrC07	GazeA2	mRNA	13967807	13969613	221.124	+	.	BnaC07g08840D	BnaC07g08840D	GSBRNA2T00105691001	0.75
131	ASV1603	chr17_28696967	chr17	28696967	C07	-25.7252	-4.48984	1.29788e-05	0.104129	0.0448144	28696661	28696967	0.306	67	ASV1603.QTL67	1	0	chrC07	GazeA2	mRNA	28705583	28710430	332.946	-	.	BnaC07g22190D	BnaC07g22190D	GSBRNA2T00115312001	8.616
131	ASV1603	chr17_43539616	chr17	43539616	C07	-26.4226	-4.46548	1.43753e-05	0.103119	0.046389	43538857	43539700	0.843	68	ASV1603.QTL68	1	1	chrC07	GazeA2	mRNA	43538830	43539603	28.1237	+	.	BnaC07g45480D	BnaC07g45480D	GSBRNA2T00100061001	0.013
131	ASV1603	chr18_12308116	chr18	12308116	C08	-22.4622	-4.49508	1.26961e-05	0.104347	0.044733	12308116	12322289	14.173	69	ASV1603.QTL69	1	1	chrC08	GazeA2	mRNA	12300180	12300419	26.9333	-	.	BnaC08g08260D	BnaC08g08260D	GSBRNA2T00061582001	7.697
131	ASV1603	chr18_17688121	chr18	17688121	C08	-24.8679	-4.46803	1.42225e-05	0.103225	0.046389	17687983	17727145	39.162	70	ASV1603.QTL70	1	5	chrC08	GazeA2	mRNA	17675280	17679739	87.2696	-	.	BnaC08g12560D	BnaC08g12560D	GSBRNA2T00104504001	8.382
131	ASV1603	chr18_18801273	chr18	18801273	C08	-29.2411	-4.62599	7.27895e-06	0.109834	0.0315782	18801238	18801273	0.035	71	ASV1603.QTL71	1	0	chrC08	GazeA2	mRNA	18805048	18807237	32.5939	+	.	BnaC08g13690D	BnaC08g13690D	GSBRNA2T00012877001	3.775
131	ASV1603	chr18_23964009	chr18	23964009	C08	-30.1296	-4.7473	4.30363e-06	0.114998	0.0265356	23963582	23964141	0.559	72	ASV1603.QTL72	1	1	chrC08	GazeA2	mRNA	23963711	23964271	27.542	-	.	BnaC08g21370D	BnaC08g21370D	GSBRNA2T00121789001	0.262
131	ASV1603	chr19_19642871	chr19	19642871	C09	21.2276	4.5686	9.30225e-06	0.107418	0.0370159	19642871	19642871	0	73	ASV1603.QTL73	1	0	chrC09	GazeA2	mRNA	19644579	19645711	38.0673	-	.	BnaC09g22330D	BnaC09g22330D	GSBRNA2T00080730001	1.708
131	ASV1603	chr19_31812327	chr19	31812327	C09	-22.0154	-4.71926	4.8636e-06	0.113798	0.0271563	31811898	31812492	0.594	74	ASV1603.QTL74	1	1	chrC09	GazeA2	mRNA	31812151	31813257	91.9838	+	.	BnaC09g29070D	BnaC09g29070D	GSBRNA2T00009347001	0.176
131	ASV1603	chr19_35461442	chr19	35461442	C09	31.4889	5.72012	4.59061e-08	0.158694	0.00374143	35461442	35461470	0.028	75	ASV1603.QTL75	1	0	chrC09	GazeA2	mRNA	35457452	35458728	109.328	-	.	BnaC09g32510D	BnaC09g32510D	GSBRNA2T00040678001	2.714
131	ASV1603	chr19_42703943	chr19	42703943	C09	-17.9245	-4.53912	1.05426e-05	0.106183	0.0392846	42703801	42704825	1.024	76	ASV1603.QTL76	2	0	chrC09	GazeA2	mRNA	42709538	42711726	113.227	+	.	BnaC09g40220D	BnaC09g40220D	GSBRNA2T00094797001	5.595
136	ASV723	chr1_10869308	chr1	10869308	A01	16.4273	5.3702	2.50637e-07	0.142541	0.00856956	10869279	10869308	0.029	1	ASV723.QTL01	1	0	chrA01	GazeA2	mRNA	10864735	10868835	467.181	-	.	BnaA01g19330D	BnaA01g19330D	GSBRNA2T00054036001	0.473
136	ASV723	chr1_21885588	chr1	21885588	A01	-17.5282	-5.60551	8.06481e-08	0.153345	0.00556938	21863751	21888057	24.306	2	ASV723.QTL02	4	7	chrA01	GazeA2	mRNA	21882097	21885936	89.807	+	.	BnaA01g32500D	BnaA01g32500D	GSBRNA2T00057493001	0.348
136	ASV723	chr1_22594880	chr1	22594880	A01	19.4481	5.33382	2.97822e-07	0.140888	0.00856956	22594880	22594880	0	3	ASV723.QTL03	1	0	chrA01	GazeA2	mRNA	22591418	22594623	117.001	-	.	BnaA01g33320D	BnaA01g33320D	GSBRNA2T00057206001	0.257
136	ASV723	chr6_16454101	chr6	16454101	A06	-26.6254	-5.23552	4.72786e-07	0.136447	0.0125575	16445378	16457636	12.258	4	ASV723.QTL04	1	1	chrA06	GazeA2	mRNA	16448087	16454322	742.076	+	.	BnaA06g23700D	BnaA06g23700D	GSBRNA2T00000824001	0.221
136	ASV723	chr8_13206284	chr8	13206284	A08	20.2601	5.65184	6.42743e-08	0.155493	0.0055483	13206275	13206570	0.295	5	ASV723.QTL05	3	1	chrA08	GazeA2	mRNA	13206470	13207150	42.4587	-	.	BnaA08g15960D	BnaA08g15960D	GSBRNA2T00150988001	0.186
136	ASV723	chr13_18100267	chr13	18100267	C03	30.9672	5.81894	2.80774e-08	0.163296	0.00484742	18035107	18100654	65.547	6	ASV723.QTL06	2	7	chrC03	GazeA2	mRNA	18099712	18101292	33.4772	-	.	BnaC03g29960D	BnaC03g29960D	GSBRNA2T00015652001	0.555
136	ASV723	chr13_50511578	chr13	50511578	C03	27.2122	5.34053	2.88502e-07	0.141193	0.00856956	50511571	50511578	0.007	7	ASV723.QTL07	1	0	chrC03	GazeA2	mRNA	50525102	50527387	80.7743	-	.	BnaC03g61420D	BnaC03g61420D	GSBRNA2T00018948001	13.524
136	ASV723	chr15_20285781	chr15	20285781	C05	25.0361	5.66497	6.02596e-08	0.156103	0.0055483	20285640	20285963	0.323	8	ASV723.QTL08	1	0	chrC05	GazeA2	mRNA	20285092	20285632	40.8654	-	.	BnaC05g25390D	BnaC05g25390D	GSBRNA2T00032968001	0.149
136	ASV723	chr15_39175519	chr15	39175519	C05	26.4457	5.15939	6.73592e-07	0.133033	0.0155056	39175517	39176305	0.788	9	ASV723.QTL09	2	1	chrC05	GazeA2	mRNA	39174288	39175427	10.7362	+	.	BnaC05g41430D	BnaC05g41430D	GSBRNA2T00111096001	0.092
136	ASV723	chr17_12733958	chr17	12733958	C07	-31.0344	-5.86549	2.22334e-08	0.165484	0.00484742	12721741	12748423	26.682	10	ASV723.QTL10	2	2	chrC07	GazeA2	mRNA	12735069	12735260	24.1683	-	.	BnaC07g07880D	BnaC07g07880D	GSBRNA2T00142613001	1.111
136	ASV723	chr17_24985454	chr17	24985454	C07	-21.3373	-4.89734	2.21766e-06	0.121466	0.0364636	24969323	24987586	18.263	11	ASV723.QTL11	1	1	chrC07	GazeA2	mRNA	24983999	24984826	33.078	-	.	BnaC07g18370D	BnaC07g18370D	GSBRNA2T00067049001	0.628
136	ASV723	chr17_43539616	chr17	43539616	C07	-20.0816	-5.04826	1.12227e-06	0.128092	0.0215283	43538857	43539700	0.843	12	ASV723.QTL12	1	1	chrC07	GazeA2	mRNA	43538830	43539603	28.1237	+	.	BnaC07g45480D	BnaC07g45480D	GSBRNA2T00100061001	0.013
136	ASV723	chr18_24003157	chr18	24003157	C08	16.2031	5.10363	8.71058e-07	0.130547	0.0176922	24003157	24003157	0	13	ASV723.QTL13	1	0	chrC08	GazeA2	mRNA	24032933	24033964	59.585	+	.	BnaC08g21380D	BnaC08g21380D	GSBRNA2T00121794001	29.776
136	ASV723	chr19_14009214	chr19	14009214	C09	25.0114	5.00176	1.38639e-06	0.12604	0.0247684	14009214	14009214	0	14	ASV723.QTL14	1	0	chrC09	GazeA2	mRNA	14004966	14006133	50.3781	-	.	BnaC09g17230D	BnaC09g17230D	GSBRNA2T00100704001	3.081
139	ASV407	chr14_23915416	chr14	23915416	C04	17.4783	5.67337	5.78204e-08	0.145789	0.0199647	23915416	23915416	0	1	ASV407.QTL01	1	0	chrC04	GazeA2	mRNA	23908920	23910295	97.5969	+	.	BnaC04g22930D	BnaC04g22930D	GSBRNA2T00110443001	5.121
140	ASV5542	chr16_13183754	chr16	13183754	C06	-26.6199	-5.81383	2.8804e-08	0.161789	0.00994571	13183701	13183804	0.103	1	ASV5542.QTL01	5	0	chrC06	GazeA2	mRNA	13184994	13187003	35.8359	+	.	BnaC06g11260D	BnaC06g11260D	GSBRNA2T00034684001	1.24
140	ASV5542	chr17_2678533	chr17	2678533	C07	-19.8409	-5.45319	1.68624e-07	0.145192	0.014556	2678528	2678701	0.173	2	ASV5542.QTL02	1	1	chrC07	GazeA2	mRNA	2677528	2678939	160.224	+	.	BnaC07g02020D	BnaC07g02020D	GSBRNA2T00137910001	0.406
153	ASV198	chr13_45178512	chr13	45178512	C03	16.9651	5.54144	1.10158e-07	0.143614	0.0380364	45178512	45178512	0	1	ASV198.QTL01	1	0	chrC03	GazeA2	mRNA	45222459	45222716	26.2222	+	.	BnaC03g56010D	BnaC03g56010D	GSBRNA2T00144103001	43.947
157	ASV106	chr18_12308116	chr18	12308116	C08	-80.1849	-5.89402	1.92593e-08	0.164983	0.00665003	12308116	12322289	14.173	1	ASV106.QTL01	1	1	chrC08	GazeA2	mRNA	12300180	12300419	26.9333	-	.	BnaC08g08260D	BnaC08g08260D	GSBRNA2T00061582001	7.697
158	ASV46	chr5_10899769	chr5	10899769	A05	30.2898	5.41908	1.98556e-07	0.142828	0.0135439	10899764	10899769	0.005	1	ASV46.QTL01	1	0	chrA05	GazeA2	mRNA	10910759	10917298	23.8696	+	.	BnaA05g16270D	BnaA05g16270D	GSBRNA2T00058624001	10.99
158	ASV46	chr6_8161842	chr6	8161842	A06	29.6651	5.05055	1.1106e-06	0.126474	0.0243962	8161452	8161842	0.39	2	ASV46.QTL02	1	0	chrA06	GazeA2	mRNA	8163264	8165114	143.205	+	.	BnaA06g14920D	BnaA06g14920D	GSBRNA2T00043150001	1.422
158	ASV46	chr9_11409121	chr9	11409121	A09	25.8513	5.74914	3.97562e-08	0.157881	0.00343184	11409121	11409121	0	3	ASV46.QTL03	1	0	chrA09	GazeA2	mRNA	11399851	11406275	488.225	+	.	BnaA09g18300D	BnaA09g18300D	GSBRNA2T00072365001	2.846
158	ASV46	chr9_14404326	chr9	14404326	A09	31.0802	4.92765	1.93636e-06	0.121142	0.0393296	14404326	14404326	0	4	ASV46.QTL04	1	0	chrA09	GazeA2	mRNA	14409243	14411322	87.3178	-	.	BnaA09g21770D	BnaA09g21770D	GSBRNA2T00145521001	4.917
158	ASV46	chr9_23211297	chr9	23211297	A09	28.6026	4.88401	2.35356e-06	0.119265	0.0427715	23210961	23211297	0.336	5	ASV46.QTL05	1	0	chrA09	GazeA2	mRNA	23215448	23216497	29.0259	-	.	BnaA09g31190D	BnaA09g31190D	GSBRNA2T00079583001	4.151
158	ASV46	chr11_20767580	chr11	20767580	C01	29.2802	5.09041	9.2551e-07	0.128217	0.0228263	20767559	20767580	0.021	6	ASV46.QTL06	1	0	chrC01	GazeA2	mRNA	20767905	20769055	52.5862	-	.	BnaC01g25260D	BnaC01g25260D	GSBRNA2T00125883001	0.325
158	ASV46	chr12_3483495	chr12	3483495	C02	20.7054	5.09496	9.0642e-07	0.128416	0.0228263	3483454	3483674	0.22	7	ASV46.QTL07	1	1	chrC02	GazeA2	mRNA	3481382	3486366	616.2	+	.	BnaC02g06490D	BnaC02g06490D	GSBRNA2T00065404001	2.113
158	ASV46	chr12_25635196	chr12	25635196	C02	31.024	4.89946	2.19682e-06	0.119928	0.042141	25635196	25635196	0	8	ASV46.QTL08	1	0	chrC02	GazeA2	mRNA	25629958	25631382	29.3272	+	.	BnaC02g27670D	BnaC02g27670D	GSBRNA2T00113247001	3.814
158	ASV46	chr12_44870934	chr12	44870934	C02	33.3299	5.86123	2.2714e-08	0.163068	0.00315503	44870934	44870934	0	9	ASV46.QTL09	1	1	chrC02	GazeA2	mRNA	44869345	44872357	323.677	+	.	BnaC02g42090D	BnaC02g42090D	GSBRNA2T00086538001	1.423
158	ASV46	chr13_23684443	chr13	23684443	C03	32.8959	5.28757	3.70414e-07	0.136933	0.0182714	23684443	23684443	0	10	ASV46.QTL10	1	0	chrC03	GazeA2	mRNA	23696038	23698116	237.216	+	.	BnaC03g38560D	BnaC03g38560D	GSBRNA2T00123717001	11.595
158	ASV46	chr13_39912745	chr13	39912745	C03	32.3873	5.17499	6.26634e-07	0.131938	0.0228263	39912745	39912745	0	11	ASV46.QTL11	1	0	chrC03	GazeA2	mRNA	39913933	39916022	42.0062	+	.	BnaC03g53840D	BnaC03g53840D	GSBRNA2T00128931001	1.188
158	ASV46	chr14_28388205	chr14	28388205	C04	28.6005	5.23288	4.78645e-07	0.1345	0.0206588	28388205	28388238	0.033	12	ASV46.QTL12	1	0	chrC04	GazeA2	mRNA	28392640	28392831	24.05	+	.	BnaC04g27140D	BnaC04g27140D	GSBRNA2T00046339001	4.435
158	ASV46	chr14_39972868	chr14	39972868	C04	23.615	5.38343	2.35349e-07	0.141224	0.0135439	39972848	39972880	0.032	13	ASV46.QTL13	1	0	chrC04	GazeA2	mRNA	39970970	39972394	33.7273	+	.	BnaC04g38830D	BnaC04g38830D	GSBRNA2T00127673001	0.474
158	ASV46	chr17_26228725	chr17	26228725	C07	26.9496	5.09856	8.91553e-07	0.128574	0.0228263	26228725	26228725	0	14	ASV46.QTL14	1	0	chrC07	GazeA2	mRNA	26220135	26220497	14.6801	+	.	BnaC07g19500D	BnaC07g19500D	GSBRNA2T00128670001	8.228
158	ASV46	chr18_37624160	chr18	37624160	C08	27.5134	5.10694	8.57911e-07	0.128942	0.0228263	37624160	37624169	0.009	15	ASV46.QTL15	2	0	chrC08	GazeA2	mRNA	37622389	37623455	73.6909	-	.	BnaC08g44300D	BnaC08g44300D	GSBRNA2T00031804001	0.705
158	ASV46	chr19_1331505	chr19	1331505	C09	27.1187	4.86099	2.6075e-06	0.118278	0.045017	1331505	1331505	0	16	ASV46.QTL16	1	1	chrC09	GazeA2	mRNA	1330248	1333133	135.792	+	.	BnaC09g02350D	BnaC09g02350D	GSBRNA2T00109558001	1.257
158	ASV46	chr19_4260001	chr19	4260001	C09	31.2264	5.88454	2.0201e-08	0.164151	0.00315503	4260001	4260023	0.022	17	ASV46.QTL17	2	1	chrC09	GazeA2	mRNA	4259087	4267533	12.9931	+	.	BnaC09g06890D	BnaC09g06890D	GSBRNA2T00134791001	0.914
158	ASV46	chr19_36132863	chr19	36132863	C09	27.7541	5.04666	1.13047e-06	0.126304	0.0243962	36132789	36132863	0.074	18	ASV46.QTL18	1	0	chrC09	GazeA2	mRNA	36130196	36132758	288.161	+	.	BnaC09g32890D	BnaC09g32890D	GSBRNA2T00033399001	0.105
159	ASV249	chr2_19099506	chr2	19099506	A02	-47.0213	-4.92473	1.96189e-06	0.122372	0.0178268	19095406	19184848	89.442	1	ASV249.QTL01	2	8	chrA02	GazeA2	mRNA	19099222	19103263	67.0745	-	.	BnaA02g26040D	BnaA02g26040D	GSBRNA2T00030890001	0.284
159	ASV249	chr4_15594605	chr4	15594605	A04	29.211	4.63929	6.87456e-06	0.110122	0.0465433	15594602	15594605	0.003	2	ASV249.QTL02	1	1	chrA04	GazeA2	mRNA	15592251	15594896	85.366	+	.	BnaA04g20170D	BnaA04g20170D	GSBRNA2T00077024001	0.291
159	ASV249	chr5_5555736	chr5	5555736	A05	-52.3518	-5.39832	2.1924e-07	0.143484	0.00750412	5510252	5591511	81.259	3	ASV249.QTL03	1	20	chrA05	GazeA2	mRNA	5553549	5556234	307.438	+	.	BnaA05g10190D	BnaA05g10190D	GSBRNA2T00095231001	0.498
159	ASV249	chr5_23067311	chr5	23067311	A05	33.7371	5.14475	7.20758e-07	0.132067	0.0101481	23067311	23067346	0.035	4	ASV249.QTL04	2	0	chrA05	GazeA2	mRNA	23058452	23061191	419.622	-	.	BnaA05g34180D	BnaA05g34180D	GSBRNA2T00064174001	6.12
159	ASV249	chr6_2995658	chr6	2995658	A06	38.8673	5.65754	6.25008e-08	0.155391	0.00574774	2994491	2995659	1.168	5	ASV249.QTL05	7	0	chrA06	GazeA2	mRNA	2996574	3001108	547.279	-	.	BnaA06g05260D	BnaA06g05260D	GSBRNA2T00156193001	0.916
159	ASV249	chr6_14441437	chr6	14441437	A06	36.299	5.09726	8.96896e-07	0.129957	0.0110603	14441437	14441462	0.025	6	ASV249.QTL06	3	0	chrA06	GazeA2	mRNA	14424006	14427625	155.491	+	.	BnaA06g20840D	BnaA06g20840D	GSBRNA2T00016370001	13.812
159	ASV249	chr6_16756727	chr6	16756727	A06	31.7241	5.20556	5.43664e-07	0.134783	0.0101481	16756727	16756727	0	7	ASV249.QTL07	1	0	chrA06	GazeA2	mRNA	16757633	16761969	538.105	+	.	BnaA06g24220D	BnaA06g24220D	GSBRNA2T00000759001	0.906
159	ASV249	chr10_3122121	chr10	3122121	A10	39.975	6.16905	4.72086e-09	0.179464	0.00163006	3122121	3122121	0	8	ASV249.QTL08	1	0	chrA10	GazeA2	mRNA	3123095	3123325	11.3673	-	.	BnaA10g05420D	BnaA10g05420D	GSBRNA2T00122978001	0.974
159	ASV249	chr11_26379892	chr11	26379892	C01	-48.7974	-4.94533	1.78853e-06	0.123271	0.0176445	26379791	26380327	0.536	9	ASV249.QTL09	1	0	chrC01	GazeA2	mRNA	26393195	26396651	265.153	+	.	BnaC01g28490D	BnaC01g28490D	GSBRNA2T00054951001	13.303
159	ASV249	chr11_37433573	chr11	37433573	C01	45.9046	4.79469	3.49597e-06	0.116743	0.0268249	37415565	37452092	36.527	10	ASV249.QTL10	1	8	chrC01	GazeA2	mRNA	37437539	37440308	116.026	+	.	BnaC01g38300D	BnaC01g38300D	GSBRNA2T00096447001	3.966
159	ASV249	chr13_27957552	chr13	27957552	C03	32.6101	5.19193	5.79267e-07	0.134173	0.0101481	27955766	27957552	1.786	11	ASV249.QTL11	8	0	chrC03	GazeA2	mRNA	27959101	27959820	36.1576	-	.	BnaC03g43140D	BnaC03g43140D	GSBRNA2T00158416001	1.549
159	ASV249	chr13_28721158	chr13	28721158	C03	32.8971	4.99288	1.4433e-06	0.125353	0.0146575	28721158	28721178	0.02	12	ASV249.QTL12	3	0	chrC03	GazeA2	mRNA	28720173	28720950	57.1739	-	.	BnaC03g43630D	BnaC03g43630D	GSBRNA2T00158323001	0.208
159	ASV249	chr13_30864392	chr13	30864392	C03	24.5269	5.13632	7.49358e-07	0.131692	0.0101481	30864392	30864392	0	13	ASV249.QTL13	1	0	chrC03	GazeA2	mRNA	30868653	30871088	237.673	+	.	BnaC03g45860D	BnaC03g45860D	GSBRNA2T00150069001	4.261
159	ASV249	chr14_36640967	chr14	36640967	C04	33.1171	5.14959	7.04809e-07	0.132283	0.0101481	36640967	36640967	0	14	ASV249.QTL14	1	0	chrC04	GazeA2	mRNA	36649572	36650262	21.3273	-	.	BnaC04g35200D	BnaC04g35200D	GSBRNA2T00149776001	8.605
159	ASV249	chr14_36840715	chr14	36840715	C04	29.2618	4.99941	1.40121e-06	0.12564	0.0146575	36840715	36840715	0	15	ASV249.QTL15	1	0	chrC04	GazeA2	mRNA	36849932	36850039	11.5	+	.	BnaC04g35360D	BnaC04g35360D	GSBRNA2T00149800001	9.217
159	ASV249	chr14_41261184	chr14	41261184	C04	37.285	5.60784	7.9735e-08	0.153091	0.00574774	41260503	41282178	21.675	16	ASV249.QTL16	17	2	chrC04	GazeA2	mRNA	41267183	41267740	26.388	-	.	BnaC04g40270D	BnaC04g40270D	GSBRNA2T00095965001	5.999
159	ASV249	chr14_48103401	chr14	48103401	C04	34.7595	4.7472	4.30555e-06	0.114707	0.0309721	48097671	48103401	5.73	17	ASV249.QTL17	1	0	chrC04	GazeA2	mRNA	48109182	48112262	506.473	-	.	BnaC04g50390D	BnaC04g50390D	GSBRNA2T00037306001	5.781
159	ASV249	chr17_34350686	chr17	34350686	C07	-38.4406	-5.32177	3.15271e-07	0.140012	0.00907165	34350590	34350708	0.118	18	ASV249.QTL18	1	1	chrC07	GazeA2	mRNA	34350443	34351026	30.1771	-	.	BnaC07g29690D	BnaC07g29690D	GSBRNA2T00133567001	0.243
163	ASV285	chr14_44008047	chr14	44008047	C04	-14.1288	-5.58799	8.78467e-08	0.136319	0.0303325	44003412	44008208	4.796	1	ASV285.QTL01	1	0	chrC04	GazeA2	mRNA	43999914	44002748	138.758	-	.	BnaC04g43680D	BnaC04g43680D	GSBRNA2T00024090001	5.299
179	ASV478	chr7_5345677	chr7	5345677	A07	-14.4644	-5.16129	6.6768e-07	0.126997	0.0476155	5345677	5345677	0	1	ASV478.QTL01	1	1	chrA07	GazeA2	mRNA	5345572	5346027	34.1941	+	.	BnaA07g04960D	BnaA07g04960D	GSBRNA2T00038779001	0.105
179	ASV478	chr16_21581698	chr16	21581698	C06	14.5063	5.15434	6.89501e-07	0.126701	0.0476155	21581631	21581698	0.067	2	ASV478.QTL02	1	1	chrC06	GazeA2	mRNA	21580705	21583831	127.974	-	.	BnaC06g19290D	BnaC06g19290D	GSBRNA2T00132076001	0.993
179	ASV478	chr17_2674998	chr17	2674998	C07	-13.2014	-5.36789	2.53405e-07	0.135887	0.029166	2674068	2678496	4.428	3	ASV478.QTL03	1	2	chrC07	GazeA2	mRNA	2675237	2677318	34.5135	-	.	BnaC07g02010D	BnaC07g02010D	GSBRNA2T00137911001	0.239
179	ASV478	chr17_2765619	chr17	2765619	C07	20.5313	5.97684	1.26631e-08	0.162891	0.00218621	2765619	2765624	0.005	4	ASV478.QTL04	2	1	chrC07	GazeA2	mRNA	2764590	2765742	50.0783	-	.	BnaC07g02110D	BnaC07g02110D	GSBRNA2T00137897001	0.123
182	ASV1178	chr12_33117246	chr12	33117246	C02	-11.6603	-5.44562	1.74863e-07	0.13315	0.0301891	33117063	33117509	0.446	1	ASV1178.QTL01	3	0	chrC02	GazeA2	mRNA	33083188	33084810	75.7784	-	.	BnaC02g31070D	BnaC02g31070D	GSBRNA2T00103901001	32.436
182	ASV1178	chr17_14285045	chr17	14285045	C07	16.2879	5.26646	4.09021e-07	0.125724	0.0353076	14242315	14285047	42.732	2	ASV1178.QTL02	1	3	chrC07	GazeA2	mRNA	14280205	14280468	24.2934	-	.	BnaC07g09100D	BnaC07g09100D	GSBRNA2T00105639001	4.577
183	ASV1161	chr1_22162226	chr1	22162226	A01	25.0267	5.88721	1.99316e-08	0.164148	0.00493439	22141101	22162226	21.125	1	ASV1161.QTL01	3	3	chrA01	GazeA2	mRNA	22164688	22165503	26.6887	-	.	BnaA01g32810D	BnaA01g32810D	GSBRNA2T00057534001	2.462
183	ASV1161	chr15_23513342	chr15	23513342	C05	22.4596	5.61309	7.77163e-08	0.151518	0.00894486	23513342	23513342	0	2	ASV1161.QTL02	1	0	chrC05	GazeA2	mRNA	23495133	23496663	105.827	-	.	BnaC05g26990D	BnaC05g26990D	GSBRNA2T00124289001	16.679
192	ASV3060	chr1_12391073	chr1	12391073	A01	24.462	5.51512	1.2513e-07	0.146754	0.0216031	12391020	12391127	0.107	1	ASV3060.QTL01	1	0	chrA01	GazeA2	mRNA	12393011	12395754	490.759	+	.	BnaA01g20480D	BnaA01g20480D	GSBRNA2T00138536001	1.938
192	ASV3060	chr13_35199718	chr13	35199718	C03	26.4755	5.59778	8.3752e-08	0.150506	0.0216031	35199669	35199735	0.066	2	ASV3060.QTL02	1	0	chrC03	GazeA2	mRNA	35207656	35210568	409.092	+	.	BnaC03g50750D	BnaC03g50750D	GSBRNA2T00141630001	7.938
196	ASV85	chr7_5159647	chr7	5159647	A07	14.3051	5.79634	3.14334e-08	0.157912	0.0108536	5159588	5159826	0.238	1	ASV85.QTL01	1	1	chrA07	GazeA2	mRNA	5154009	5160229	175.223	+	.	BnaA07g04750D	BnaA07g04750D	GSBRNA2T00038742001	0.582
196	ASV85	chr7_5345677	chr7	5345677	A07	-13.5806	-5.6075	7.98693e-08	0.149347	0.013789	5345677	5345677	0	2	ASV85.QTL02	1	1	chrA07	GazeA2	mRNA	5345572	5346027	34.1941	+	.	BnaA07g04960D	BnaA07g04960D	GSBRNA2T00038779001	0.105
197	ASV1592	chr1_21888000	chr1	21888000	A01	10.3664	5.22978	4.85622e-07	0.131701	0.0387587	21888000	21888057	0.057	1	ASV1592.QTL01	1	1	chrA01	GazeA2	mRNA	21886867	21888252	142.128	+	.	BnaA01g32510D	BnaA01g32510D	GSBRNA2T00057494001	0.252
197	ASV1592	chr6_7114566	chr6	7114566	A06	12.7311	5.15329	6.92857e-07	0.128386	0.0387587	7114495	7114566	0.071	2	ASV1592.QTL02	1	0	chrA06	GazeA2	mRNA	7109926	7111960	55.5056	+	.	BnaA06g13570D	BnaA06g13570D	GSBRNA2T00035551001	2.606
197	ASV1592	chr14_1658678	chr14	1658678	C04	11.9314	4.99045	1.45925e-06	0.121405	0.0387587	1658678	1658678	0	3	ASV1592.QTL03	1	0	chrC04	GazeA2	mRNA	1659997	1660524	26.928	+	.	BnaC04g02160D	BnaC04g02160D	GSBRNA2T00091670001	1.319
197	ASV1592	chr16_26168826	chr16	26168826	C06	14.5349	5.0894	9.29838e-07	0.125634	0.0387587	26168785	26168826	0.041	4	ASV1592.QTL04	1	0	chrC06	GazeA2	mRNA	26161417	26161820	42.9672	-	.	BnaC06g24390D	BnaC06g24390D	GSBRNA2T00097201001	7.006
197	ASV1592	chr17_15728112	chr17	15728112	C07	9.00025	5.35768	2.65989e-07	0.137294	0.0387587	15728059	15728506	0.447	5	ASV1592.QTL05	9	0	chrC07	GazeA2	mRNA	15735400	15735473	4.0632	-	.	BnaC07g10210D	BnaC07g10210D	GSBRNA2T00157957001	7.288
197	ASV1592	chr17_31122769	chr17	31122769	C07	9.0988	5.27891	3.85802e-07	0.133843	0.0387587	31122762	31122769	0.007	6	ASV1592.QTL06	1	0	chrC07	GazeA2	mRNA	31120537	31120924	14.7675	-	.	BnaC07g24920D	BnaC07g24920D	GSBRNA2T00080162001	1.845
198	ASV230	chr13_59045910	chr13	59045910	C03	10.3536	5.23966	4.6373e-07	0.133789	0.0320242	59045910	59045910	0	1	ASV230.QTL01	1	0	chrC03	GazeA2	mRNA	59045960	59047616	291.082	+	.	BnaC03g69320D	BnaC03g69320D	GSBRNA2T00087592001	0.05
198	ASV230	chr15_15403661	chr15	15403661	C05	12.0331	5.40046	2.17014e-07	0.140924	0.0212897	15403640	15403673	0.033	2	ASV230.QTL02	2	0	chrC05	GazeA2	mRNA	15399104	15399403	12.4768	-	.	BnaC05g21700D	BnaC05g21700D	GSBRNA2T00083659001	4.258
198	ASV230	chr17_643908	chr17	643908	C07	12.6459	5.37359	2.46631e-07	0.139725	0.0212897	643908	643908	0	3	ASV230.QTL03	1	0	chrC07	GazeA2	mRNA	649065	650171	100.392	+	.	BnaC07g00440D	BnaC07g00440D	GSBRNA2T00120826001	5.157
198	ASV230	chr19_24559025	chr19	24559025	C09	14.2378	6.1952	4.12189e-09	0.177367	0.00142324	24559025	24559025	0	4	ASV230.QTL04	1	0	chrC09	GazeA2	mRNA	24548684	24556564	116.704	-	.	BnaC09g25250D	BnaC09g25250D	GSBRNA2T00118962001	2.461
202	ASV767	chr7_5345677	chr7	5345677	A07	-3.74607	-6.57604	5.50359e-10	0.198319	0.000190033	5345677	5345677	0	1	ASV767.QTL01	1	1	chrA07	GazeA2	mRNA	5345572	5346027	34.1941	+	.	BnaA07g04960D	BnaA07g04960D	GSBRNA2T00038779001	0.105
eQTL-KF
track name="KF_eQTL.order.adj.bed_hsSS.100000_aN:bc:un" description="KF_eQTL.order.adj.bed_hs_scanStat_100000_aN:bc:un" itemRgb="On"
chr13	60901	165181	I1_C1	94	+	60901	165181	255,127,36	1.50368e-44
chr13	278719	393385	I2_C2	80	+	278719	393385	255,127,36	4.85326e-30
chr13	504161	592805	I3_C3	130	+	504161	592805	255,127,36	3.69288e-87
chr13	738689	978972	I4_C4	209	+	738689	978972	255,127,36	4.09217e-100
chr13	1067507	1220279	I4_C5	97	+	1067507	1220279	255,127,36	8.20281e-34
chr13	1362646	1441020	I5_C6	94	+	1362646	1441020	255,127,36	9.86201e-55
chr13	1692513	1910575	I6_C7	144	+	1692513	1910575	255,127,36	1.48733e-53
chr13	2028826	2940347	I7_C8	482	+	2028826	2940347	255,127,36	6.69597e-151
chr13	2981909	3400256	I7_C9	269	+	2981909	3400256	255,127,36	2.48508e-100
chr13	4516408	4601001	I10_C10	36	+	4516408	4601001	255,127,36	3.22719e-06
chr13	4962440	5116461	I10_C11	60	+	4962440	5116461	255,127,36	1.69668e-10
chr13	8151012	8306606	I17_C12	45	+	8151012	8306606	255,127,36	0.00102924
chr13	19567237	19718376	I57_C15	260	+	19567237	19718376	255,127,36	1.08346e-194
chr13	20081318	20203674	I58_C16	43	+	20081318	20203674	255,127,36	1.39407e-05
chr13	20675261	20836352	I59_C17	62	+	20675261	20836352	255,127,36	1.03553e-10
chr13	22340312	22435576	I62_C18	74	+	22340312	22435576	255,127,36	2.05271e-30
chr13	23045622	23167150	I64_C19	41	+	23045622	23167150	255,127,36	9.22801e-05
chr13	23344351	23493027	I64_C20	332	+	23344351	23493027	255,127,36	2.57881e-285
chr13	26743073	26815424	I77_C21	1030	+	26743073	26815424	255,127,36	0
chr13	27551177	27648108	I79_C22	132	+	27551177	27648108	255,127,36	1.07751e-84
chr13	29466378	29548030	I85_C23	36	+	29466378	29548030	255,127,36	1.34784e-06
chr13	34204899	34206231	I101_C24	126	+	34204899	34206231	255,127,36	3.38508e-306
chr13	40658595	40679606	I115_C26	941	+	40658595	40679606	255,127,36	0
chr13	46555332	46643047	I128_C27	183	+	46555332	46643047	255,127,36	4.32441e-150
chr13	49159987	49299517	I137_C28	80	+	49159987	49299517	255,127,36	1.30202e-24
chr13	56623007	56708351	I156_C29	301	+	56623007	56708351	255,127,36	3.32181185739653e-315
chr13	57104864	57192139	I158_C30	34	+	57104864	57192139	255,127,36	7.34136e-05
chr13	57432914	57475088	I160_C31	399	+	57432914	57475088	255,127,36	0
chr03	262145	396058	I1_C1	72	+	262145	396058	255,127,36	1.1065e-19
chr03	773024	887065	I2_C2	64	+	773024	887065	255,127,36	3.99663e-18
chr03	1497618	1766089	I4_C3	158	+	1497618	1766089	255,127,36	4.37734e-51
chr03	3026778	3168798	I4_C4	82	+	3026778	3168798	255,127,36	1.08207e-24
chr03	3347587	3445631	I5_C5	34	+	3347587	3445631	255,127,36	0.00108305
chr03	4793935	4934363	I7_C6	129	+	4793935	4934363	255,127,36	1.01788e-61
chr03	5330787	5528328	I7_C7	52	+	5330787	5528328	255,127,36	0.00247924
chr03	7539535	7621387	I10_C8	49	+	7539535	7621387	255,127,36	2.38701e-14
chr03	10074467	10171480	I16_C9	63	+	10074467	10171480	255,127,36	6.74021e-21
chr03	13642164	13784268	I24_C10	103	+	13642164	13784268	255,127,36	8.71118e-40
chr03	14031010	14201483	I24_C11	55	+	14031010	14201483	255,127,36	2.92507e-06
chr03	14473430	14667980	I24_C12	803	+	14473430	14667980	255,127,36	0
chr03	14778020	14829413	I25_C13	243	+	14778020	14829413	255,127,36	7.9433e-281
chr03	15114924	15274833	I25_C14	194	+	15114924	15274833	255,127,36	3.28066e-115
chr03	18781220	18936222	I36_C15	91	+	18781220	18936222	255,127,36	3.44142e-28
chr03	20634863	20716515	I42_C16	40	+	20634863	20716515	255,127,36	1.09325e-08
chr03	26920373	27092735	I57_C17	49	+	26920373	27092735	255,127,36	0.000734001
chr05	3932399	4068921	I10_C1	344	+	3932399	4068921	255,127,36	3.63313e-290
chr05	8995053	9126268	I27_C2	941	+	8995053	9126268	255,127,36	0
chr05	11532234	11585052	I40_C3	120	+	11532234	11585052	255,127,36	8.34591e-93
chr05	12221015	12383909	I42_C4	54	+	12221015	12383909	255,127,36	0.000138209
chr05	16194255	16282854	I57_C5	76	+	16194255	16282854	255,127,36	2.70894e-29
chr05	16855000	17026562	I60_C6	52	+	16855000	17026562	255,127,36	0.00258767
chr05	17571313	17740837	I62_C7	83	+	17571313	17740837	255,127,36	7.66763e-17
chr05	19625761	19734086	I66_C8	213	+	19625761	19734086	255,127,36	1.5178e-155
chr05	20270355	20385351	I68_C9	66	+	20270355	20385351	255,127,36	3.6682e-16
chr05	21780186	21898263	I73_C10	49	+	21780186	21898263	255,127,36	9.64183e-07
chr05	22571333	22696697	I75_C11	457	+	22571333	22696697	255,127,36	0
chr15	4727675	4811681	I17_C1	65	+	4727675	4811681	255,127,36	2.48973e-26
chr15	7420672	7488883	I27_C3	156	+	7420672	7488883	255,127,36	2.69648e-133
chr15	9492555	9492556	I34_C4	263	+	9492555	9492556	255,127,36	0
chr15	10615008	10709431	I39_C5	52	+	10615008	10709431	255,127,36	1.9819e-14
chr15	13834466	13834467	I51_C6	107	+	13834466	13834467	255,127,36	0
chr15	15965255	15965256	I57_C7	90	+	15965255	15965256	255,127,36	0
chr15	29240179	29257257	I87_C8	92	+	29240179	29257257	255,127,36	8.50123e-110
chr15	34914897	35081869	I103_C9	68	+	34914897	35081869	255,127,36	3.51947e-13
chr15	35807947	35887909	I105_C10	184	+	35807947	35887909	255,127,36	2.07495e-158
chr15	36587966	36761025	I108_C11	131	+	36587966	36761025	255,127,36	6.87103e-55
chr15	36917264	37003080	I109_C12	100	+	36917264	37003080	255,127,36	2.38134e-57
chr15	37145765	37280607	I109_C13	106	+	37145765	37280607	255,127,36	2.6056e-45
chr15	38808650	38816925	I114_C14	260	+	38808650	38816925	255,127,36	0
chr15	39137870	39229586	I116_C15	2279	+	39137870	39229586	255,127,36	0
chr15	40133153	40232314	I119_C16	33	+	40133153	40232314	255,127,36	0.00241578
chr15	40731097	40793848	I119_C17	37	+	40731097	40793848	255,127,36	2.38653e-10
chr15	40949958	41094588	I120_C18	71	+	40949958	41094588	255,127,36	5.66277e-18
chr15	42318111	42417616	I123_C19	34	+	42318111	42417616	255,127,36	0.000952471
chr15	42779905	42890500	I125_C20	48	+	42779905	42890500	255,127,36	1.6288e-09
chr04	41884	81616	I1_C1	54	+	41884	81616	255,127,36	1.93475e-43
chr04	169120	261503	I1_C2	24	+	169120	261503	255,127,36	0.000980008
chr04	5645588	5785749	I20_C4	42	+	5645588	5785749	255,127,36	7.79022e-10
chr04	12328044	12479967	I44_C5	44	+	12328044	12479967	255,127,36	6.18775e-10
chr04	17090540	17204207	I54_C6	76	+	17090540	17204207	255,127,36	3.70546e-41
chr04	17632420	17849375	I55_C7	67	+	17632420	17849375	255,127,36	1.36975e-17
chr04	18032735	18445875	I55_C8	319	+	18032735	18445875	255,127,36	8.31131e-208
chr04	18742872	18897507	I57_C9	87	+	18742872	18897507	255,127,36	7.01753e-42
chr04	18948753	19129586	I57_C10	63	+	18948753	19129586	255,127,36	6.73778e-19
chr12	14403	590234	I1_C1	463	+	14403	590234	255,127,36	0
chr12	770823	772229	I2_C2	47	+	770823	772229	255,127,36	3.87066e-103
chr12	1077705	1210585	I3_C3	64	+	1077705	1210585	255,127,36	9.06345e-30
chr12	1629921	1685716	I5_C4	64	+	1629921	1685716	255,127,36	2.34369e-51
chr12	2022491	2126968	I7_C5	114	+	2022491	2126968	255,127,36	9.37054e-92
chr12	2354137	2576769	I8_C6	220	+	2354137	2576769	255,127,36	2.99873e-172
chr12	3112633	3170117	I9_C7	24	+	3112633	3170117	255,127,36	2.76697e-08
chr12	3450173	3494080	I10_C8	126	+	3450173	3494080	255,127,36	2.35531e-152
chr12	3666320	3842153	I11_C9	155	+	3666320	3842153	255,127,36	8.63745e-113
chr12	4164631	4167388	I13_C10	40	+	4164631	4167388	255,127,36	5.32691e-73
chr12	4269465	4454882	I14_C11	202	+	4269465	4454882	255,127,36	1.02169e-165
chr12	4780527	4935094	I15_C12	162	+	4780527	4935094	255,127,36	2.15272e-129
chr12	5041621	5205034	I16_C13	228	+	5041621	5205034	255,127,36	5.60022e-211
chr12	5435806	5488288	I17_C14	26	+	5435806	5488288	255,127,36	9.10235e-11
chr12	6396309	6435739	I22_C15	36	+	6396309	6435739	255,127,36	2.73224e-24
chr12	7255779	7255985	I24_C16	30	+	7255779	7255985	255,127,36	1.09853e-82
chr12	8096977	8196712	I28_C17	32	+	8096977	8196712	255,127,36	4.85202e-09
chr12	8494619	8543884	I30_C18	27	+	8494619	8543884	255,127,36	2.83065e-12
chr12	10057658	10148975	I35_C19	29	+	10057658	10148975	255,127,36	7.28239e-08
chr12	10478201	10540976	I36_C20	22	+	10478201	10540976	255,127,36	4.50285e-06
chr12	11851555	11944807	I40_C21	26	+	11851555	11944807	255,127,36	1.02936e-05
chr12	12728659	12728660	I42_C22	56	+	12728659	12728660	255,127,36	4.74736e-301
chr12	15032261	15065934	I48_C23	58	+	15032261	15065934	255,127,36	7.72975e-56
chr12	20766749	20766750	I68_C24	55	+	20766749	20766750	255,127,36	4.12324e-295
chr12	40149431	40150223	I125_C25	44	+	40149431	40150223	255,127,36	9.84327e-106
chr08	4834576	4920844	I17_C1	472	+	4834576	4920844	255,127,36	0
chr08	5747688	5747689	I20_C2	324	+	5747688	5747689	255,127,36	0
chr08	6455940	6610476	I24_C3	298	+	6455940	6610476	255,127,36	5.68548e-117
chr08	15941807	15988874	I49_C4	121	+	15941807	15988874	255,127,36	3.28988e-58
chr08	16520338	16693143	I52_C5	101	+	16520338	16693143	255,127,36	0.000892658
chr08	16730676	16859486	I52_C6	78	+	16730676	16859486	255,127,36	0.00563587
chr08	17080321	17233907	I52_C7	120	+	17080321	17233907	255,127,36	4.66696e-12
chr08	17502412	17980715	I53_C8	4130	+	17502412	17980715	255,127,36	0
chr02	15798	291701	I1_C1	135	+	15798	291701	255,127,36	4.86277e-50
chr02	641030	745444	I2_C2	34	+	641030	745444	255,127,36	2.56335e-06
chr02	1078441	1233839	I3_C3	49	+	1078441	1233839	255,127,36	1.42026e-09
chr02	1794765	1889696	I4_C4	31	+	1794765	1889696	255,127,36	1.34935e-05
chr02	1917676	2084272	I4_C5	54	+	1917676	2084272	255,127,36	3.24984e-11
chr02	2659827	2757623	I4_C6	44	+	2659827	2757623	255,127,36	2.45075e-13
chr02	2970094	3228158	I5_C7	92	+	2970094	3228158	255,127,36	2.12784e-23
chr02	3754835	3871734	I5_C8	80	+	3754835	3871734	255,127,36	3.34932e-38
chr02	4403774	4501604	I7_C9	74	+	4403774	4501604	255,127,36	6.70154e-38
chr02	9564038	9696825	I20_C10	48	+	9564038	9696825	255,127,36	2.42117e-11
chr02	10880010	11009113	I24_C11	37	+	10880010	11009113	255,127,36	1.06551e-05
chr02	11158253	11226437	I25_C12	189	+	11158253	11226437	255,127,36	2.20773e-201
chr02	12194152	12281281	I28_C13	55	+	12194152	12281281	255,127,36	8.40063e-24
chr02	13197360	13274953	I31_C14	30	+	13197360	13274953	255,127,36	6.91903e-07
chr02	19370156	19442755	I53_C15	509	+	19370156	19442755	255,127,36	0
chr18	318121	421072	I2_C1	53	+	318121	421072	255,127,36	4.30884e-16
chr18	1183030	1383957	I5_C2	242	+	1183030	1383957	255,127,36	1.65784e-160
chr18	1822278	1867130	I7_C3	43	+	1822278	1867130	255,127,36	4.058e-22
chr18	2838344	2935356	I11_C4	165	+	2838344	2935356	255,127,36	7.74879e-131
chr18	9372135	9372713	I23_C5	76	+	9372135	9372713	255,127,36	5.31435e-198
chr18	11119273	11159524	I27_C6	46	+	11119273	11159524	255,127,36	6.17392e-27
chr18	17714737	17714738	I45_C7	66	+	17714737	17714738	255,127,36	0
chr18	18859990	19013704	I49_C8	119	+	18859990	19013704	255,127,36	9.59211e-57
chr18	20200438	20260265	I52_C9	206	+	20200438	20260265	255,127,36	1.48608e-224
chr18	21337668	21457453	I56_C10	97	+	21337668	21457453	255,127,36	2.47731e-47
chr18	22244052	22317035	I59_C11	1314	+	22244052	22317035	255,127,36	0
chr18	22571001	22629617	I61_C12	85	+	22571001	22629617	255,127,36	2.88621e-60
chr18	26139161	26151813	I71_C13	33	+	26139161	26151813	255,127,36	3.41737e-29
chr18	30249480	30430484	I86_C14	45	+	30249480	30430484	255,127,36	0.000920871
chr18	31132657	31281111	I88_C15	231	+	31132657	31281111	255,127,36	1.12445e-176
chr18	34155647	34245954	I95_C16	43	+	34155647	34245954	255,127,36	1.79591e-11
chr18	36557356	36738417	I102_C17	403	+	36557356	36738417	255,127,36	0
chr18	37141507	37344764	I103_C18	97	+	37141507	37344764	255,127,36	4.44758e-29
chr14	814065	911573	I3_C1	30	+	814065	911573	255,127,36	0.00291091
chr14	3834240	3849301	I15_C2	33	+	3834240	3849301	255,127,36	9.69561e-27
chr14	6012388	6141241	I23_C3	209	+	6012388	6141241	255,127,36	3.7702e-162
chr14	25425218	25523775	I70_C4	1423	+	25425218	25523775	255,127,36	0
chr14	34644862	34765327	I95_C5	44	+	34644862	34765327	255,127,36	5.14884e-08
chr14	36072367	36235359	I101_C6	261	+	36072367	36235359	255,127,36	2.42194e-202
chr14	37799741	37915903	I108_C7	277	+	37799741	37915903	255,127,36	2.47719e-260
chr14	38824281	38927923	I110_C8	1433	+	38824281	38927923	255,127,36	0
chr14	41041513	41042319	I120_C9	130	+	41041513	41042319	255,127,36	0
chr14	42403256	42416865	I124_C10	193	+	42403256	42416865	255,127,36	0
chr14	45517830	45536068	I133_C11	65	+	45517830	45536068	255,127,36	6.40734e-69
chr14	47174868	47295988	I138_C12	45	+	47174868	47295988	255,127,36	1.76521e-08
chr14	48110354	48365987	I141_C13	106	+	48110354	48365987	255,127,36	6.99816e-27
chr01	355137	459604	I2_C1	54	+	355137	459604	255,127,36	4.63928e-08
chr01	2231925	2404453	I5_C2	185	+	2231925	2404453	255,127,36	1.03115e-77
chr01	2557731	2640176	I5_C3	48	+	2557731	2640176	255,127,36	1.53757e-08
chr01	3026247	3096550	I6_C4	52	+	3026247	3096550	255,127,36	2.82661e-13
chr01	6813514	6973498	I11_C5	1754	+	6813514	6973498	255,127,36	0
chr01	9439627	9525242	I17_C6	44	+	9439627	9525242	255,127,36	4.33246e-06
chr01	10463822	10534537	I21_C7	45	+	10463822	10534537	255,127,36	4.73447e-09
chr01	10832876	10980123	I22_C8	204	+	10832876	10980123	255,127,36	1.59343e-105
chr01	18769635	18891145	I51_C9	50	+	18769635	18891145	255,127,36	0.000224877
chr01	19166425	19440400	I51_C10	198	+	19166425	19440400	255,127,36	3.09505e-56
chr01	21292710	21865060	I54_C11	346	+	21292710	21865060	255,127,36	2.27271e-81
chr11	155803	384844	I1_C1	73	+	155803	384844	255,127,36	2.70186e-19
chr11	847052	1024460	I2_C2	51	+	847052	1024460	255,127,36	3.98315e-11
chr11	1163343	1274919	I2_C3	30	+	1163343	1274919	255,127,36	5.11106e-05
chr11	1371096	1525935	I2_C4	75	+	1371096	1525935	255,127,36	1.17262e-30
chr11	2112773	2301271	I3_C5	95	+	2112773	2301271	255,127,36	6.37385e-41
chr11	2452483	2745873	I3_C6	80	+	2452483	2745873	255,127,36	1.96869e-17
chr11	3190008	3329811	I5_C7	43	+	3190008	3329811	255,127,36	6.30891e-10
chr11	13902388	14046565	I38_C8	55	+	13902388	14046565	255,127,36	3.21948e-17
chr11	14699050	14825281	I41_C9	55	+	14699050	14825281	255,127,36	9.88521e-20
chr11	15211101	15296529	I42_C10	25	+	15211101	15296529	255,127,36	0.000201995
chr11	15732593	15815799	I43_C11	28	+	15732593	15815799	255,127,36	1.95598e-06
chr11	16596775	16685291	I46_C12	521	+	16596775	16685291	255,127,36	0
chr11	16876891	16955278	I47_C13	52	+	16876891	16955278	255,127,36	1.89603e-26
chr11	20185958	20186462	I55_C14	132	+	20185958	20186462	255,127,36	0
chr11	22985912	22985913	I62_C15	41	+	22985912	22985913	255,127,36	8.03164e-210
chr11	26018462	26182301	I67_C16	72	+	26018462	26182301	255,127,36	7.86292e-27
chr11	28119381	28149821	I71_C17	578	+	28119381	28149821	255,127,36	0
chr11	33518532	33597969	I88_C18	24	+	33518532	33597969	255,127,36	0.000222691
chr11	35835620	35926217	I98_C19	34	+	35835620	35926217	255,127,36	1.5717e-09
chr11	37543166	37624254	I102_C20	51	+	37543166	37624254	255,127,36	7.15781e-25
chr11	38016231	38131428	I103_C21	37	+	38016231	38131428	255,127,36	1.01145e-08
chr11	38292404	38414587	I103_C22	35	+	38292404	38414587	255,127,36	6.8875e-07
chr10	3211799	3311629	I9_C1	45	+	3211799	3311629	255,127,36	0.0062709
chr10	5094522	5168122	I15_C2	52	+	5094522	5168122	255,127,36	8.98023e-10
chr10	6453466	6530952	I18_C3	72	+	6453466	6530952	255,127,36	1.2596e-20
chr10	9564943	9730634	I28_C4	1834	+	9564943	9730634	255,127,36	0
chr10	12084560	12182066	I32_C5	53	+	12084560	12182066	255,127,36	3.71386e-06
chr10	12424162	12598475	I33_C6	90	+	12424162	12598475	255,127,36	1.07859e-10
chr10	13798857	13906103	I34_C7	59	+	13798857	13906103	255,127,36	2.86155e-07
chr10	16209531	16458371	I36_C9	135	+	16209531	16458371	255,127,36	7.95331e-19
chr06	1131666	1312037	I4_C1	939	+	1131666	1312037	255,127,36	0
chr06	3838304	3842290	I9_C2	210	+	3838304	3842290	255,127,36	0
chr06	5579625	5644721	I14_C3	53	+	5579625	5644721	255,127,36	4.22821e-09
chr06	5971279	6241435	I15_C4	250	+	5971279	6241435	255,127,36	4.79578e-62
chr06	14900566	14985235	I39_C5	653	+	14900566	14985235	255,127,36	0
chr06	16233812	16383896	I43_C6	148	+	16233812	16383896	255,127,36	1.51497e-38
chr06	16726087	16850551	I45_C7	2154	+	16726087	16850551	255,127,36	0
chr06	18353289	18453751	I50_C9	82	+	18353289	18453751	255,127,36	1.8795e-15
chr06	19163866	19351721	I52_C10	121	+	19163866	19351721	255,127,36	6.54809e-16
chr06	19439558	19530552	I52_C11	56	+	19439558	19530552	255,127,36	1.5538e-05
chr06	23102467	23300777	I56_C12	247	+	23102467	23300777	255,127,36	9.79426e-86
chr16	22033099	22063560	I65_C1	422	+	22033099	22063560	255,127,36	0
chr16	22643288	22726270	I68_C2	90	+	22643288	22726270	255,127,36	3.62599e-49
chr16	23961759	24018873	I72_C3	97	+	23961759	24018873	255,127,36	2.97074e-70
chr16	24688831	24757990	I74_C4	82	+	24688831	24757990	255,127,36	2.47277e-47
chr16	25006198	25016891	I75_C5	100	+	25006198	25016891	255,127,36	2.15901e-143
chr16	25390649	25440238	I77_C6	79	+	25390649	25440238	255,127,36	1.30096e-54
chr16	25843010	25843614	I79_C7	39	+	25843010	25843614	255,127,36	3.18932e-85
chr16	26057216	26148553	I80_C8	66	+	26057216	26148553	255,127,36	2.09837e-25
chr16	26257024	26559690	I81_C9	239	+	26257024	26559690	255,127,36	1.48818e-107
chr16	27853524	28044388	I85_C10	196	+	27853524	28044388	255,127,36	7.75756e-107
chr16	28185375	28581192	I86_C11	348	+	28185375	28581192	255,127,36	4.81602e-173
chr16	28702032	28819702	I87_C12	122	+	28702032	28819702	255,127,36	1.22531e-65
chr16	29307848	29815513	I88_C13	464	+	29307848	29815513	255,127,36	1.94255e-240
chr16	29990365	30183370	I89_C14	303	+	29990365	30183370	255,127,36	1.92702e-218
chr16	30977601	31059842	I93_C15	66	+	30977601	31059842	255,127,36	6.86912e-28
chr16	32033835	32130304	I96_C16	36	+	32033835	32130304	255,127,36	4.26753e-05
chr16	32242017	32585473	I97_C17	411	+	32242017	32585473	255,127,36	9.75138e-255
chr16	33479055	33577676	I100_C18	64	+	33479055	33577676	255,127,36	3.86356e-22
chr16	33721212	33792554	I101_C19	32	+	33721212	33792554	255,127,36	5.72711e-06
chr16	34579528	34788894	I104_C20	142	+	34579528	34788894	255,127,36	1.21795e-54
chr16	34934019	35226813	I105_C21	217	+	34934019	35226813	255,127,36	3.19912e-92
chr16	35463321	35694793	I105_C22	94	+	35463321	35694793	255,127,36	2.52679e-19
chr07	12179188	12247162	I42_C1	57	+	12179188	12247162	255,127,36	7.13228e-25
chr07	15678181	15853145	I51_C2	48	+	15678181	15853145	255,127,36	0.000575706
chr07	16793763	16908654	I51_C3	44	+	16793763	16908654	255,127,36	2.82287e-07
chr07	19487178	19628384	I58_C4	55	+	19487178	19628384	255,127,36	6.7444e-10
chr07	20898668	21390267	I62_C5	287	+	20898668	21390267	255,127,36	1.23364e-100
chr07	21557888	21759769	I63_C6	1165	+	21557888	21759769	255,127,36	0
chr07	22104939	22136658	I64_C7	61	+	22104939	22136658	255,127,36	2.68499e-46
chr07	22243891	22338671	I64_C8	32	+	22243891	22338671	255,127,36	0.00129441
chr07	22715973	23075962	I64_C9	193	+	22715973	23075962	255,127,36	1.87747e-60
chr17	9950889	10020224	I25_C1	39	+	9950889	10020224	255,127,36	1.08749e-18
chr17	11907223	11935551	I32_C2	79	+	11907223	11935551	255,127,36	1.15426e-91
chr17	16188946	16235317	I42_C3	42	+	16188946	16235317	255,127,36	5.57449e-28
chr17	21916211	22014844	I59_C4	1152	+	21916211	22014844	255,127,36	0
chr17	26905487	27219331	I72_C5	81	+	26905487	27219331	255,127,36	1.19352e-19
chr17	28302632	28395006	I76_C6	27	+	28302632	28395006	255,127,36	4.73171e-06
chr17	32370535	32484384	I91_C7	62	+	32370535	32484384	255,127,36	1.428e-30
chr17	33790907	33960261	I94_C8	106	+	33790907	33960261	255,127,36	6.59296e-60
chr17	34471811	34493746	I96_C9	90	+	34471811	34493746	255,127,36	1.42765e-119
chr17	35939276	36100400	I102_C10	40	+	35939276	36100400	255,127,36	4.49215e-08
chr17	38004072	38096635	I107_C11	156	+	38004072	38096635	255,127,36	4.64795e-152
chr17	38507569	38632461	I109_C12	41	+	38507569	38632461	255,127,36	5.54504e-12
chr17	41390463	41562660	I117_C13	134	+	41390463	41562660	255,127,36	5.41744e-88
chr17	41789173	41868943	I118_C14	115	+	41789173	41868943	255,127,36	1.31298e-103
chr17	42094201	42251836	I119_C15	38	+	42094201	42251836	255,127,36	3.19444e-07
chr17	44486337	44536088	I125_C16	81	+	44486337	44536088	255,127,36	5.61061e-76
chr09	498242	586921	I2_C1	32	+	498242	586921	255,127,36	8.82752e-05
chr09	1735228	2000451	I6_C2	138	+	1735228	2000451	255,127,36	2.18043e-44
chr09	2757306	2891462	I8_C3	202	+	2757306	2891462	255,127,36	1.67075e-147
chr09	2998140	3307379	I8_C4	138	+	2998140	3307379	255,127,36	2.52315e-37
chr09	4387255	4524094	I9_C5	72	+	4387255	4524094	255,127,36	3.50381e-22
chr09	5555114	5644447	I12_C6	30	+	5555114	5644447	255,127,36	0.000962474
chr09	5800318	5900664	I13_C7	47	+	5800318	5900664	255,127,36	7.85229e-12
chr09	6338871	6488873	I14_C8	67	+	6338871	6488873	255,127,36	7.24306e-17
chr09	7646665	7669113	I20_C9	131	+	7646665	7669113	255,127,36	1.042e-167
chr09	8808781	8957178	I25_C10	39	+	8808781	8957178	255,127,36	0.00429607
chr09	12777930	12857427	I36_C11	143	+	12777930	12857427	255,127,36	1.85823e-113
chr09	19171299	19171300	I61_C12	101	+	19171299	19171300	255,127,36	0
chr09	22926192	23082124	I72_C13	134	+	22926192	23082124	255,127,36	3.17843e-67
chr09	23247179	23258981	I73_C14	39	+	23247179	23258981	255,127,36	3.79244e-38
chr09	24004825	24104011	I75_C15	116	+	24004825	24104011	255,127,36	1.78635e-71
chr09	26326998	26608860	I80_C16	137	+	26326998	26608860	255,127,36	6.7728e-41
chr09	28022698	28262352	I82_C17	428	+	28022698	28262352	255,127,36	0
chr09	29114360	29138898	I84_C18	57	+	29114360	29138898	255,127,36	4.15664e-49
chr09	29982959	30145760	I88_C19	77	+	29982959	30145760	255,127,36	3.60918e-21
chr09	30983230	31093583	I90_C20	52	+	30983230	31093583	255,127,36	1.89984e-13
chr09	31262464	31335083	I90_C21	31	+	31262464	31335083	255,127,36	4.36779e-06
chr09	31449530	31732700	I91_C22	85	+	31449530	31732700	255,127,36	5.24386e-12
chr09	32515146	32898384	I91_C23	197	+	32515146	32898384	255,127,36	6.82238e-64
chr19	4527	82981	I1_C1	83	+	4527	82981	255,127,36	1.15527e-38
chr19	394772	494369	I2_C2	68	+	394772	494369	255,127,36	1.3077e-20
chr19	749777	757500	I3_C3	42	+	749777	757500	255,127,36	3.04849e-45
chr19	981919	982461	I4_C4	52	+	981919	982461	255,127,36	6.53464e-120
chr19	1629364	1989911	I6_C5	223	+	1629364	1989911	255,127,36	1.73857e-66
chr19	2135654	2136325	I7_C6	65	+	2135654	2136325	255,127,36	2.10963e-151
chr19	2460949	2852987	I8_C7	293	+	2460949	2852987	255,127,36	1.49117e-107
chr19	3000599	3201281	I9_C8	142	+	3000599	3201281	255,127,36	9.85399e-48
chr19	3439582	3439583	I10_C9	36	+	3439582	3439583	255,127,36	1.48862e-171
chr19	4238922	4334256	I13_C10	58	+	4238922	4334256	255,127,36	5.55493e-15
chr19	4442477	4484705	I14_C11	43	+	4442477	4484705	255,127,36	5.13483e-18
chr19	4614409	4702767	I15_C12	51	+	4614409	4702767	255,127,36	5.33566e-12
chr19	5095107	5259701	I17_C13	76	+	5095107	5259701	255,127,36	6.11102e-14
chr19	5369753	5563845	I17_C14	157	+	5369753	5563845	255,127,36	1.91271e-60
chr19	5829828	5929348	I18_C15	77	+	5829828	5929348	255,127,36	5.39566e-27
chr19	5983816	6312150	I18_C16	118	+	5983816	6312150	255,127,36	9.06201e-15
chr19	6476909	6640622	I19_C17	92	+	6476909	6640622	255,127,36	6.15631e-23
chr19	6901140	7042402	I20_C18	56	+	6901140	7042402	255,127,36	2.99376e-07
chr19	8037854	8323304	I24_C19	126	+	8037854	8323304	255,127,36	4.78213e-23
chr19	8497020	8542836	I25_C20	38	+	8497020	8542836	255,127,36	8.04532e-13
chr19	14047331	14199064	I42_C21	93	+	14047331	14199064	255,127,36	7.92452e-26
chr19	25054941	25054942	I69_C22	60	+	25054941	25054942	255,127,36	4.64591e-304
chr19	33072292	33073474	I88_C23	449	+	33072292	33073474	255,127,36	0
chr19	41153333	41261383	I115_C24	118	+	41153333	41261383	255,127,36	1.27231e-57
chr19	42298234	42386233	I118_C25	170	+	42298234	42386233	255,127,36	3.77069e-122
chr19	44141216	44242230	I124_C26	208	+	44141216	44242230	255,127,36	1.18725e-155
chr19	45056158	45203478	I126_C27	115	+	45056158	45203478	255,127,36	4.78108e-42
chr19	45431204	45517821	I127_C28	2332	+	45431204	45517821	255,127,36	0
chr19	45950735	46100932	I129_C29	71	+	45950735	46100932	255,127,36	2.3607e-13
chr19	46573205	46789648	I132_C30	110	+	46573205	46789648	255,127,36	1.87685e-24
chr19	46899557	46991031	I132_C31	36	+	46899557	46991031	255,127,36	0.000965842
chr19	47814469	48219745	I133_C32	156	+	47814469	48219745	255,127,36	4.24243e-23
eQTL-YL
track name="YL_eQTL.order.adj.bed_hsSS.100000_aN:bc:un" description="YL_eQTL.order.adj.bed_hs_scanStat_100000_aN:bc:un" itemRgb="On"
chr04	6238925	6393123	I16_C1	501	+	6238925	6393123	255,127,36	0
chr04	16826687	17227841	I38_C2	1043	+	16826687	17227841	255,127,36	0
chr04	17359997	17443930	I39_C3	68	+	17359997	17443930	255,127,36	1.34617e-10
chr04	17561464	17744600	I39_C4	113	+	17561464	17744600	255,127,36	4.53446e-11
chr04	17874813	18032385	I39_C5	114	+	17874813	18032385	255,127,36	9.30671e-16
chr04	18242903	18422333	I39_C6	1752	+	18242903	18422333	255,127,36	0
chr19	4527	10606	I1_C1	68	+	4527	10606	255,127,36	3.90668e-89
chr19	375217	493914	I2_C2	123	+	375217	493914	255,127,36	6.84815e-47
chr19	749777	757665	I3_C3	56	+	749777	757665	255,127,36	4.57708e-62
chr19	945415	982461	I4_C4	77	+	945415	982461	255,127,36	2.67961e-48
chr19	1628302	2136325	I7_C5	349	+	1628302	2136325	255,127,36	4.19772e-90
chr19	2460982	2469317	I8_C6	86	+	2460982	2469317	255,127,36	7.32628e-111
chr19	2574657	2791587	I9_C7	238	+	2574657	2791587	255,127,36	1.59771e-98
chr19	3000650	3175802	I10_C8	62	+	3000650	3175802	255,127,36	0.00518343
chr19	3439390	3439583	I11_C9	67	+	3439390	3439583	255,127,36	9.11106e-186
chr19	3600014	3801279	I12_C10	110	+	3600014	3801279	255,127,36	7.57948e-19
chr19	4238922	4329520	I14_C11	58	+	4238922	4329520	255,127,36	1.93239e-11
chr19	4442477	4488018	I15_C12	82	+	4442477	4488018	255,127,36	4.46324e-47
chr19	4614409	4739310	I16_C13	129	+	4614409	4739310	255,127,36	3.60887e-49
chr19	4895811	4979206	I17_C14	53	+	4895811	4979206	255,127,36	4.10351e-10
chr19	5094498	5372442	I18_C15	211	+	5094498	5372442	255,127,36	5.14282e-60
chr19	5524473	5621046	I19_C16	59	+	5524473	5621046	255,127,36	7.38617e-11
chr19	5829828	6312150	I20_C17	299	+	5829828	6312150	255,127,36	5.28315e-67
chr19	6476909	6623213	I21_C18	114	+	6476909	6623213	255,127,36	4.11083e-32
chr19	6813924	7126710	I22_C19	141	+	6813924	7126710	255,127,36	1.85752e-17
chr19	7447225	7454616	I23_C20	66	+	7447225	7454616	255,127,36	3.73729e-80
chr19	7636935	7726535	I24_C21	59	+	7636935	7726535	255,127,36	3.46414e-12
chr19	8036964	8120850	I26_C22	57	+	8036964	8120850	255,127,36	3.1057e-12
chr19	8251881	8323760	I27_C23	79	+	8251881	8323760	255,127,36	9.81272e-31
chr19	8526996	8694917	I28_C24	93	+	8526996	8694917	255,127,36	6.60234e-16
chr19	18139386	18147936	I60_C25	123	+	18139386	18147936	255,127,36	1.22155e-177
chr19	25506746	25509886	I80_C26	124	+	25506746	25509886	255,127,36	1.24343e-232
chr19	33778328	33779881	I105_C27	64	+	33778328	33779881	255,127,36	5.28346e-119
chr19	35865450	35922624	I112_C28	536	+	35865450	35922624	255,127,36	0
chr19	42926988	43027982	I137_C29	1240	+	42926988	43027982	255,127,36	0
chr19	43920548	44010998	I140_C30	382	+	43920548	44010998	255,127,36	0
chr19	45074787	45207697	I144_C31	51	+	45074787	45207697	255,127,36	0.00616435
chr19	45736566	46100932	I146_C32	712	+	45736566	46100932	255,127,36	0
chr19	46214672	46222575	I147_C33	173	+	46214672	46222575	255,127,36	1.15281e-282
chr19	46427293	46584374	I148_C34	63	+	46427293	46584374	255,127,36	9.05185e-05
chr19	46647168	46909155	I148_C35	144	+	46647168	46909155	255,127,36	1.13906e-25
chr19	47113240	47242238	I148_C36	947	+	47113240	47242238	255,127,36	0
chr19	47520866	47672934	I149_C37	63	+	47520866	47672934	255,127,36	3.07235e-05
chr19	47875671	48220671	I149_C38	210	+	47875671	48220671	255,127,36	5.48353e-45
chr16	8048358	8125855	I29_C1	263	+	8048358	8125855	255,127,36	4.99382e-145
chr16	15964689	16039755	I51_C2	90	+	15964689	16039755	255,127,36	1.95397e-15
chr16	19447797	19605470	I64_C3	188	+	19447797	19605470	255,127,36	8.10168e-35
chr16	20933550	21029231	I69_C4	418	+	20933550	21029231	255,127,36	3.25896e-274
chr16	21185187	21287826	I70_C5	85	+	21185187	21287826	255,127,36	2.39941e-06
chr16	21663366	21806169	I72_C6	288	+	21663366	21806169	255,127,36	6.50724e-104
chr16	22033099	22059069	I73_C7	486	+	22033099	22059069	255,127,36	0
chr16	22829841	22929238	I78_C8	684	+	22829841	22929238	255,127,36	0
chr16	23961810	24018782	I82_C9	125	+	23961810	24018782	255,127,36	4.89214e-47
chr16	24688326	24758188	I85_C10	337	+	24688326	24758188	255,127,36	2.06485e-233
chr16	25006198	25033384	I86_C11	242	+	25006198	25033384	255,127,36	9.3218e-227
chr16	25225994	25393976	I87_C12	347	+	25225994	25393976	255,127,36	7.12295e-129
chr16	25804652	25843614	I89_C13	192	+	25804652	25843614	255,127,36	6.50571e-133
chr16	26055508	26559690	I90_C14	966	+	26055508	26559690	255,127,36	0
chr16	27853524	28044388	I95_C15	497	+	27853524	28044388	255,127,36	3.24831e-228
chr16	28185316	28283484	I96_C16	295	+	28185316	28283484	255,127,36	1.78649e-149
chr16	28330345	28819837	I96_C17	997	+	28330345	28819837	255,127,36	0
chr16	29169316	29259075	I97_C18	103	+	29169316	29259075	255,127,36	9.30665e-17
chr16	29307853	29815513	I97_C19	1039	+	29307853	29815513	255,127,36	0
chr16	29990036	30337371	I98_C20	926	+	29990036	30337371	255,127,36	0
chr16	30977567	31059635	I101_C21	88	+	30977567	31059635	255,127,36	2.73368e-12
chr16	32031269	32534950	I104_C22	1204	+	32031269	32534950	255,127,36	0
chr16	33191534	33203998	I106_C23	205	+	33191534	33203998	255,127,36	4.30596e-244
chr16	33479055	33593900	I107_C24	248	+	33479055	33593900	255,127,36	5.4237e-95
chr16	33746544	33922943	I108_C25	228	+	33746544	33922943	255,127,36	2.79773e-48
chr16	33993359	34135523	I108_C26	127	+	33993359	34135523	255,127,36	6.82393e-13
chr16	34276154	34386770	I109_C27	166	+	34276154	34386770	255,127,36	4.13628e-42
chr16	34934019	36052657	I111_C29	2089	+	34934019	36052657	255,127,36	0
chr16	36296222	36361491	I112_C30	86	+	36296222	36361491	255,127,36	5.11536e-17
chr16	36465074	36845750	I113_C31	472	+	36465074	36845750	255,127,36	2.07968e-97
chr12	14403	589272	I1_C1	637	+	14403	589272	255,127,36	0
chr12	770506	772229	I2_C2	87	+	770506	772229	255,127,36	1.55134e-183
chr12	1074593	1208862	I3_C3	74	+	1074593	1208862	255,127,36	1.01614e-19
chr12	1633046	1685716	I4_C4	235	+	1633046	1685716	255,127,36	1.46883e-260
chr12	2022523	2127095	I5_C5	153	+	2022523	2127095	255,127,36	2.27275e-98
chr12	2322325	2576595	I6_C6	173	+	2322325	2576595	255,127,36	4.71439e-62
chr12	3449556	3494101	I7_C7	146	+	3449556	3494101	255,127,36	1.99683e-141
chr12	3685024	3714959	I8_C8	80	+	3685024	3714959	255,127,36	3.69236e-69
chr12	4061063	4061064	I9_C9	54	+	4061063	4061064	255,127,36	1.29165e-272
chr12	4165737	4167427	I10_C10	36	+	4165737	4167427	255,127,36	4.01841e-60
chr12	4269465	4454882	I11_C11	179	+	4269465	4454882	255,127,36	4.73416e-87
chr12	4782562	4935094	I13_C12	137	+	4782562	4935094	255,127,36	3.42405e-62
chr12	5041621	5136634	I14_C13	88	+	5041621	5136634	255,127,36	6.91393e-40
chr12	6205935	6294285	I18_C14	67	+	6205935	6294285	255,127,36	7.28451e-25
chr12	7255779	7256668	I22_C15	55	+	7255779	7256668	255,127,36	4.77905e-119
chr12	8096333	8193370	I26_C16	321	+	8096333	8193370	255,127,36	7.98298424843494e-318
chr12	8441556	8559654	I28_C17	52	+	8441556	8559654	255,127,36	1.72234e-09
chr12	9239619	9307518	I30_C18	50	+	9239619	9307518	255,127,36	2.41577e-17
chr12	10056184	10151239	I33_C19	43	+	10056184	10151239	255,127,36	9.14531e-08
chr12	10478201	10626443	I34_C20	201	+	10478201	10626443	255,127,36	2.2137e-124
chr12	10764042	10765715	I35_C21	64	+	10764042	10765715	255,127,36	3.40614e-126
chr12	11178453	11223657	I37_C22	55	+	11178453	11223657	255,127,36	1.9352e-29
chr12	11771339	12074949	I39_C23	261	+	11771339	12074949	255,127,36	2.13772e-117
chr12	12318954	12394902	I40_C24	516	+	12318954	12394902	255,127,36	0
chr12	13254569	13254570	I43_C25	86	+	13254569	13254570	255,127,36	0
chr12	13865189	13957950	I44_C26	70	+	13865189	13957950	255,127,36	5.58796e-26
chr12	15847014	15966737	I51_C27	145	+	15847014	15966737	255,127,36	2.25393e-82
chr12	16112557	16467619	I52_C28	176	+	16112557	16467619	255,127,36	1.77502e-44
chr12	16526715	16616592	I52_C29	48	+	16526715	16616592	255,127,36	2.09011e-11
chr12	17059496	17161918	I53_C30	50	+	17059496	17161918	255,127,36	1.38697e-10
chr12	17530849	17631331	I55_C31	86	+	17530849	17631331	255,127,36	1.97132e-36
chr12	20111484	20196840	I66_C32	46	+	20111484	20196840	255,127,36	5.89576e-11
chr12	21344131	21420618	I71_C33	63	+	21344131	21420618	255,127,36	4.59766e-25
chr12	23250307	23319374	I77_C34	143	+	23250307	23319374	255,127,36	1.5757e-111
chr12	40149431	40149432	I123_C35	64	+	40149431	40149432	255,127,36	0
chr12	41233054	41348517	I126_C36	58	+	41233054	41348517	255,127,36	3.41516e-13
chr12	42181651	42181652	I131_C37	398	+	42181651	42181652	255,127,36	0
chr01	2133987	2266054	I3_C1	92	+	2133987	2266054	255,127,36	2.44776e-14
chr01	2502134	2646639	I3_C2	92	+	2502134	2646639	255,127,36	4.23919e-12
chr01	3018048	3105706	I3_C3	64	+	3018048	3105706	255,127,36	4.07513e-10
chr01	3705318	3794718	I4_C4	52	+	3705318	3794718	255,127,36	0.000103598
chr01	4117943	4256628	I4_C5	74	+	4117943	4256628	255,127,36	4.1949e-06
chr01	5221100	5404310	I5_C7	100	+	5221100	5404310	255,127,36	1.70488e-09
chr01	5634800	5701145	I5_C8	59	+	5634800	5701145	255,127,36	1.45401e-12
chr01	5813419	5912552	I6_C9	78	+	5813419	5912552	255,127,36	1.6186e-14
chr01	6091119	6190794	I6_C10	54	+	6091119	6190794	255,127,36	0.000443608
chr01	10394109	10534414	I13_C11	277	+	10394109	10534414	255,127,36	8.47446e-147
chr01	10828984	10980794	I13_C12	1795	+	10828984	10980794	255,127,36	0
chr01	13079796	13117205	I22_C13	273	+	13079796	13117205	255,127,36	7.41691e-289
chr01	15848638	15967970	I30_C14	66	+	15848638	15967970	255,127,36	9.13267e-06
chr01	18217460	18324243	I39_C15	75	+	18217460	18324243	255,127,36	1.93918e-11
chr01	18749520	19066777	I41_C16	180	+	18749520	19066777	255,127,36	1.7856e-20
chr01	20844607	21199526	I45_C17	270	+	20844607	21199526	255,127,36	8.97606e-54
chr01	21446779	21865060	I45_C18	322	+	21446779	21865060	255,127,36	5.74776e-66
chr03	5770	123530	I1_C1	87	+	5770	123530	255,127,36	4.96334e-24
chr03	273139	396058	I2_C2	100	+	273139	396058	255,127,36	3.23419e-31
chr03	771340	925621	I3_C3	88	+	771340	925621	255,127,36	3.31497e-17
chr03	1458327	1766281	I4_C4	266	+	1458327	1766281	255,127,36	1.51992e-93
chr03	2403434	2777877	I4_C5	241	+	2403434	2777877	255,127,36	1.20486e-60
chr03	2956326	3168519	I4_C6	145	+	2956326	3168519	255,127,36	4.27183e-38
chr03	4934362	5109556	I5_C7	79	+	4934362	5109556	255,127,36	5.07308e-10
chr03	7914489	8067893	I8_C8	62	+	7914489	8067893	255,127,36	1.02883e-05
chr03	8405500	8526436	I8_C9	73	+	8405500	8526436	255,127,36	4.12748e-15
chr03	13641930	13782327	I19_C10	194	+	13641930	13782327	255,127,36	1.85889e-100
chr03	14146917	14324800	I19_C11	250	+	14146917	14324800	255,127,36	2.96911e-132
chr03	14473460	14640210	I19_C12	122	+	14473460	14640210	255,127,36	2.40381e-34
chr03	14824885	14991067	I20_C13	140	+	14824885	14991067	255,127,36	1.85153e-46
chr03	15142605	15272541	I20_C14	56	+	15142605	15272541	255,127,36	7.85508e-06
chr03	15816167	15887083	I21_C16	43	+	15816167	15887083	255,127,36	5.66832e-08
chr03	15991283	16044328	I22_C17	54	+	15991283	16044328	255,127,36	8.19434e-20
chr03	18780190	18956519	I28_C18	707	+	18780190	18956519	255,127,36	0
chr03	19543445	19669776	I30_C19	54	+	19543445	19669776	255,127,36	1.95075e-05
chr03	19902058	20005461	I31_C20	282	+	19902058	20005461	255,127,36	9.48562e-224
chr03	24848070	24986426	I44_C21	99	+	24848070	24986426	255,127,36	1.15883e-26
chr03	27941654	28084400	I56_C22	247	+	27941654	28084400	255,127,36	1.87543e-150
chr18	318121	475928	I2_C1	748	+	318121	475928	255,127,36	0
chr18	2837985	3013617	I12_C2	251	+	2837985	3013617	255,127,36	4.11696e-162
chr18	11078650	11118919	I30_C3	69	+	11078650	11118919	255,127,36	5.24403e-47
chr18	20648024	20744073	I60_C4	46	+	20648024	20744073	255,127,36	2.2882e-09
chr18	22453369	22571501	I66_C5	1641	+	22453369	22571501	255,127,36	0
chr18	24999625	25078536	I75_C6	107	+	24999625	25078536	255,127,36	8.45686e-65
chr18	29915474	30060170	I90_C7	72	+	29915474	30060170	255,127,36	6.91425e-17
chr18	30686510	30709444	I92_C8	65	+	30686510	30709444	255,127,36	3.08603e-57
chr18	31131731	31281111	I94_C9	180	+	31131731	31281111	255,127,36	4.59602e-103
chr18	32635749	32799939	I96_C10	71	+	32635749	32799939	255,127,36	1.41173e-13
chr18	36326184	36382682	I102_C11	70	+	36326184	36382682	255,127,36	6.6498e-39
chr18	36501155	37018197	I103_C12	248	+	36501155	37018197	255,127,36	1.05079e-61
chr18	37125733	37316436	I103_C13	96	+	37125733	37316436	255,127,36	1.10014e-23
chr18	37568095	37570269	I104_C14	37	+	37568095	37570269	255,127,36	1.56716e-58
chr18	37875033	37915556	I106_C15	34	+	37875033	37915556	255,127,36	1.52851e-12
chr05	700741	765232	I3_C1	103	+	700741	765232	255,127,36	7.61249e-79
chr05	1237181	1342386	I4_C2	31	+	1237181	1342386	255,127,36	0.00140232
chr05	1803265	1931715	I5_C3	35	+	1803265	1931715	255,127,36	0.0013443
chr05	2212371	2593253	I6_C4	169	+	2212371	2593253	255,127,36	3.08656e-50
chr05	2687582	2786271	I6_C5	32	+	2687582	2786271	255,127,36	0.000138726
chr05	3300414	3391377	I7_C6	31	+	3300414	3391377	255,127,36	8.31078e-05
chr05	3892467	3980140	I7_C7	30	+	3892467	3980140	255,127,36	0.00012852
chr05	4798532	4924933	I7_C8	48	+	4798532	4924933	255,127,36	3.82598e-10
chr05	16379337	16548566	I50_C9	53	+	16379337	16548566	255,127,36	1.9874e-08
chr05	18128312	18264270	I54_C10	215	+	18128312	18264270	255,127,36	1.70286e-168
chr05	18612063	18695366	I55_C11	33	+	18612063	18695366	255,127,36	1.02707e-06
chr05	18742880	18924486	I55_C12	51	+	18742880	18924486	255,127,36	1.58649e-06
chr05	19637091	19713424	I56_C13	100	+	19637091	19713424	255,127,36	1.57092e-68
chr05	20270366	20443577	I57_C14	84	+	20270366	20443577	255,127,36	4.50442e-26
chr05	20853294	21053027	I57_C15	60	+	20853294	21053027	255,127,36	4.10891e-09
chr05	21734308	21894302	I59_C16	66	+	21734308	21894302	255,127,36	1.77546e-16
chr05	21911879	22074595	I59_C17	58	+	21911879	22074595	255,127,36	1.35264e-11
chr05	22285320	22330125	I60_C18	61	+	22285320	22330125	255,127,36	1.57669e-41
chr05	22587769	22742964	I60_C19	68	+	22587769	22742964	255,127,36	2.29632e-18
chr07	5677725	5678425	I24_C1	204	+	5677725	5678425	255,127,36	0
chr07	8335263	8335277	I32_C2	185	+	8335263	8335277	255,127,36	0
chr07	8465326	8476908	I33_C3	133	+	8465326	8476908	255,127,36	3.54287e-155
chr07	15370430	15481522	I54_C4	178	+	15370430	15481522	255,127,36	3.56234e-69
chr07	15554583	15728241	I54_C5	140	+	15554583	15728241	255,127,36	8.88941e-23
chr07	16738291	16912934	I54_C6	84	+	16738291	16912934	255,127,36	0.00734077
chr07	18034552	18058346	I57_C7	220	+	18034552	18058346	255,127,36	1.88751e-239
chr07	19041509	19140491	I60_C8	173	+	19041509	19140491	255,127,36	1.48919e-72
chr07	19336378	19704161	I60_C9	718	+	19336378	19704161	255,127,36	0
chr07	20220045	20353453	I62_C10	211	+	20220045	20353453	255,127,36	1.2436e-81
chr07	20784218	21135788	I64_C11	794	+	20784218	21135788	255,127,36	0
chr07	21257401	21372251	I65_C12	542	+	21257401	21372251	255,127,36	0
chr07	21513542	22338671	I66_C13	1823	+	21513542	22338671	255,127,36	0
chr07	22699412	22885126	I66_C14	314	+	22699412	22885126	255,127,36	6.22885e-131
chr14	3303445	3409879	I11_C1	86	+	3303445	3409879	255,127,36	2.51726e-26
chr14	3834240	3873843	I14_C2	545	+	3834240	3873843	255,127,36	0
chr14	4666560	4784265	I18_C3	60	+	4666560	4784265	255,127,36	5.18425e-09
chr14	5578927	5769882	I21_C4	591	+	5578927	5769882	255,127,36	0
chr14	6012388	6158718	I22_C5	209	+	6012388	6158718	255,127,36	2.76882e-111
chr14	7379749	7455648	I26_C6	82	+	7379749	7455648	255,127,36	2.7767e-33
chr14	7843609	7935660	I28_C7	69	+	7843609	7935660	255,127,36	7.30239e-19
chr14	23082057	23084113	I66_C8	62	+	23082057	23084113	255,127,36	1.67254e-108
chr14	25369334	25521770	I72_C9	2677	+	25369334	25521770	255,127,36	0
chr14	31708171	31861474	I89_C10	149	+	31708171	31861474	255,127,36	3.18701e-57
chr14	33272900	33350605	I94_C11	56	+	33272900	33350605	255,127,36	4.37199e-14
chr14	36072469	36169343	I104_C12	492	+	36072469	36169343	255,127,36	0
chr14	38737862	39013352	I113_C13	973	+	38737862	39013352	255,127,36	0
chr14	41041513	41042319	I120_C14	414	+	41041513	41042319	255,127,36	0
chr14	45517830	45598104	I134_C15	300	+	45517830	45598104	255,127,36	4.89988e-277
chr14	46999324	47248575	I135_C16	116	+	46999324	47248575	255,127,36	9.11087e-17
chr14	48189740	48259238	I135_C17	45	+	48189740	48259238	255,127,36	2.8127e-09
chr06	1147984	1310729	I3_C1	293	+	1147984	1310729	255,127,36	2.83556e-132
chr06	3716459	3840306	I5_C2	193	+	3716459	3840306	255,127,36	1.04178e-75
chr06	5174297	5343000	I9_C3	491	+	5174297	5343000	255,127,36	2.21661489765537e-316
chr06	5899468	6263942	I9_C4	258	+	5899468	6263942	255,127,36	2.70751e-37
chr06	7215462	7300169	I13_C5	278	+	7215462	7300169	255,127,36	1.52578e-189
chr06	7545334	7626809	I14_C6	186	+	7545334	7626809	255,127,36	4.00996e-99
chr06	7846243	7945608	I15_C7	1130	+	7846243	7945608	255,127,36	0
chr06	14614152	14665329	I33_C8	61	+	14614152	14665329	255,127,36	1.98758e-16
chr06	14900566	14986492	I34_C9	113	+	14900566	14986492	255,127,36	2.09346e-36
chr06	16735873	16850551	I38_C10	291	+	16735873	16850551	255,127,36	3.30035e-169
chr06	17059915	17159864	I38_C11	66	+	17059915	17159864	255,127,36	1.14553e-06
chr06	17261208	17311278	I39_C12	55	+	17261208	17311278	255,127,36	4.12801e-13
chr06	17853352	18028492	I41_C13	127	+	17853352	18028492	255,127,36	6.0691e-18
chr06	18355724	18471911	I42_C14	68	+	18355724	18471911	255,127,36	5.11852e-05
chr06	18978556	19257636	I43_C15	220	+	18978556	19257636	255,127,36	5.96885e-38
chr06	22369183	22481233	I46_C16	59	+	22369183	22481233	255,127,36	0.00889346
chr06	22756515	22920385	I46_C17	843	+	22756515	22920385	255,127,36	0
chr06	23081470	23260569	I46_C18	176	+	23081470	23260569	255,127,36	2.00095e-41
chr09	498242	576854	I2_C1	41	+	498242	576854	255,127,36	2.13346e-05
chr09	2767377	2858599	I8_C2	74	+	2767377	2858599	255,127,36	1.04408e-21
chr09	3132614	3459428	I9_C3	428	+	3132614	3459428	255,127,36	1.31914e-214
chr09	4168815	4263259	I10_C4	59	+	4168815	4263259	255,127,36	6.89138e-12
chr09	4363758	4524094	I11_C5	105	+	4363758	4524094	255,127,36	1.33515e-24
chr09	4973515	5057782	I13_C6	49	+	4973515	5057782	255,127,36	2.03082e-08
chr09	5799147	5900664	I13_C7	96	+	5799147	5900664	255,127,36	5.61376e-34
chr09	6309482	6489027	I14_C8	91	+	6309482	6489027	255,127,36	4.2179e-14
chr09	8867522	9007064	I22_C9	65	+	8867522	9007064	255,127,36	5.93859e-08
chr09	12692650	12877539	I31_C10	744	+	12692650	12877539	255,127,36	0
chr09	20547509	20574112	I57_C11	61	+	20547509	20574112	255,127,36	9.56839e-41
chr09	23907966	24078308	I64_C12	72	+	23907966	24078308	255,127,36	2.78213e-07
chr09	27053376	27341367	I68_C13	171	+	27053376	27341367	255,127,36	1.68403e-36
chr09	28058965	28154188	I69_C14	1299	+	28058965	28154188	255,127,36	0
chr09	28526612	28709783	I70_C15	87	+	28526612	28709783	255,127,36	7.59173e-12
chr09	29338031	29427398	I72_C17	95	+	29338031	29427398	255,127,36	1.60537e-37
chr09	29880919	30149620	I73_C18	133	+	29880919	30149620	255,127,36	8.44242e-21
chr09	30222839	30363231	I73_C19	91	+	30222839	30363231	255,127,36	1.06928e-20
chr09	32231631	32432248	I76_C20	122	+	32231631	32432248	255,127,36	3.39551e-26
chr09	32765147	32882091	I76_C21	62	+	32765147	32882091	255,127,36	1.19479e-09
chr09	33395225	33656258	I77_C22	105	+	33395225	33656258	255,127,36	2.4546e-10
chr10	137651	264181	I1_C1	143	+	137651	264181	255,127,36	7.38712e-23
chr10	1829385	1888888	I2_C2	88	+	1829385	1888888	255,127,36	4.02658e-20
chr10	7652194	7668539	I16_C3	1012	+	7652194	7668539	255,127,36	0
chr10	9564943	9730985	I23_C4	3521	+	9564943	9730985	255,127,36	0
chr10	11901395	11993384	I25_C5	88	+	11901395	11993384	255,127,36	2.43598e-09
chr10	14613116	14871065	I27_C6	273	+	14613116	14871065	255,127,36	5.13301e-41
chr10	15851639	15943994	I27_C7	76	+	15851639	15943994	255,127,36	3.86764e-05
chr10	16198979	16368913	I28_C8	122	+	16198979	16368913	255,127,36	4.17434e-06
chr11	11959	185713	I1_C1	96	+	11959	185713	255,127,36	2.15228e-20
chr11	289168	623978	I2_C2	313	+	289168	623978	255,127,36	1.51635e-128
chr11	1097104	1274734	I3_C3	110	+	1097104	1274734	255,127,36	1.1968e-27
chr11	1855829	2051818	I4_C5	75	+	1855829	2051818	255,127,36	8.47282e-08
chr11	2108283	2267973	I4_C6	411	+	2108283	2267973	255,127,36	0
chr11	3178999	3278013	I5_C7	38	+	3178999	3278013	255,127,36	0.00690508
chr11	3948917	4043541	I6_C8	84	+	3948917	4043541	255,127,36	1.17686e-30
chr11	5487501	5603272	I13_C9	69	+	5487501	5603272	255,127,36	1.42215e-15
chr11	8167196	8280498	I20_C10	108	+	8167196	8280498	255,127,36	6.11482e-43
chr11	8890131	9052606	I22_C11	241	+	8890131	9052606	255,127,36	9.80918e-140
chr11	14699050	14772982	I39_C12	52	+	14699050	14772982	255,127,36	7.47175e-14
chr11	15211058	15295624	I40_C13	48	+	15211058	15295624	255,127,36	2.3334e-09
chr11	16596775	16686445	I47_C14	646	+	16596775	16686445	255,127,36	0
chr11	18805294	18845266	I51_C15	90	+	18805294	18845266	255,127,36	8.72895e-65
chr11	20185958	20207372	I55_C16	86	+	20185958	20207372	255,127,36	5.74341e-82
chr11	26015430	26181951	I73_C17	293	+	26015430	26181951	255,127,36	1.7157e-190
chr11	28119005	28151150	I76_C18	822	+	28119005	28151150	255,127,36	0
chr11	30075785	30171205	I84_C19	150	+	30075785	30171205	255,127,36	6.09353e-89
chr11	30423668	30552334	I85_C20	295	+	30423668	30552334	255,127,36	4.76396e-223
chr11	30812962	30939082	I86_C21	121	+	30812962	30939082	255,127,36	9.76591e-49
chr11	32303168	32354245	I90_C22	40	+	32303168	32354245	255,127,36	1.8515e-11
chr11	33395425	33597936	I95_C23	116	+	33395425	33597936	255,127,36	1.9045e-26
chr11	34036347	34123168	I96_C24	38	+	34036347	34123168	255,127,36	0.0003987
chr11	34964298	35047012	I100_C25	44	+	34964298	35047012	255,127,36	1.58444e-07
chr11	35787970	35868803	I101_C26	59	+	35787970	35868803	255,127,36	8.65378e-17
chr11	37543166	37623606	I106_C27	48	+	37543166	37623606	255,127,36	4.34326e-10
chr11	37841031	37884704	I107_C28	46	+	37841031	37884704	255,127,36	2.57543e-18
chr11	38016297	38374258	I108_C29	154	+	38016297	38374258	255,127,36	5.01709e-23
chr02	16002	178281	I1_C1	117	+	16002	178281	255,127,36	4.63786e-26
chr02	1944034	2084515	I4_C2	430	+	1944034	2084515	255,127,36	0
chr02	2660457	2972777	I4_C4	1671	+	2660457	2972777	255,127,36	0
chr02	4444258	4628584	I8_C5	71	+	4444258	4628584	255,127,36	0.00155156
chr02	4934544	5163700	I8_C6	142	+	4934544	5163700	255,127,36	1.01353e-25
chr02	6025858	6304366	I10_C7	239	+	6025858	6304366	255,127,36	1.55916e-69
chr02	6453160	6596038	I10_C8	62	+	6453160	6596038	255,127,36	0.00023109
chr02	7109785	7393456	I12_C9	132	+	7109785	7393456	255,127,36	1.11339e-13
chr02	8026675	8507513	I14_C10	336	+	8026675	8507513	255,127,36	4.03313e-77
chr02	8630075	8707152	I14_C11	46	+	8630075	8707152	255,127,36	2.66741e-06
chr02	12194152	12281281	I23_C12	54	+	12194152	12281281	255,127,36	2.33623e-08
chr02	21467680	21481289	I54_C13	116	+	21467680	21481289	255,127,36	3.01924e-136
chr13	60901	165181	I1_C1	126	+	60901	165181	255,127,36	1.40182e-79
chr13	278699	347071	I2_C2	85	+	278699	347071	255,127,36	1.37712e-53
chr13	488111	630332	I3_C3	185	+	488111	630332	255,127,36	7.391e-124
chr13	805555	1220421	I4_C4	405	+	805555	1220421	255,127,36	3.08437e-231
chr13	1362588	1459401	I5_C5	195	+	1362588	1459401	255,127,36	3.87674e-165
chr13	1613722	1911064	I6_C6	188	+	1613722	1911064	255,127,36	1.90897e-74
chr13	2029229	3398061	I7_C7	972	+	2029229	3398061	255,127,36	0
chr13	3650697	3815560	I7_C8	47	+	3650697	3815560	255,127,36	5.7915e-05
chr13	9731250	9898645	I19_C9	55	+	9731250	9898645	255,127,36	2.72612e-08
chr13	10141701	10248566	I19_C10	296	+	10141701	10248566	255,127,36	4.23082e-292
chr13	12025909	12153478	I22_C11	53	+	12025909	12153478	255,127,36	1.43711e-11
chr13	19214382	19216062	I44_C12	639	+	19214382	19216062	255,127,36	0
chr13	20814476	20904552	I46_C13	36	+	20814476	20904552	255,127,36	1.30557e-06
chr13	20978746	21083364	I46_C14	50	+	20978746	21083364	255,127,36	5.45597e-13
chr13	23045622	23166594	I52_C15	178	+	23045622	23166594	255,127,36	9.13305e-128
chr13	23354461	23443109	I52_C16	51	+	23354461	23443109	255,127,36	1.85964e-16
chr13	25206534	25217298	I56_C17	111	+	25206534	25217298	255,127,36	2.50005e-168
chr13	27309392	27362435	I64_C18	42	+	27309392	27362435	255,127,36	8.7143e-18
chr13	27501148	27648108	I65_C19	271	+	27501148	27648108	255,127,36	1.68913e-221
chr13	28709096	28712345	I69_C20	32	+	28709096	28712345	255,127,36	5.67825e-45
chr13	29313714	29354551	I72_C21	31	+	29313714	29354551	255,127,36	6.93194e-12
chr13	29466378	29550710	I73_C22	128	+	29466378	29550710	255,127,36	1.84582e-92
chr13	33185397	33204954	I85_C23	48	+	33185397	33204954	255,127,36	7.35633e-42
chr13	38008482	38063339	I101_C24	47	+	38008482	38063339	255,127,36	1.30559e-21
chr13	42167845	42167846	I107_C25	254	+	42167845	42167846	255,127,36	0
chr13	43224610	43285096	I111_C26	53	+	43224610	43285096	255,127,36	3.45082e-25
chr13	49206700	49348911	I134_C27	46	+	49206700	49348911	255,127,36	2.41751e-06
chr13	56526845	56642250	I156_C28	87	+	56526845	56642250	255,127,36	2.1435e-38
chr13	57762280	57860654	I161_C29	155	+	57762280	57860654	255,127,36	4.95962e-115
chr08	2337994	2453320	I7_C1	94	+	2337994	2453320	255,127,36	2.6681e-10
chr08	6553349	6698788	I22_C2	123	+	6553349	6698788	255,127,36	2.67979e-15
chr08	10884700	11041928	I35_C3	267	+	10884700	11041928	255,127,36	8.01148e-94
chr08	16505661	16693143	I43_C4	264	+	16505661	16693143	255,127,36	6.65821e-76
chr08	17497444	17576887	I45_C5	4286	+	17497444	17576887	255,127,36	0
chr08	18191448	18279132	I46_C6	104	+	18191448	18279132	255,127,36	1.59301e-22
chr17	252666	252667	I1_C1	44	+	252666	252667	255,127,36	1.87541e-231
chr17	3537829	3537923	I6_C2	36	+	3537829	3537923	255,127,36	7.32765e-116
chr17	5176528	5211935	I12_C3	137	+	5176528	5211935	255,127,36	8.89145e-187
chr17	11530999	11639679	I31_C4	112	+	11530999	11639679	255,127,36	3.81227e-90
chr17	11904416	11935551	I32_C5	34	+	11904416	11935551	255,127,36	5.77262e-26
chr17	14696828	14696829	I41_C6	159	+	14696828	14696829	255,127,36	0
chr17	15279760	15283117	I42_C7	33	+	15279760	15283117	255,127,36	6.34291e-55
chr17	15769064	15789141	I43_C8	26	+	15769064	15789141	255,127,36	7.02554e-21
chr17	16994339	17032759	I46_C9	213	+	16994339	17032759	255,127,36	0
chr17	17826831	17909043	I49_C10	21	+	17826831	17909043	255,127,36	0.000550108
chr17	22014843	22113403	I62_C11	75	+	22014843	22113403	255,127,36	3.47761e-50
chr17	25199911	25223494	I66_C12	46	+	25199911	25223494	255,127,36	4.69481e-47
chr17	27531360	27577069	I75_C13	27	+	27531360	27577069	255,127,36	1.27782e-13
chr17	29032712	29045336	I81_C14	31	+	29032712	29045336	255,127,36	1.55828e-33
chr17	29654875	29666712	I82_C15	23	+	29654875	29666712	255,127,36	8.10885e-22
chr17	31653471	31745351	I88_C16	21	+	31653471	31745351	255,127,36	0.00272404
chr17	32141669	32216880	I89_C17	22	+	32141669	32216880	255,127,36	3.20198e-05
chr17	33886427	34004937	I93_C18	35	+	33886427	34004937	255,127,36	7.51994e-10
chr17	38499895	38589009	I107_C19	36	+	38499895	38589009	255,127,36	4.49874e-14
chr17	38699325	38786051	I108_C20	35	+	38699325	38786051	255,127,36	1.34286e-13
chr17	39023186	39076486	I109_C21	156	+	39023186	39076486	255,127,36	6.65985e-195
chr17	39999373	40211953	I112_C22	276	+	39999373	40211953	255,127,36	1.32459e-255
chr17	41251600	41562660	I115_C23	124	+	41251600	41562660	255,127,36	2.34384e-54
chr17	41709361	42381894	I115_C24	157	+	41709361	42381894	255,127,36	1.44798e-40
chr17	42767398	42925829	I116_C25	40	+	42767398	42925829	255,127,36	1.44793e-09
chr15	280125	377422	I2_C1	45	+	280125	377422	255,127,36	0.00016775
chr15	2461413	2574136	I5_C2	155	+	2461413	2574136	255,127,36	6.16456e-77
chr15	2944381	3036215	I6_C3	44	+	2944381	3036215	255,127,36	9.59671e-05
chr15	4679211	4811681	I11_C4	70	+	4679211	4811681	255,127,36	8.24298e-11
chr15	9017628	9108175	I24_C5	43	+	9017628	9108175	255,127,36	0.000174772
chr15	9403626	9492278	I26_C6	44	+	9403626	9492278	255,127,36	3.78389e-05
chr15	15965240	15985839	I50_C7	342	+	15965240	15985839	255,127,36	0
chr15	27426874	27452439	I75_C8	43	+	27426874	27452439	255,127,36	2.19682e-22
chr15	27610738	27610739	I76_C9	298	+	27610738	27610739	255,127,36	0
chr15	27746473	27839311	I77_C10	388	+	27746473	27839311	255,127,36	0
chr15	29149214	29351537	I83_C11	701	+	29149214	29351537	255,127,36	0
chr15	32991851	32995451	I92_C12	222	+	32991851	32995451	255,127,36	0
chr15	36709457	36769417	I103_C13	676	+	36709457	36769417	255,127,36	0
chr15	36917243	36989372	I104_C14	80	+	36917243	36989372	255,127,36	6.07789e-32
chr15	37145765	37284839	I104_C15	64	+	37145765	37284839	255,127,36	2.60007e-07
chr15	39132306	39248188	I110_C16	2928	+	39132306	39248188	255,127,36	0
chr15	40157353	40257808	I113_C17	49	+	40157353	40257808	255,127,36	8.75322e-06
chr15	42221728	42417542	I117_C18	89	+	42221728	42417542	255,127,36	8.82033e-11
chr15	42538336	42867391	I118_C19	193	+	42538336	42867391	255,127,36	5.4103e-40
TWAS-KF
ASVno	ASVname	GeneName	GeneChr	GeneStart	GeneEnd	GenePos	Estimated_eff	t_statistic	P_value	PVE	FDRpvlue
003	ASV1252	BnaC01g09210D	chrC01	5236679	5238778	5.23773e+06	0.00799685	5.01017	1.33452e-06	0.0140255	0.0226949
008	ASV437	BnaCnng26110D	chrCnn_random	24601144	24603308	24602226	0.00291015	4.9901	1.46154e-06	0.0303079	0.0248549
016	ASV340	BnaA03g29710D	chrA03	14450032	14455024	14452528	0.00180325	5.05473	1.08961e-06	0.0218092	0.00926496
016	ASV340	BnaA03g56190D	chrA03_random	594751	599216	596984	0.00872326	4.56927	9.27562e-06	0.0182507	0.0394353
016	ASV340	BnaA09g04260D	chrA09	2101665	2105350	2.10351e+06	0.00168199	4.73751	4.49181e-06	0.0194622	0.0254626
016	ASV340	BnaC08g29490D	chrC08	29677617	29680821	29679219	0.00817067	6.05658	8.42867e-09	0.0296488	0.000143338
023	ASV193	BnaA01g14920D	chrA01	7518234	7518947	7.51859e+06	0.106978	5.49489	1.37972e-07	0.0199565	0.00234635
023	ASV193	BnaAnng03730D	chrAnn_random	3805088	3805900	3805494	0.0150407	4.68415	5.66464e-06	0.0151159	0.0481665
030	ASV53	BnaA09g15260D	chrA09	8883147	8885632	8.88439e+06	0.000552912	6.32833	2.05515e-09	0.0141501	3.49498e-05
030	ASV53	BnaA09g52860D	chrA09_random	693670	694765	694218	0.00114644	4.72361	4.77229e-06	0.00859959	0.0270525
030	ASV53	BnaC09g09750D	chrC09	6407289	6408278	6.40778e+06	0.00205466	5.34213	2.86327e-07	0.0106593	0.00243464
035	ASV134	BnaC08g00210D	chrC08	92602	94041	93321.5	0.00104361	5.09406	9.10164e-07	0.0302576	0.0154783
044	ASV592	BnaA09g04260D	chrA09	2101665	2105350	2.10351e+06	0.00161318	5.13224	7.63587e-07	0.0452065	0.0129856
047	ASV339	BnaA02g13840D	chrA02	7616893	7617975	7617434	0.0095704	4.48502	1.32443e-05	0.0142429	0.0173256
047	ASV339	BnaA03g27370D	chrA03	13494781	13497168	1.3496e+07	0.0159918	4.08631	6.69624e-05	0.0120361	0.0455505
047	ASV339	BnaA03g29700D	chrA03	14446864	14449405	1.44481e+07	0.0129289	4.17967	4.62689e-05	0.0125414	0.037469
047	ASV339	BnaA03g29710D	chrA03	14450032	14455024	14452528	0.00559502	5.15627	6.8337e-07	0.0182149	0.0019369
047	ASV339	BnaA03g40380D	chrA03	20185100	20185975	2.01855e+07	-0.00419388	-4.24257	3.5946e-05	0.0128858	0.033961
047	ASV339	BnaA04g11090D	chrA04	9604910	9606802	9605856	0.0597437	4.08847	6.63961e-05	0.0120477	0.0455505
047	ASV339	BnaA06g13820D	chrA06	7354585	7357134	7.35586e+06	0.0116699	4.20162	4.23802e-05	0.0126612	0.0369306
047	ASV339	BnaA09g10060D	chrA09	5109832	5111350	5110591	0.0180334	4.27842	3.10905e-05	0.0130836	0.033961
047	ASV339	BnaC02g23290D	chrC02	20281012	20282133	2.02816e+07	0.0203996	4.55406	9.89536e-06	0.0146375	0.0140234
047	ASV339	BnaC03g01960D	chrC03	933595	934946	934270	0.0108824	4.1955	4.34325e-05	0.0126277	0.0369306
047	ASV339	BnaC03g25150D	chrC03	14130299	14131524	1.41309e+07	0.0165577	4.60024	8.12808e-06	0.0149033	0.012566
047	ASV339	BnaC03g27680D	chrC03	16125056	16126669	1.61259e+07	0.015191	4.09103	6.57318e-05	0.0120615	0.0455505
047	ASV339	BnaC03g32370D	chrC03	19894845	19897852	1.98963e+07	0.0177401	5.01937	1.27994e-06	0.0173818	0.00310953
047	ASV339	BnaC03g32530D	chrC03	19971292	19972826	19972059	0.00668418	4.14749	5.25918e-05	0.0123664	0.0406535
047	ASV339	BnaC03g37870D	chrC03	23167879	23177630	2.31728e+07	0.022619	4.26996	3.21756e-05	0.0130368	0.033961
047	ASV339	BnaC03g61080D	chrC03	50107746	50109167	5.01085e+07	0.0129751	4.82421	3.06918e-06	0.0162135	0.00579938
047	ASV339	BnaC05g01280D	chrC05	668363	673417	670890	0.0159539	4.73023	4.63656e-06	0.0156597	0.00788494
047	ASV339	BnaC06g22120D	chrC06	24227348	24227952	24227650	0.000231367	5.50852	1.2919e-07	0.0204045	0.000987913
047	ASV339	BnaC06g22140D	chrC06	24239617	24241522	2.42406e+07	0.00151619	6.98771	5.79594e-11	0.0300982	9.85657e-07
047	ASV339	BnaC06g30890D	chrC06	31539583	31541603	31540593	0.00455079	4.86357	2.57774e-06	0.0164473	0.00547963
047	ASV339	BnaC07g29940D	chrC07	34609521	34615402	3.46125e+07	0.0387698	5.44632	1.74276e-07	0.0200134	0.000987913
047	ASV339	BnaC07g34900D	chrC07	37446658	37448646	37447652	0.0244966	4.25369	3.43669e-05	0.0129471	0.033961
047	ASV339	BnaC08g47980D	chrC08_random	2952337	2954834	2.95359e+06	0.0161597	4.36785	2.1565e-05	0.0135814	0.0261953
047	ASV339	BnaC09g31430D	chrC09	34406596	34407504	34407050	0.00631338	5.2133	5.2443e-07	0.018565	0.00178369
047	ASV339	BnaCnng72260D	chrCnn_random	72656046	72658690	72657368	0.00799822	5.30536	3.40645e-07	0.0191339	0.00144825
056	ASV2169	BnaCnng50390D	chrCnn_random	49965009	49970003	49967506	-0.0107373	-5.00514	1.36531e-06	0.0252596	0.0232185
060	ASV1236	BnaA02g01450D	chrA02	652461	654586	653524	0.000588623	5.4899	1.41333e-07	0.051712	0.000600875
060	ASV1236	BnaA03g07090D	chrA03	3130478	3132621	3.13155e+06	0.0033814	5.3006	3.48376e-07	0.048697	0.000846354
060	ASV1236	BnaA03g07240D	chrA03	3213965	3216612	3.21529e+06	0.00163708	5.43594	1.83167e-07	0.050848	0.000622987
060	ASV1236	BnaA03g29700D	chrA03	14446864	14449405	1.44481e+07	0.00335211	4.28067	3.0807e-05	0.0333818	0.0349269
060	ASV1236	BnaA03g29710D	chrA03	14450032	14455024	14452528	0.00158195	5.84413	2.47498e-08	0.0574649	0.000140298
060	ASV1236	BnaA03g56190D	chrA03_random	594751	599216	596984	0.00863199	6.21216	3.774e-09	0.0635687	6.41806e-05
060	ASV1236	BnaA06g10060D	chrA06	5342612	5343786	5343199	0.00157971	4.16315	4.94176e-05	0.0317387	0.0442313
060	ASV1236	BnaA07g16180D	chrA07	13771490	13775677	1.37736e+07	0.00612266	4.41901	1.74502e-05	0.0353519	0.0228276
060	ASV1236	BnaA08g00430D	chrA08	283540	285813	284676	0.00831286	4.80415	3.35328e-06	0.0410257	0.00518417
060	ASV1236	BnaA09g04260D	chrA09	2101665	2105350	2.10351e+06	0.00136271	5.13196	7.64585e-07	0.0460505	0.00162532
060	ASV1236	BnaA10g23100D	chrA10	15351729	15355958	1.53538e+07	0.00644906	4.21505	4.0157e-05	0.0324608	0.0393475
060	ASV1236	BnaC03g45470D	chrC03	30460477	30461095	30460786	0.00140075	5.3603	2.62705e-07	0.0496429	0.000744593
060	ASV1236	BnaC03g51080D	chrC03	35607469	35609401	35608435	0.00821905	5.10168	8.78878e-07	0.0455796	0.00166069
060	ASV1236	BnaC03g77160D	chrC03_random	5722542	5725422	5723982	0.00110911	4.20597	4.16474e-05	0.032334	0.0393475
060	ASV1236	BnaC06g30890D	chrC06	31539583	31541603	31540593	0.00103442	4.39025	1.96601e-05	0.0349392	0.0238814
060	ASV1236	BnaC07g29940D	chrC07	34609521	34615402	3.46125e+07	0.0081304	4.49579	1.26584e-05	0.0364614	0.0179391
060	ASV1236	BnaC08g47980D	chrC08_random	2952337	2954834	2.95359e+06	0.00520364	5.86779	2.19774e-08	0.0578538	0.000140298
060	ASV1236	BnaC09g06370D	chrC09	3827800	3829455	3.82863e+06	0.00232149	4.87911	2.40553e-06	0.0421599	0.00409084
060	ASV1236	BnaCnng10860D	chrCnn_random	10051583	10053509	10052546	0.00227913	4.23669	3.6808e-05	0.0327635	0.0391223
061	ASV4126	BnaC04g17300D	chrC04	15551051	15556735	15553893	0.000235444	5.16552	6.54755e-07	0.0546435	0.0111348
062	ASV16	BnaA06g09010D	chrA06	4885191	4886498	4.88584e+06	-0.00230902	-4.79447	3.49931e-06	0.0144484	0.0297546
062	ASV16	BnaC05g10460D	chrC05	6006999	6010819	6008909	-0.00216765	-5.13644	7.4894e-07	0.0163005	0.0127365
064	ASV487	BnaAnng00290D	chrAnn_random	305816	307762	306789	0.00326934	5.17106	6.38155e-07	0.0539489	0.0108525
071	ASV235	BnaA01g06410D	chrA01	2970928	2971956	2971442	0.00508351	4.80695	3.3122e-06	0.0208132	0.0281637
071	ASV235	BnaA05g12540D	chrA05	7238525	7239162	7.23884e+06	0.00160511	5.48216	1.46706e-07	0.0261447	0.00249489
074	ASV1045	BnaA01g06410D	chrA01	2970928	2971956	2971442	0.00277647	4.8503	2.73424e-06	0.0184773	0.0154995
074	ASV1045	BnaA02g12350D	chrA02	6532762	6533629	6.5332e+06	0.00437385	4.49797	1.25426e-05	0.0161613	0.0304714
074	ASV1045	BnaA02g27310D	chrA02	20155962	20157888	20156925	0.0196099	4.22656	3.83416e-05	0.0144468	0.0465741
074	ASV1045	BnaA03g38170D	chrA03	18969113	18970249	18969681	0.00274976	4.27526	3.14916e-05	0.0147496	0.0411958
074	ASV1045	BnaA05g12540D	chrA05	7238525	7239162	7.23884e+06	0.000821876	5.32868	3.05148e-07	0.0217626	0.00518935
074	ASV1045	BnaA05g29070D	chrA05	20426353	20428554	2.04275e+07	0.000593929	4.33605	2.45763e-05	0.0151306	0.0388751
074	ASV1045	BnaA09g29110D	chrA09	21844561	21845024	2.18448e+07	0.00203759	4.64202	6.79437e-06	0.0170965	0.023109
074	ASV1045	BnaA09g31130D	chrA09	23161475	23163653	23162564	0.00425218	4.34699	2.34973e-05	0.0151996	0.0388751
074	ASV1045	BnaA10g29250D	chrA10_random	1633620	1634968	1634294	0.00427146	4.4144	1.77875e-05	0.0156265	0.0378118
074	ASV1045	BnaC01g18350D	chrC01	12785468	12789880	12787674	0.0127126	4.27961	3.09402e-05	0.0147768	0.0411958
074	ASV1045	BnaC01g44250D	chrC01_random	3866122	3868223	3.86717e+06	0.000546913	4.99634	1.42088e-06	0.0194643	0.0120817
074	ASV1045	BnaC08g39830D	chrC08	35331830	35332612	35332221	0.0042444	4.33046	2.51456e-05	0.0150955	0.0388751
074	ASV1045	BnaC09g28090D	chrC09	30212871	30214798	3.02138e+07	0.00667743	4.54038	1.04862e-05	0.0164349	0.0297215
074	ASV1045	BnaC09g33630D	chrC09	36899692	36901778	36900735	0.00520694	4.72415	4.76114e-06	0.0176371	0.020242
075	ASV395	BnaA03g53960D	chrA03	28485450	28486567	2.8486e+07	0.00259438	4.65968	6.29649e-06	0.0149305	0.0356927
075	ASV395	BnaA05g12540D	chrA05	7238525	7239162	7.23884e+06	0.00144425	5.26799	4.0611e-07	0.0185092	0.00690631
075	ASV395	BnaA05g29070D	chrA05	20426353	20428554	2.04275e+07	0.00108635	4.4867	1.31511e-05	0.013956	0.0449996
075	ASV395	BnaA10g29250D	chrA10_random	1633620	1634968	1634294	0.00766397	4.48527	1.32305e-05	0.013948	0.0449996
075	ASV395	BnaC07g46510D	chrC07	44108318	44109743	4.4109e+07	0.0143248	5.05502	1.0882e-06	0.0172316	0.00925297
078	ASV435	BnaA03g28150D	chrA03	13754397	13756606	1.37555e+07	0.00487366	5.05476	1.08947e-06	0.0117499	0.00617584
078	ASV435	BnaA08g31540D	chrA08_random	2034123	2038020	2.03607e+06	0.00278894	6.01527	1.04113e-08	0.0157939	0.000177054
078	ASV435	BnaAnng27540D	chrAnn_random	31448202	31450656	31449429	0.00115309	4.94684	1.77647e-06	0.0113151	0.00755268
078	ASV435	BnaC04g06300D	chrC04	4503768	4506163	4.50497e+06	0.00584384	4.88634	2.32928e-06	0.0110734	0.00792235
078	ASV435	BnaCnng35300D	chrCnn_random	33586876	33588271	3.35876e+07	0.00411516	5.6159	7.66543e-08	0.0140789	0.000651792
080	ASV1580	BnaA03g28770D	chrA03	14007850	14008697	1.40083e+07	0.00170696	6.01139	1.06199e-08	0.122362	0.000180602
080	ASV1580	BnaA06g30050D	chrA06	20383070	20386334	20384702	0.00435298	4.78459	3.65481e-06	0.0827558	0.0207179
080	ASV1580	BnaC01g41460D	chrC01_random	630001	631175	630588	0.00953095	4.80287	3.37228e-06	0.0833149	0.0207179
086	ASV78	BnaA05g12540D	chrA05	7238525	7239162	7.23884e+06	0.00117855	5.41598	2.01519e-07	0.0135953	0.00342703
086	ASV78	BnaA05g29240D	chrA05	20497678	20503405	2.05005e+07	0.00788641	4.69872	5.31781e-06	0.0106134	0.0301449
086	ASV78	BnaA06g28360D	chrA06	19497948	19502288	19500118	-0.0132179	-4.7874	3.60989e-06	0.0109705	0.0301449
093	ASV3776	BnaA09g25550D	chrA09	18561302	18565354	18563328	0.00529038	4.89931	2.19825e-06	0.0679672	0.0373834
099	ASV707	BnaC01g17700D	chrC01	12156269	12159011	12157640	-0.015673	-5.35456	2.69955e-07	0.06316	0.00459086
103	ASV541	BnaC03g42820D	chrC03	27571888	27572859	2.75724e+07	0.0181679	5.05333	1.09659e-06	0.0155358	0.0186485
110	ASV1319	BnaA07g22090D	chrA07	16943392	16947048	16945220	0.0102797	5.21506	5.20138e-07	0.025047	0.00884547
110	ASV1319	BnaCnng61850D	chrCnn_random	61688197	61690512	6.16894e+07	0.00227598	5.05399	1.0933e-06	0.0237196	0.00929637
115	ASV7	BnaC09g19270D	chrC09	16118638	16121318	16119978	0.0195657	4.97854	1.53994e-06	0.0030057	0.0261883
117	ASV1781	BnaC07g28660D	chrC07	33720571	33721189	33720880	0.0025274	4.84431	2.80785e-06	0.0706037	0.0477503
125	ASV827	BnaA02g19320D	chrA02	11998105	12006450	1.20023e+07	0.0289867	4.2784	3.10929e-05	0.04362	0.0466846
125	ASV827	BnaA02g34020D	chrA02	24325980	24329895	2.43279e+07	0.0154848	4.4141	1.781e-05	0.0461463	0.0437087
125	ASV827	BnaA02g34040D	chrA02	24331825	24339034	2.43354e+07	0.0146521	4.3794	2.05615e-05	0.0454958	0.0437087
125	ASV827	BnaA02g34810D	chrA02	24759615	24761803	24760709	0.033671	5.51888	1.22881e-07	0.0682457	0.00104486
125	ASV827	BnaA07g03430D	chrA07	3082376	3083741	3.08306e+06	0.0783727	5.59504	8.48785e-08	0.0698517	0.00104486
125	ASV827	BnaA10g29660D	chrA10_random	1856430	1858119	1.85727e+06	0.0396907	4.4067	1.83653e-05	0.0460073	0.0437087
125	ASV827	BnaAnng04800D	chrAnn_random	5440442	5442940	5441691	0.0204267	4.75754	4.11513e-06	0.0527435	0.0174955
125	ASV827	BnaC02g10080D	chrC02	5736978	5739285	5.73813e+06	0.00350328	4.8297	2.99552e-06	0.0541641	0.0169806
125	ASV827	BnaC02g39910D	chrC02	42781368	42783700	42782534	0.00327854	4.26415	3.29422e-05	0.0433575	0.0466846
125	ASV827	BnaC07g25850D	chrC07	31806275	31807664	3.1807e+07	0.011687	4.27552	3.14577e-05	0.043567	0.0466846
125	ASV827	BnaC07g28660D	chrC07	33720571	33721189	33720880	0.00499347	4.31713	2.65551e-05	0.0443361	0.0466846
125	ASV827	BnaC08g06440D	chrC08	8957915	8961201	8959558	0.0285225	4.41795	1.75271e-05	0.0462188	0.0437087
127	ASV63	BnaA04g00700D	chrA04	517292	519568	518430	0.00780984	4.71845	4.88072e-06	0.0563966	0.0383598
127	ASV63	BnaC03g25220D	chrC03	14175207	14177098	1.41762e+07	0.00674499	4.62055	7.45075e-06	0.054335	0.0383598
127	ASV63	BnaC09g11090D	chrC09	7705166	7706019	7.70559e+06	0.00290859	5.98547	1.21192e-08	0.084857	0.000206098
127	ASV63	BnaC09g12250D	chrC09	8688606	8689468	8689037	0.00127823	4.57577	9.02265e-06	0.0534	0.0383598
128	ASV391	BnaA01g37210D	chrA01_random	2544499	2549432	2.54697e+06	0.0139827	4.88319	2.36223e-06	0.0445706	0.0200861
128	ASV391	BnaC03g77160D	chrC03_random	5722542	5725422	5723982	0.00430767	4.96386	1.6454e-06	0.0458704	0.0200861
136	ASV723	BnaAnng07990D	chrAnn_random	8053763	8058588	8.05618e+06	0.000996482	4.96446	1.64094e-06	0.0398691	0.0279059
139	ASV407	BnaA09g07700D	chrA09	3765226	3768474	3766850	0.0119137	4.85519	2.67559e-06	0.0139413	0.045501
142	ASV95	BnaA02g05780D	chrA02	2659724	2661379	2.66055e+06	0.00100968	4.52402	1.12377e-05	0.0326924	0.0318513
142	ASV95	BnaA03g46830D	chrA03	24021420	24024850	24023135	0.0376707	5.34407	2.83705e-07	0.0437871	0.00201501
142	ASV95	BnaA09g48890D	chrA09	32654256	32657306	32655781	0.0603131	4.59776	8.21452e-06	0.0336498	0.0279392
142	ASV95	BnaAnng07910D	chrAnn_random	7997053	7999742	7.9984e+06	0.008579	5.37437	2.45719e-07	0.0442137	0.00201501
142	ASV95	BnaC07g26120D	chrC07	32140774	32142918	32141846	0.011111	5.29633	3.55464e-07	0.0431168	0.00201501
142	ASV95	BnaCnng35300D	chrCnn_random	33586876	33588271	3.35876e+07	0.0101167	5.15422	6.89891e-07	0.041138	0.00293307
153	ASV198	BnaA01g03510D	chrA01	1647554	1651306	1649430	0.00912089	4.53337	1.08022e-05	0.00851641	0.0374989
153	ASV198	BnaA02g03140D	chrA02	1381512	1384147	1.38283e+06	0.0023532	4.52854	1.10252e-05	0.00850019	0.0374989
153	ASV198	BnaC01g11740D	chrC01	7353305	7357353	7355329	0.014745	5.2262	4.93809e-07	0.0109364	0.00839771
153	ASV198	BnaC03g19900D	chrC03	10422384	10423106	10422745	0.00976637	4.80456	3.34729e-06	0.00944225	0.0189747
153	ASV198	BnaC07g26120D	chrC07	32140774	32142918	32141846	0.00899739	4.92318	1.97556e-06	0.00985625	0.0167982
157	ASV106	BnaA01g04730D	chrA01	2209066	2211828	2210447	0.0394537	7.04985	4.10057e-11	0.141608	6.97344e-07
157	ASV106	BnaA01g34980D	chrA01_random	304675	306686	305680	0.00525757	6.06029	8.26988e-09	0.111117	4.68792e-05
157	ASV106	BnaA02g23870D	chrA02	17162683	17167100	1.71649e+07	0.0123922	4.03313	8.24318e-05	0.054533	0.0438073
157	ASV106	BnaA03g21240D	chrA03	10096997	10098375	10097686	0.0317323	4.6482	6.61599e-06	0.0704469	0.0074352
157	ASV106	BnaA03g27800D	chrA03	13647142	13649470	13648306	0.0103144	4.53418	1.07654e-05	0.0673957	0.0101709
157	ASV106	BnaA04g06990D	chrA04	5703746	5706602	5705174	0.0218191	4.63514	6.99833e-06	0.0700953	0.0074352
157	ASV106	BnaA04g07480D	chrA04	6380343	6383336	6.38184e+06	0.0583892	4.18869	4.46304e-05	0.0584262	0.0261719
157	ASV106	BnaA05g00740D	chrA05	409329	412724	411026	0.0134047	5.01151	1.32642e-06	0.0804392	0.00250634
157	ASV106	BnaA06g30480D	chrA06	20573080	20575170	20574125	0.0361543	4.98011	1.52904e-06	0.0795604	0.00260029
157	ASV106	BnaA06g32810D	chrA06	21761429	21763107	21762268	0.035431	4.46078	1.46607e-05	0.0654548	0.0121162
157	ASV106	BnaA06g33140D	chrA06	21959875	21962911	21961393	0.023897	5.81411	2.8764e-08	0.103718	9.78322e-05
157	ASV106	BnaA06g33210D	chrA06	21990717	21991502	2.19911e+07	0.0157431	5.871	2.16263e-08	0.105419	9.19442e-05
157	ASV106	BnaA08g05530D	chrA08	5437981	5440513	5439247	0.0608579	4.68305	5.69148e-06	0.071388	0.00691353
157	ASV106	BnaA09g41840D	chrA09	29147796	29149624	29148710	0.0320903	4.46404	1.44623e-05	0.0655405	0.0121162
157	ASV106	BnaA09g47700D	chrA09	32116594	32119548	32118071	0.0108335	4.39093	1.96044e-05	0.0636249	0.0138914
157	ASV106	BnaA10g12790D	chrA10	10440191	10442156	1.04412e+07	0.0230152	4.13595	5.50557e-05	0.0570955	0.0312093
157	ASV106	BnaAnng12450D	chrAnn_random	13431603	13433071	13432337	0.0140348	4.8584	2.63764e-06	0.0761803	0.00373797
157	ASV106	BnaAnng22700D	chrAnn_random	25505210	25506448	25505829	0.0950457	4.8969	2.22204e-06	0.0772448	0.00343527
157	ASV106	BnaC01g44130D	chrC01_random	3723225	3725110	3.72417e+06	0.033551	4.78164	3.70248e-06	0.0740707	0.00484342
157	ASV106	BnaC02g31920D	chrC02	34351353	34354697	34353025	0.0465824	4.21236	4.05933e-05	0.0590266	0.0246546
157	ASV106	BnaC03g09880D	chrC03	4738665	4740274	4.73947e+06	0.0122347	4.43412	1.63868e-05	0.0647543	0.0121162
157	ASV106	BnaC04g08690D	chrC04	6507109	6509859	6508484	0.00728768	4.4397	1.60103e-05	0.0649006	0.0121162
157	ASV106	BnaC04g18440D	chrC04	17967716	17977014	17972365	0.0165253	4.2234	3.88309e-05	0.0593076	0.0244577
157	ASV106	BnaC05g03040D	chrC05	1461184	1462720	1461952	0.00482395	4.62112	7.43257e-06	0.0697184	0.0074352
157	ASV106	BnaC05g09640D	chrC05	5237816	5241858	5239837	0.00477878	5.25626	4.29066e-07	0.0873794	0.000912087
157	ASV106	BnaC05g48410D	chrC05	42879507	42881605	42880556	0.0389399	5.42327	1.94618e-07	0.0922007	0.00047281
157	ASV106	BnaC05g48620D	chrC05	43029409	43032223	43030816	0.00989894	4.05973	7.43105e-05	0.055192	0.0407653
157	ASV106	BnaC06g37650D	chrC06	35595876	35597056	35596466	0.00272518	4.35822	2.24375e-05	0.0627737	0.0152629
157	ASV106	BnaC07g44090D	chrC07	42804481	42807957	42806219	0.0050596	4.3057	2.78227e-05	0.0614157	0.0181982
157	ASV106	BnaC08g00210D	chrC08	92602	94041	93321.5	0.00289142	6.8981	9.5196e-11	0.136878	8.09452e-07
157	ASV106	BnaC08g22930D	chrC08	25407102	25410246	25408674	0.079726	4.44126	1.59067e-05	0.0649415	0.0121162
157	ASV106	BnaCnng23850D	chrCnn_random	22294422	22296810	22295616	0.0169392	5.42892	1.89427e-07	0.092365	0.00047281
158	ASV46	BnaAnng18410D	chrAnn_random	19628923	19631267	19630095	0.0891901	5.10139	8.80061e-07	0.0260584	0.0149663
172	ASV3322	BnaC04g03080D	chrC04	2249062	2251325	2.25019e+06	0.0161834	5.01495	1.30591e-06	0.0267888	0.0222084
183	ASV1161	BnaA02g03580D	chrA02	1579851	1584847	1582349	0.0250036	4.57629	9.0028e-06	0.0371352	0.0218717
183	ASV1161	BnaA03g37810D	chrA03	18815018	18816422	18815720	0.0199894	4.71131	5.03478e-06	0.039106	0.0171243
183	ASV1161	BnaA05g04720D	chrA05	2490235	2493240	2.49174e+06	0.00776451	4.72236	4.79846e-06	0.0392686	0.0171243
183	ASV1161	BnaA07g08800D	chrA07	8888260	8889936	8889098	0.0201116	4.74565	4.33477e-06	0.0396123	0.0171243
183	ASV1161	BnaC03g42000D	chrC03	26815383	26819812	2.68176e+07	0.00426873	4.72528	4.73772e-06	0.0393117	0.0171243
183	ASV1161	BnaC07g50180D	chrC07_random	2460440	2464554	2462497	0.0111924	5.15942	6.73496e-07	0.0458596	0.0114535
183	ASV1161	BnaC08g21610D	chrC08	24402705	24403739	24403222	0.018022	4.58905	8.52583e-06	0.0373201	0.0218717
183	ASV1161	BnaC09g43300D	chrC09	44589122	44590373	4.45897e+07	-0.0156207	-4.37562	2.08849e-05	0.0342673	0.0443961
TWAS-YL
ASVno	ASVname	GeneName	GeneChr	GeneStart	GeneEnd	GenePos	Estimated_eff	t_statistic	P_value	PVE	FDRpvlue
005	ASV567	BnaA06g27640D	chrA06	18977669	18980344	1.8979e+07	0.00297152	5.03929	1.16909e-06	0.0166891	0.0198815
010	ASV1750	BnaA06g00390D	chrA06	199017	207990	203504	0.0116548	5.52468	1.19481e-07	0.0262566	0.00203189
016	ASV340	BnaA09g54940D	chrA09_random	2928214	2931256	2929735	0.000628042	4.91177	2.07913e-06	0.0613862	0.0176788
016	ASV340	BnaC01g07920D	chrC01	4171172	4171921	4.17155e+06	0.000491023	5.26106	4.19522e-07	0.0691802	0.0071344
020	ASV1298	BnaC09g37880D	chrC09	41023496	41024253	4.10239e+07	0.0119344	5.11251	8.36198e-07	0.0199319	0.0142204
031	ASV260	BnaA09g10600D	chrA09	5418526	5421617	5.42007e+06	0.0107287	4.88313	2.3628e-06	0.0429475	0.0401818
033	ASV2301	BnaA03g54620D	chrA03	29500863	29504993	29502928	0.00562282	4.9094	2.10132e-06	0.0155457	0.0357351
036	ASV28	BnaA08g22010D	chrA08	16137211	16139606	1.61384e+07	-0.013657	-4.83945	2.869e-06	0.05314	0.0487902
037	ASV362	BnaA01g23120D	chrA01	15516332	15519295	1.55178e+07	0.011501	4.32223	2.60066e-05	0.0322032	0.0368556
037	ASV362	BnaA01g30830D	chrA01	21042514	21043895	2.10432e+07	0.00291094	5.69955	5.08175e-08	0.0522355	0.000288068
037	ASV362	BnaA02g29390D	chrA02	21480796	21483364	21482080	0.0205163	4.21648	3.99262e-05	0.0307918	0.0484989
037	ASV362	BnaA02g29820D	chrA02	21673552	21675398	21674475	0.0594569	5.08203	9.61772e-07	0.0429203	0.00272598
037	ASV362	BnaA09g13320D	chrA09	7423017	7426347	7424682	0.0449197	4.23396	3.7216e-05	0.0310235	0.0484989
037	ASV362	BnaA09g30000D	chrA09	22359097	22360539	22359818	0.0659657	6.87345	1.09053e-10	0.0708776	9.2728e-07
037	ASV362	BnaA09g42760D	chrA09	29748886	29751271	2.97501e+07	0.00124825	4.93282	1.89197e-06	0.0407432	0.0045964
037	ASV362	BnaA10g13790D	chrA10	11066259	11073561	11069910	0.0182004	7.72932	8.45147e-13	0.0848147	1.43726e-08
037	ASV362	BnaC02g30550D	chrC02	32355627	32356715	32356171	0.0171198	4.84626	2.78371e-06	0.0394953	0.00591748
037	ASV362	BnaC03g21980D	chrC03	12025523	12028094	1.20268e+07	0.0127553	5.53345	1.14511e-07	0.0496864	0.000486844
037	ASV362	BnaC03g50340D	chrC03	34965878	34969018	34967448	0.0196327	4.74622	4.32396e-06	0.0380675	0.00817037
037	ASV362	BnaC08g19670D	chrC08	22516022	22520207	2.25181e+07	0.0567239	4.67024	6.01582e-06	0.0369938	0.0102305
037	ASV362	BnaC09g13600D	chrC09	10245404	10248743	1.02471e+07	0.0525255	5.12789	7.7905e-07	0.0435958	0.00264971
037	ASV362	BnaCnng26980D	chrCnn_random	25430135	25438727	25434431	-0.0494816	-4.58931	8.51629e-06	0.0358608	0.0131662
047	ASV339	BnaA06g27640D	chrA06	18977669	18980344	1.8979e+07	0.00168263	4.9221	1.98514e-06	0.0195916	0.0337592
049	ASV800	BnaA06g10210D	chrA06	5399752	5402668	5401210	0.00530715	4.87307	2.47118e-06	0.0324365	0.00700416
049	ASV800	BnaA08g13470D	chrA08	11639836	11641616	11640726	0.000188192	5.21227	5.26949e-07	0.0364751	0.00407336
049	ASV800	BnaA09g36180D	chrA09	26247546	26248525	2.6248e+07	0.000514276	5.14541	7.18575e-07	0.0356687	0.00407336
049	ASV800	BnaAnng14330D	chrAnn_random	15466447	15468737	15467592	0.00193752	5.51298	1.26434e-07	0.0401582	0.00215014
049	ASV800	BnaC03g33130D	chrC03	20241629	20243219	20242424	0.00677777	4.42611	1.69422e-05	0.0273368	0.0320133
049	ASV800	BnaC04g34860D	chrC04	36346698	36348254	36347476	0.00429324	4.51416	1.17156e-05	0.0283194	0.0284622
049	ASV800	BnaC05g00660D	chrC05	351474	353168	352321	0.00152098	4.93259	1.89387e-06	0.0331355	0.00644144
049	ASV800	BnaC05g36680D	chrC05	35947308	35947971	3.59476e+07	-0.00679093	-4.45328	1.51282e-05	0.0276387	0.0320133
049	ASV800	BnaC08g12600D	chrC08	17718300	17718887	1.77186e+07	0.00191635	5.08213	9.61318e-07	0.0349101	0.00408704
053	ASV704	BnaA06g27640D	chrA06	18977669	18980344	1.8979e+07	0.00187687	5.31049	3.32513e-07	0.0169397	0.00565471
053	ASV704	BnaC01g07920D	chrC01	4171172	4171921	4.17155e+06	0.00218878	4.88964	2.29521e-06	0.0146743	0.0195162
056	ASV2169	BnaA06g27640D	chrA06	18977669	18980344	1.8979e+07	0.00158023	5.24494	4.52419e-07	0.0211042	0.00769383
057	ASV782	BnaA09g36180D	chrA09	26247546	26248525	2.6248e+07	0.00148383	4.9419	1.81636e-06	0.0154819	0.030889
058	ASV2015	BnaA04g13860D	chrA04	11725811	11731115	11728463	0.0243985	4.81071	3.25772e-06	0.0295694	0.0277004
058	ASV2015	BnaC01g07920D	chrC01	4171172	4171921	4.17155e+06	0.00248675	6.16537	4.81159e-09	0.045145	8.18259e-05
066	ASV965	BnaC01g07920D	chrC01	4171172	4171921	4.17155e+06	0.0063857	4.89996	2.19191e-06	0.0148129	0.0372756
075	ASV395	BnaA03g09180D	chrA03	4130820	4132271	4.13155e+06	0.00112058	5.20732	5.39248e-07	0.0188186	0.00917045
076	ASV403	BnaC03g60590D	chrC03	49688054	49692110	49690082	0.00629111	4.87322	2.46951e-06	0.0411573	0.0419965
080	ASV1580	BnaA01g30830D	chrA01	21042514	21043895	2.10432e+07	0.00992684	5.06036	1.06195e-06	0.0957901	0.0036119
080	ASV1580	BnaA02g29820D	chrA02	21673552	21675398	21674475	0.228466	5.29238	3.62126e-07	0.103523	0.00153958
080	ASV1580	BnaA09g30000D	chrA09	22359097	22360539	22359818	0.206144	5.7581	3.80269e-08	0.119485	0.000323342
080	ASV1580	BnaA10g13790D	chrA10	11066259	11073561	11069910	0.0654811	7.44412	4.40266e-12	0.180241	7.48717e-08
080	ASV1580	BnaC04g00570D	chrC04	465304	468831	467068	0.0341976	5.32212	3.14753e-07	0.104526	0.00153958
081	ASV1163	BnaA02g13230D	chrA02	7256230	7262873	7.25955e+06	0.0014444	4.85492	2.67873e-06	0.0770781	0.0151848
081	ASV1163	BnaA02g16120D	chrA02	9585376	9586239	9.58581e+06	0.00421703	4.71619	4.92909e-06	0.0732305	0.020956
081	ASV1163	BnaA02g17670D	chrA02	10628257	10630161	10629209	0.000370443	4.88223	2.37234e-06	0.0778423	0.0151848
081	ASV1163	BnaA02g32320D	chrA02	23253889	23260213	23257051	0.00187074	5.50694	1.30178e-07	0.0958762	0.0022138
081	ASV1163	BnaAnng04760D	chrAnn_random	5426204	5430871	5.42854e+06	0.0109576	4.60086	8.10622e-06	0.0700786	0.0275709
081	ASV1163	BnaAnng06640D	chrAnn_random	6719787	6721619	6720703	0.0015609	4.50579	1.21366e-05	0.0675132	0.0343993
093	ASV3776	BnaA01g02150D	chrA01	1061127	1065935	1063531	0.0113413	4.55164	9.99761e-06	0.0283997	0.0170019
093	ASV3776	BnaA01g10800D	chrA01	5401910	5403651	5.40278e+06	0.00836188	4.82748	3.02514e-06	0.0315251	0.00857427
093	ASV3776	BnaA02g29830D	chrA02	21676378	21681341	2.16789e+07	0.00386319	4.08648	6.6917e-05	0.0233765	0.0451216
093	ASV3776	BnaA03g43210D	chrA03	21668804	21671156	21669980	0.00879816	4.22119	3.91776e-05	0.0247969	0.0347625
093	ASV3776	BnaA05g08660D	chrA05	4808867	4809762	4.80931e+06	0.00243103	4.07873	6.89851e-05	0.0232957	0.0451216
093	ASV3776	BnaA06g07400D	chrA06	3939051	3940268	3.93966e+06	0.0167117	4.09356	6.50807e-05	0.0234505	0.0451216
093	ASV3776	BnaA06g08910D	chrA06	4832562	4837361	4.83496e+06	0.0257578	4.21059	4.08827e-05	0.024684	0.0347625
093	ASV3776	BnaA06g10210D	chrA06	5399752	5402668	5401210	0.0154555	5.11724	8.18199e-07	0.0349108	0.0046381
093	ASV3776	BnaA06g13640D	chrA06	7215159	7217202	7.21618e+06	0.0113258	5.01827	1.28635e-06	0.0337434	0.00519322
093	ASV3776	BnaA06g26820D	chrA06	18414199	18418242	1.84162e+07	0.012446	4.40736	1.83149e-05	0.0268067	0.0242367
093	ASV3776	BnaA09g26530D	chrA09	19779343	19782423	19780883	0.00685275	4.13884	5.44288e-05	0.0239251	0.0440769
093	ASV3776	BnaA09g35350D	chrA09	25801699	25803638	2.58027e+07	0.0106497	4.12442	5.76246e-05	0.0237736	0.0445438
093	ASV3776	BnaAnng14330D	chrAnn_random	15466447	15468737	15467592	0.00474028	4.77628	3.79057e-06	0.0309375	0.00920891
093	ASV3776	BnaC03g25140D	chrC03	14122242	14124195	1.41232e+07	0.0135189	4.30522	2.78776e-05	0.0256974	0.0283911
093	ASV3776	BnaC03g33130D	chrC03	20241629	20243219	20242424	0.018371	4.35596	2.26471e-05	0.0262465	0.0256757
093	ASV3776	BnaC03g74920D	chrC03_random	2985848	2994410	2990129	0.0138131	4.63271	7.07179e-06	0.0293078	0.0133625
093	ASV3776	BnaC04g14820D	chrC04	12331456	12336101	1.23338e+07	0.00593675	4.30083	2.83811e-05	0.0256501	0.0283911
093	ASV3776	BnaC04g34860D	chrC04	36346698	36348254	36347476	0.013614	5.15649	6.82676e-07	0.0353768	0.0046381
093	ASV3776	BnaC04g43830D	chrC04	44096115	44097741	44096928	0.0111235	4.36677	2.16611e-05	0.026364	0.0256757
093	ASV3776	BnaC05g22920D	chrC05	16666259	16669234	1.66677e+07	0.00746107	4.06864	7.1766e-05	0.0231906	0.0452019
093	ASV3776	BnaC07g33610D	chrC07	36754713	36756280	3.67555e+07	0.0289391	4.64259	6.77778e-06	0.029419	0.0133625
093	ASV3776	BnaC07g34510D	chrC07	37221343	37222462	3.72219e+07	0.0092081	4.40458	1.85274e-05	0.0267762	0.0242367
093	ASV3776	BnaC07g44660D	chrC07	43118797	43119572	4.31192e+07	0.0320084	4.49198	1.28628e-05	0.0277374	0.0198859
093	ASV3776	BnaC09g05590D	chrC09	3285987	3286667	3286327	0.00522997	5.15214	6.96574e-07	0.035325	0.0046381
093	ASV3776	BnaCnng51750D	chrCnn_random	51249002	51250877	5.12499e+07	0.0083873	4.10763	6.15743e-05	0.0235976	0.0451216
093	ASV3776	BnaCnng57100D	chrCnn_random	56892147	56896339	56894243	0.0235284	4.25976	3.35333e-05	0.0252088	0.0316815
093	ASV3776	BnaUnng05060D	chrUnn_random	7729963	7731077	7730520	0.00151536	4.98043	1.52688e-06	0.0332999	0.00519322
099	ASV707	BnaA02g34260D	chrA02	24460477	24462400	2.44614e+07	0.00644372	5.37811	2.41381e-07	0.041595	0.00410492
100	ASV2188	BnaA01g05240D	chrA01	2447624	2452258	2449941	0.00368184	4.92779	1.93517e-06	0.0336302	0.0164548
100	ASV2188	BnaA02g34260D	chrA02	24460477	24462400	2.44614e+07	0.00505158	5.12348	7.95035e-07	0.0359954	0.0135204
105	ASV691	BnaC01g07920D	chrC01	4171172	4171921	4.17155e+06	0.00116451	5.03404	1.19738e-06	0.062711	0.0203627
109	ASV25	BnaA02g18410D	chrA02	11164188	11166413	1.11653e+07	0.0298294	5.08939	9.29849e-07	0.0154935	0.0079065
109	ASV25	BnaC01g07920D	chrC01	4171172	4171921	4.17155e+06	0.00657254	5.3021	3.45919e-07	0.0166309	0.0058827
114	ASV3088	BnaA02g17670D	chrA02	10628257	10630161	10629209	0.00223576	4.73299	4.58116e-06	0.0329242	0.0389536
114	ASV3088	BnaC01g07920D	chrC01	4171172	4171921	4.17155e+06	0.00593388	5.19741	5.64694e-07	0.038787	0.00960318
115	ASV7	BnaA02g18410D	chrA02	11164188	11166413	1.11653e+07	0.0448302	4.69866	5.31913e-06	0.00513508	0.0452286
115	ASV7	BnaC01g07920D	chrC01	4171172	4171921	4.17155e+06	0.010024	5.19094	5.81919e-07	0.00611485	0.00989611
118	ASV179	BnaA06g27640D	chrA06	18977669	18980344	1.8979e+07	0.0196343	5.39589	2.21797e-07	0.0143612	0.00377188
125	ASV827	BnaA03g04470D	chrA03	2094214	2097558	2095886	0.018555	5.79237	3.20631e-08	0.0635957	0.000272633
125	ASV827	BnaA03g56190D	chrA03_random	594751	599216	596984	0.0541929	6.14583	5.32361e-09	0.0701607	9.05334e-05
127	ASV63	BnaC03g25990D	chrC03	14700837	14702300	1.47016e+07	0.043078	5.41653	2.00992e-07	0.0217582	0.00341807
131	ASV1603	BnaA04g23610D	chrA04	17486351	17488787	17487569	0.0104724	4.54685	1.02026e-05	0.0528598	0.0289176
131	ASV1603	BnaA09g39200D	chrA09	27815611	27816309	27815960	0.016155	4.47809	1.36352e-05	0.051438	0.0331257
131	ASV1603	BnaAnng22720D	chrAnn_random	25525087	25527145	25526116	0.0161164	4.38876	1.97813e-05	0.0496098	0.0420501
131	ASV1603	BnaC03g54910D	chrC03	43219562	43225870	43222716	0.00295224	5.38468	2.33962e-07	0.0710811	0.00245351
131	ASV1603	BnaC04g21760D	chrC04	22804956	22805770	22805363	0.0284843	4.89982	2.19329e-06	0.0603463	0.00932479
131	ASV1603	BnaC08g02900D	chrC08	2357434	2358505	2.35797e+06	0.00771588	5.13059	7.69418e-07	0.0653962	0.00436157
131	ASV1603	BnaC08g31390D	chrC08	30779172	30779864	30779518	0.0141228	4.61884	7.50563e-06	0.0543617	0.0255281
131	ASV1603	BnaCnng15140D	chrCnn_random	14107126	14109155	1.41081e+07	0.0120775	5.3405	2.88547e-07	0.070084	0.00245351
134	ASV1567	BnaC05g09900D	chrC05	5514583	5516839	5515711	0.037159	5.92844	1.61866e-08	0.039525	0.00027527
136	ASV723	BnaA01g21040D	chrA01	12943079	12945493	12944286	0.0160842	4.08154	6.82279e-05	0.0725648	0.0322301
136	ASV723	BnaA01g23120D	chrA01	15516332	15519295	1.55178e+07	0.00988278	4.5479	1.01573e-05	0.0882229	0.0107959
136	ASV723	BnaA01g30830D	chrA01	21042514	21043895	2.10432e+07	0.00217894	5.02734	1.23443e-06	0.105308	0.00190843
136	ASV723	BnaA02g29390D	chrA02	21480796	21483364	21482080	0.0171293	4.27619	3.13729e-05	0.0789737	0.0236691
136	ASV723	BnaA02g29780D	chrA02	21666406	21667279	2.16668e+07	0.0497848	4.08747	6.66571e-05	0.0727574	0.0322301
136	ASV723	BnaA02g29820D	chrA02	21673552	21675398	21674475	0.0754162	8.79935	1.36975e-15	0.255428	7.76465e-12
136	ASV723	BnaA03g32230D	chrA03	15559661	15561357	15560509	0.0158554	4.22297	3.88986e-05	0.0772028	0.0236691
136	ASV723	BnaA03g39200D	chrA03	19543090	19544604	19543847	0.0168207	4.89185	2.27273e-06	0.100389	0.00276072
136	ASV723	BnaA05g05760D	chrA05	3035335	3039844	3.03759e+06	0.00341506	6.44195	1.12704e-09	0.159831	4.79162e-06
136	ASV723	BnaA05g12250D	chrA05	7065544	7070336	7067940	-0.00786267	-4.21378	4.03625e-05	0.0768983	0.0236691
136	ASV723	BnaA06g08170D	chrA06	4371214	4373096	4372155	-0.0663988	-4.99579	1.42441e-06	0.104157	0.00201863
136	ASV723	BnaA06g18480D	chrA06	10617657	10620155	10618906	0.0275602	4.21776	3.97216e-05	0.0770303	0.0236691
136	ASV723	BnaA06g24550D	chrA06	17059760	17061971	1.70609e+07	0.00549396	4.35625	2.26201e-05	0.0816634	0.0202462
136	ASV723	BnaA06g35970D	chrA06	23617155	23618282	2.36177e+07	0.0188825	4.10413	6.24307e-05	0.0732987	0.0318159
136	ASV723	BnaA07g20200D	chrA07	15902829	15904767	15903798	0.0101766	4.25744	3.38495e-05	0.0783482	0.0236691
136	ASV723	BnaA07g20730D	chrA07	16184134	16185001	1.61846e+07	0.0166587	4.3855	2.00496e-05	0.0826539	0.0189424
136	ASV723	BnaA09g30000D	chrA09	22359097	22360539	22359818	0.0680757	9.72533	4.16517e-18	0.292014	7.08329e-14
136	ASV723	BnaA10g09650D	chrA10	8455477	8458085	8456781	0.00891171	4.13069	5.62136e-05	0.0741652	0.029874
136	ASV723	BnaA10g13790D	chrA10	11066259	11073561	11069910	0.0171985	9.45187	2.34983e-17	0.281336	1.99806e-13
136	ASV723	BnaA10g13800D	chrA10	11073627	11075534	1.10746e+07	0.0289694	4.90672	2.12663e-06	0.100925	0.00276072
136	ASV723	BnaAnng04800D	chrAnn_random	5440442	5442940	5441691	0.0115979	5.10062	8.83151e-07	0.107996	0.00150189
136	ASV723	BnaC01g42060D	chrC01_random	1111277	1112698	1.11199e+06	0.00618188	5.19	5.84467e-07	0.1113	0.00110438
136	ASV723	BnaC02g23440D	chrC02	20356283	20358233	20357258	0.00272763	4.23937	3.6413e-05	0.0777469	0.0236691
136	ASV723	BnaC02g34760D	chrC02	37394724	37396315	3.73955e+07	0.0209515	3.94226	0.000117034	0.0680982	0.0452336
136	ASV723	BnaC03g21980D	chrC03	12025523	12028094	1.20268e+07	0.0102202	5.42467	1.93314e-07	0.120096	0.000547916
136	ASV723	BnaC03g27590D	chrC03	16046994	16049461	1.60482e+07	0.0171013	3.98486	9.93737e-05	0.0694534	0.0414567
136	ASV723	BnaC03g48210D	chrC03	33184591	33186028	3.31853e+07	0.0141045	4.09938	6.36093e-05	0.0731441	0.0318159
136	ASV723	BnaC03g50000D	chrC03	34768080	34772185	3.47701e+07	0.015766	4.18507	4.52825e-05	0.0759499	0.0256691
136	ASV723	BnaC03g50340D	chrC03	34965878	34969018	34967448	0.017092	5.21471	5.21e-07	0.112218	0.00110438
136	ASV723	BnaC03g77680D	chrC03_random	6076173	6078129	6077151	0.000434047	3.98823	9.80904e-05	0.069561	0.0414567
136	ASV723	BnaC04g24310D	chrC04	25306776	25309744	25308260	-0.0177935	-4.23458	3.71228e-05	0.0775878	0.0236691
136	ASV723	BnaC05g44210D	chrC05	40672615	40673968	4.06733e+07	0.034875	3.94947	0.000113847	0.068327	0.0450253
136	ASV723	BnaC06g06980D	chrC06	7538061	7539282	7.53867e+06	0.0229664	4.14322	5.34904e-05	0.0745752	0.0293438
136	ASV723	BnaC06g18830D	chrC06	21173484	21174771	2.11741e+07	0.0554889	5.32336	3.12908e-07	0.116278	0.000760188
136	ASV723	BnaC06g19010D	chrC06	21343581	21345119	21344350	0.037209	4.46173	1.46029e-05	0.085253	0.0146081
136	ASV723	BnaC06g19290D	chrC06	21580705	21583831	21582268	0.00434468	4.21649	3.99258e-05	0.076988	0.0236691
136	ASV723	BnaC07g46780D	chrC07	44289742	44291522	44290632	0.00595886	4.27928	3.09819e-05	0.0790769	0.0236691
136	ASV723	BnaC08g30130D	chrC08	30117416	30121046	30119231	-0.017821	-3.99882	9.41607e-05	0.0698996	0.0414567
136	ASV723	BnaC09g12040D	chrC09	8453042	8454561	8.4538e+06	0.0178805	4.5984	8.19212e-06	0.0899783	0.00928768
136	ASV723	BnaC09g13600D	chrC09	10245404	10248743	1.02471e+07	0.0348045	4.30286	2.81477e-05	0.0798663	0.0236691
136	ASV723	BnaC09g32050D	chrC09	35031922	35034522	35033222	0.007563	4.07109	7.10808e-05	0.0722261	0.0326703
136	ASV723	BnaC09g52270D	chrC09_random	1591333	1593378	1.59236e+06	0.00392087	3.97024	0.000105128	0.0689871	0.0425669
136	ASV723	BnaCnng26980D	chrCnn_random	25430135	25438727	25434431	-0.0515923	-6.03641	9.34565e-09	0.143732	3.17864e-05
136	ASV723	BnaCnng35500D	chrCnn_random	33827651	33829746	3.38287e+07	0.0031374	3.98336	9.99485e-05	0.0694056	0.0414567
141	ASV3382	BnaC01g07920D	chrC01	4171172	4171921	4.17155e+06	0.00236276	5.05386	1.09394e-06	0.0252889	0.0186036
149	ASV159	BnaAnng14330D	chrAnn_random	15466447	15468737	15467592	0.00590086	4.85064	2.73009e-06	0.00495328	0.0464279
152	ASV649	BnaA02g13150D	chrA02	7206151	7210332	7.20824e+06	0.010012	5.93241	1.58646e-08	0.049391	0.000269793
158	ASV46	BnaC03g25990D	chrC03	14700837	14702300	1.47016e+07	0.0445634	5.20177	5.5335e-07	0.0764434	0.00470514
158	ASV46	BnaC03g48900D	chrC03	33722726	33725988	33724357	0.0120236	6.89034	9.9361e-11	0.121706	1.68973e-06
160	ASV467	BnaC06g43710D	chrC06_random	3159376	3162268	3160822	0.00294663	5.42258	1.95261e-07	0.0606249	0.00332061
172	ASV3322	BnaC04g13850D	chrC04	11229043	11230196	1.12296e+07	0.00383534	5.13622	7.49687e-07	0.0111952	0.0127492
177	ASV557	BnaC03g08550D	chrC03	4050208	4051837	4.05102e+06	-0.00814976	-5.07234	1.00538e-06	0.0262921	0.0170974
183	ASV1161	BnaA02g29820D	chrA02	21673552	21675398	21674475	0.055503	5.55883	1.01243e-07	0.0684275	0.000860871
183	ASV1161	BnaA02g31710D	chrA02	22841905	22847401	22844653	0.00540962	5.4455	1.74966e-07	0.0660698	0.000991822
183	ASV1161	BnaA09g30000D	chrA09	22359097	22360539	22359818	0.0502273	5.75361	3.88843e-08	0.0725231	0.000661266
183	ASV1161	BnaA10g13790D	chrA10	11066259	11073561	11069910	0.0107817	4.86245	2.59071e-06	0.0542891	0.00881151
183	ASV1161	BnaC05g36510D	chrC05	35786595	35792247	35789421	0.010828	5.10039	8.84097e-07	0.0590209	0.00375874
192	ASV3060	BnaA01g12890D	chrA01	6454868	6456107	6.45549e+06	0.00398362	5.29579	3.56369e-07	0.0469364	0.00323043
192	ASV3060	BnaA05g35560D	chrA05_random	986424	988134	987279	0.0213648	4.85323	2.69896e-06	0.0403202	0.00917971
192	ASV3060	BnaA06g01710D	chrA06	1017206	1021094	1019150	0.0420191	4.66978	6.02787e-06	0.0376644	0.017085
192	ASV3060	BnaA06g28280D	chrA06	19439373	19443231	19441302	0.0142809	4.61717	7.55975e-06	0.0369131	0.0183659
192	ASV3060	BnaA08g14270D	chrA08	12164588	12166872	12165730	0.0312705	5.28218	3.79916e-07	0.0467291	0.00323043
192	ASV3060	BnaA10g08880D	chrA10	7818459	7820379	7819419	0.0277054	4.41387	1.78265e-05	0.0340559	0.0336841
192	ASV3060	BnaC03g28260D	chrC03	16646661	16650331	16648496	0.0134168	4.30898	2.74534e-05	0.0326115	0.0456882
192	ASV3060	BnaC03g32240D	chrC03	19849514	19853894	19851704	-0.0635023	-4.91329	2.06501e-06	0.0412015	0.0087794
192	ASV3060	BnaC03g52070D	chrC03	36842127	36844050	3.68431e+07	0.127359	4.95869	1.68423e-06	0.0418711	0.0087794
192	ASV3060	BnaC03g68490D	chrC03	58153304	58157948	58155626	0.0707536	4.2909	2.95525e-05	0.0323647	0.0456882
192	ASV3060	BnaC08g47980D	chrC08_random	2952337	2954834	2.95359e+06	0.0148625	4.49944	1.24653e-05	0.0352494	0.0264982
194	ASV2114	BnaC01g07920D	chrC01	4171172	4171921	4.17155e+06	0.00212119	5.24725	4.47551e-07	0.0118178	0.00761105
196	ASV85	BnaA01g02150D	chrA01	1061127	1065935	1063531	0.0180923	4.55652	9.79266e-06	0.0208556	0.0416335
196	ASV85	BnaA08g24900D	chrA08	17272930	17276907	1.72749e+07	0.00828607	4.8742	2.45877e-06	0.0235017	0.0209069
196	ASV85	BnaC01g03280D	chrC01	1694787	1699810	1.6973e+06	0.0118967	5.15151	6.98608e-07	0.0258862	0.0118805
196	ASV85	BnaCnng46780D	chrCnn_random	46250688	46254039	4.62524e+07	0.00788836	4.58991	8.49469e-06	0.0211291	0.0416335
199	ASV250	BnaA10g13790D	chrA10	11066259	11073561	11069910	0.00759843	5.66704	5.96499e-08	0.00894097	0.00101441
202	ASV767	BnaA06g01590D	chrA06	987014	988784	987899	0.00399353	5.86151	2.26821e-08	0.0523302	0.000192866
202	ASV767	BnaA07g08530D	chrA07	8638000	8639721	8.63886e+06	0.000383315	4.56087	9.61333e-06	0.0338992	0.0326969
202	ASV767	BnaA09g36180D	chrA09	26247546	26248525	2.6248e+07	0.000515073	5.04123	1.1588e-06	0.0404532	0.00656883
202	ASV767	BnaAnng14330D	chrAnn_random	15466447	15468737	15467592	0.00208072	5.88683	1.99696e-08	0.0527076	0.000192866
202	ASV767	BnaC08g12600D	chrC08	17718300	17718887	1.77186e+07	0.00181715	4.69134	5.49087e-06	0.0356444	0.0233444

## Sheet: Figure 2b
KF and YL_ASV_GWAS_TWAS_eGWAS.nodes
ID	module	label
ASV242	ASV	ASV242
ASV2008	ASV	ASV2008
ASV340	ASV	ASV340
ASV1646	ASV	ASV1646
ASV53	ASV	ASV53
ASV260	ASV	ASV260
ASV749	ASV	ASV749
ASV205	ASV	ASV205
ASV339	ASV	ASV339
ASV704	ASV	ASV704
ASV1236	ASV	ASV1236
ASV487	ASV	ASV487
ASV1242	ASV	ASV1242
ASV235	ASV	ASV235
ASV1045	ASV	ASV1045
ASV435	ASV	ASV435
ASV4059	ASV	ASV4059
ASV1580	ASV	ASV1580
ASV1163	ASV	ASV1163
ASV78	ASV	ASV78
ASV1574	ASV	ASV1574
ASV23	ASV	ASV23
ASV621	ASV	ASV621
ASV1781	ASV	ASV1781
ASV827	ASV	ASV827
ASV63	ASV	ASV63
ASV95	ASV	ASV95
ASV198	ASV	ASV198
ASV106	ASV	ASV106
ASV46	ASV	ASV46
ASV478	ASV	ASV478
ASV794	ASV	ASV794
ASV1178	ASV	ASV1178
ASV1884	ASV	ASV1884
ASV1252	ASV	ASV1252
ASV437	ASV	ASV437
ASV193	ASV	ASV193
ASV134	ASV	ASV134
ASV592	ASV	ASV592
ASV2169	ASV	ASV2169
ASV4126	ASV	ASV4126
ASV16	ASV	ASV16
ASV395	ASV	ASV395
ASV3776	ASV	ASV3776
ASV707	ASV	ASV707
ASV541	ASV	ASV541
ASV1319	ASV	ASV1319
ASV7	ASV	ASV7
ASV391	ASV	ASV391
ASV723	ASV	ASV723
ASV407	ASV	ASV407
ASV3322	ASV	ASV3322
ASV1161	ASV	ASV1161
ASV1580.QTL04	QTL	ASV1580.QTL04
ASV1781.QTL05	QTL	ASV1781.QTL05
ASV95.QTL01	QTL	ASV95.QTL01
ASV198.QTL02	QTL	ASV198.QTL02
ASV794.QTL03	QTL	ASV794.QTL03
BnaC01g09210D	Gene
BnaA03g29710D	Gene
BnaA09g04260D	Gene
BnaC08g29490D	Gene
BnaA01g14920D	Gene
BnaA09g15260D	Gene
BnaC09g09750D	Gene
BnaC08g00210D	Gene
BnaA02g13840D	Gene
BnaA03g27370D	Gene
BnaA03g29700D	Gene
BnaA03g40380D	Gene
BnaA04g11090D	Gene
BnaA06g13820D	Gene
BnaA09g10060D	Gene
BnaC02g23290D	Gene
BnaC03g01960D	Gene
BnaC03g25150D	Gene
BnaC03g27680D	Gene
BnaC03g32370D	Gene
BnaC03g32530D	Gene
BnaC03g37870D	Gene
BnaC03g61080D	Gene
BnaC05g01280D	Gene
BnaC06g22120D	Gene
BnaC06g22140D	Gene
BnaC06g30890D	Gene
BnaC07g29940D	Gene
BnaC07g34900D	Gene
BnaA03g07090D	Gene
BnaA03g07240D	Gene
BnaA06g10060D	Gene
BnaA07g16180D	Gene
BnaA08g00430D	Gene
BnaA10g23100D	Gene
BnaC03g45470D	Gene
BnaC03g51080D	Gene
BnaC09g06370D	Gene
BnaA01g06410D	Gene
BnaA02g12350D	Gene
BnaA03g38170D	Gene
BnaA05g29070D	Gene
BnaA09g29110D	Gene
BnaA09g31130D	Gene
BnaC01g18350D	Gene
BnaC08g39830D	Gene
BnaC09g28090D	Gene
BnaC09g33630D	Gene
BnaA03g53960D	Gene
BnaC07g46510D	Gene
BnaA03g28150D	Gene
BnaC04g06300D	Gene
BnaA03g28770D	Gene
BnaA06g30050D	Gene
BnaA06g28360D	Gene
BnaA09g25550D	Gene
BnaC03g42820D	Gene
BnaC09g19270D	Gene
BnaC07g28660D	Gene
BnaA02g19320D	Gene
BnaA02g34810D	Gene
BnaA07g03430D	Gene
BnaA04g00700D	Gene
BnaC03g25220D	Gene
BnaC09g12250D	Gene
BnaA09g07700D	Gene
BnaA02g05780D	Gene
BnaA03g46830D	Gene
BnaA09g48890D	Gene
BnaC07g26120D	Gene
BnaA01g03510D	Gene
BnaA02g03140D	Gene
BnaC01g11740D	Gene
BnaC03g19900D	Gene
BnaA01g04730D	Gene
BnaA02g23870D	Gene
BnaA03g21240D	Gene
BnaA03g27800D	Gene
BnaA04g06990D	Gene
BnaA04g07480D	Gene
BnaA05g00740D	Gene
BnaA06g30480D	Gene
BnaA06g32810D	Gene
BnaA06g33140D	Gene
BnaA06g33210D	Gene
BnaA08g05530D	Gene
BnaA09g41840D	Gene
BnaA09g47700D	Gene
BnaC02g31920D	Gene
BnaC04g08690D	Gene
BnaC05g03040D	Gene
BnaC05g09640D	Gene
BnaC05g48410D	Gene
BnaC05g48620D	Gene
BnaC06g37650D	Gene
BnaC07g44090D	Gene
BnaC08g22930D	Gene
BnaC04g03080D	Gene
BnaA02g03580D	Gene
BnaA03g37810D	Gene
BnaA07g08800D	Gene
BnaC03g42000D	Gene
BnaC08g21610D	Gene
BnaC09g43300D	Gene
ASV567	ASV	ASV567
ASV1926	ASV	ASV1926
ASV961	ASV	ASV961
ASV240	ASV	ASV240
ASV436	ASV	ASV436
ASV2439	ASV	ASV2439
ASV266	ASV	ASV266
ASV561	ASV	ASV561
ASV2095	ASV	ASV2095
ASV782	ASV	ASV782
ASV2015	ASV	ASV2015
ASV1604	ASV	ASV1604
ASV784	ASV	ASV784
ASV506	ASV	ASV506
ASV322	ASV	ASV322
ASV79	ASV	ASV79
ASV691	ASV	ASV691
ASV201	ASV	ASV201
ASV115	ASV	ASV115
ASV25	ASV	ASV25
ASV797	ASV	ASV797
ASV76	ASV	ASV76
ASV2010	ASV	ASV2010
ASV1	ASV	ASV1
ASV4	ASV	ASV4
ASV1603	ASV	ASV1603
ASV5542	ASV	ASV5542
ASV249	ASV	ASV249
ASV285	ASV	ASV285
ASV3060	ASV	ASV3060
ASV85	ASV	ASV85
ASV1592	ASV	ASV1592
ASV230	ASV	ASV230
ASV767	ASV	ASV767
ASV1750	ASV	ASV1750
ASV1298	ASV	ASV1298
ASV2301	ASV	ASV2301
ASV28	ASV	ASV28
ASV362	ASV	ASV362
ASV800	ASV	ASV800
ASV965	ASV	ASV965
ASV403	ASV	ASV403
ASV2188	ASV	ASV2188
ASV3088	ASV	ASV3088
ASV179	ASV	ASV179
ASV1567	ASV	ASV1567
ASV3382	ASV	ASV3382
ASV159	ASV	ASV159
ASV649	ASV	ASV649
ASV467	ASV	ASV467
ASV557	ASV	ASV557
ASV2114	ASV	ASV2114
ASV250	ASV	ASV250
ASV704.QTL06	QTL	ASV704.QTL06
ASV2015.QTL12	QTL	ASV2015.QTL12
ASV395.QTL01	QTL	ASV395.QTL01
ASV1580.QTL01	QTL	ASV1580.QTL01
ASV1580.QTL10	QTL	ASV1580.QTL10
ASV691.QTL01	QTL	ASV691.QTL01
ASV691.QTL02	QTL	ASV691.QTL02
ASV691.QTL03	QTL	ASV691.QTL03
ASV691.QTL09	QTL	ASV691.QTL09
ASV115.QTL01	QTL	ASV115.QTL01
ASV7.QTL01	QTL	ASV7.QTL01
ASV7.QTL02	QTL	ASV7.QTL02
ASV1603.QTL04	QTL	ASV1603.QTL04
ASV1603.QTL22	QTL	ASV1603.QTL22
ASV1603.QTL24	QTL	ASV1603.QTL24
ASV1603.QTL34	QTL	ASV1603.QTL34
ASV723.QTL01	QTL	ASV723.QTL01
ASV723.QTL02	QTL	ASV723.QTL02
ASV723.QTL09	QTL	ASV723.QTL09
ASV46.QTL07	QTL	ASV46.QTL07
ASV46.QTL17	QTL	ASV46.QTL17
ASV249.QTL07	QTL	ASV249.QTL07
ASV1592.QTL04	QTL	ASV1592.QTL04
BnaA06g00390D	Gene
BnaC01g07920D	Gene
BnaC09g37880D	Gene
BnaA09g10600D	Gene
BnaA03g54620D	Gene
BnaA01g30830D	Gene
BnaA02g29820D	Gene
BnaA09g30000D	Gene
BnaA09g42760D	Gene
BnaA10g13790D	Gene
BnaC02g30550D	Gene
BnaC03g21980D	Gene
BnaC03g50340D	Gene
BnaC09g13600D	Gene
BnaA08g13470D	Gene
BnaA09g36180D	Gene
BnaC03g33130D	Gene
BnaC04g34860D	Gene
BnaC05g00660D	Gene
BnaC08g12600D	Gene
BnaA03g09180D	Gene
BnaC03g60590D	Gene
BnaC04g00570D	Gene
BnaA02g13230D	Gene
BnaA02g17670D	Gene
BnaA02g32320D	Gene
BnaA01g02150D	Gene
BnaA01g10800D	Gene
BnaA02g29830D	Gene
BnaA03g43210D	Gene
BnaA06g07400D	Gene
BnaA06g08910D	Gene
BnaA06g13640D	Gene
BnaA06g26820D	Gene
BnaA09g26530D	Gene
BnaA09g35350D	Gene
BnaC03g25140D	Gene
BnaC04g14820D	Gene
BnaC04g43830D	Gene
BnaC05g22920D	Gene
BnaC07g33610D	Gene
BnaC07g34510D	Gene
BnaC09g05590D	Gene
BnaA01g05240D	Gene
BnaA02g18410D	Gene
BnaA03g04470D	Gene
BnaA04g23610D	Gene
BnaA09g39200D	Gene
BnaC03g54910D	Gene
BnaC04g21760D	Gene
BnaC08g02900D	Gene
BnaC08g31390D	Gene
BnaC05g09900D	Gene
BnaA01g21040D	Gene
BnaA03g32230D	Gene
BnaA03g39200D	Gene
BnaA05g05760D	Gene
BnaA05g12250D	Gene
BnaA06g08170D	Gene
BnaA06g18480D	Gene
BnaA06g24550D	Gene
BnaA07g20200D	Gene
BnaA07g20730D	Gene
BnaA10g09650D	Gene
BnaC02g23440D	Gene
BnaC03g27590D	Gene
BnaC03g48210D	Gene
BnaC03g50000D	Gene
BnaC05g44210D	Gene
BnaC06g06980D	Gene
BnaC06g18830D	Gene
BnaC06g19010D	Gene
BnaC06g19290D	Gene
BnaC07g46780D	Gene
BnaC08g30130D	Gene
BnaC09g12040D	Gene
BnaC09g32050D	Gene
BnaA02g13150D	Gene
BnaC03g48900D	Gene
BnaC04g13850D	Gene
BnaC03g08550D	Gene
BnaC05g36510D	Gene
BnaA01g12890D	Gene
BnaA08g14270D	Gene
BnaA10g08880D	Gene
BnaC03g32240D	Gene
BnaC03g52070D	Gene
BnaC03g68490D	Gene
BnaA08g24900D	Gene
BnaC01g03280D	Gene
BnaA06g01590D	Gene
BnaA07g08530D	Gene
ASV242.QTL01	QTL	ASV242.QTL01
ASV2008.QTL01	QTL	ASV2008.QTL01
ASV2008.QTL02	QTL	ASV2008.QTL02
ASV340.QTL01	QTL	ASV340.QTL01
ASV340.QTL02	QTL	ASV340.QTL02
ASV340.QTL03	QTL	ASV340.QTL03
ASV1646.QTL01	QTL	ASV1646.QTL01
ASV53.QTL01	QTL	ASV53.QTL01
ASV260.QTL01	QTL	ASV260.QTL01
ASV260.QTL02	QTL	ASV260.QTL02
ASV749.QTL01	QTL	ASV749.QTL01
ASV205.QTL01	QTL	ASV205.QTL01
ASV205.QTL02	QTL	ASV205.QTL02
ASV339.QTL01	QTL	ASV339.QTL01
ASV339.QTL02	QTL	ASV339.QTL02
ASV339.QTL03	QTL	ASV339.QTL03
ASV339.QTL04	QTL	ASV339.QTL04
ASV339.QTL05	QTL	ASV339.QTL05
ASV704.QTL01	QTL	ASV704.QTL01
ASV1236.QTL01	QTL	ASV1236.QTL01
ASV1236.QTL02	QTL	ASV1236.QTL02
ASV1236.QTL03	QTL	ASV1236.QTL03
ASV1236.QTL04	QTL	ASV1236.QTL04
ASV1236.QTL05	QTL	ASV1236.QTL05
ASV1236.QTL06	QTL	ASV1236.QTL06
ASV1236.QTL07	QTL	ASV1236.QTL07
ASV1236.QTL08	QTL	ASV1236.QTL08
ASV1236.QTL09	QTL	ASV1236.QTL09
ASV487.QTL01	QTL	ASV487.QTL01
ASV1242.QTL01	QTL	ASV1242.QTL01
ASV235.QTL01	QTL	ASV235.QTL01
ASV1045.QTL01	QTL	ASV1045.QTL01
ASV435.QTL01	QTL	ASV435.QTL01
ASV435.QTL02	QTL	ASV435.QTL02
ASV435.QTL03	QTL	ASV435.QTL03
ASV4059.QTL01	QTL	ASV4059.QTL01
ASV1580.QTL02	QTL	ASV1580.QTL02
ASV1580.QTL03	QTL	ASV1580.QTL03
ASV1163.QTL01	QTL	ASV1163.QTL01
ASV78.QTL01	QTL	ASV78.QTL01
ASV1574.QTL01	QTL	ASV1574.QTL01
ASV1574.QTL02	QTL	ASV1574.QTL02
ASV1574.QTL03	QTL	ASV1574.QTL03
ASV1574.QTL04	QTL	ASV1574.QTL04
ASV23.QTL01	QTL	ASV23.QTL01
ASV23.QTL02	QTL	ASV23.QTL02
ASV23.QTL03	QTL	ASV23.QTL03
ASV23.QTL04	QTL	ASV23.QTL04
ASV23.QTL05	QTL	ASV23.QTL05
ASV23.QTL06	QTL	ASV23.QTL06
ASV23.QTL07	QTL	ASV23.QTL07
ASV23.QTL08	QTL	ASV23.QTL08
ASV621.QTL01	QTL	ASV621.QTL01
ASV1781.QTL01	QTL	ASV1781.QTL01
ASV1781.QTL02	QTL	ASV1781.QTL02
ASV1781.QTL03	QTL	ASV1781.QTL03
ASV1781.QTL04	QTL	ASV1781.QTL04
ASV827.QTL01	QTL	ASV827.QTL01
ASV827.QTL02	QTL	ASV827.QTL02
ASV63.QTL01	QTL	ASV63.QTL01
ASV198.QTL01	QTL	ASV198.QTL01
ASV198.QTL03	QTL	ASV198.QTL03
ASV198.QTL04	QTL	ASV198.QTL04
ASV198.QTL05	QTL	ASV198.QTL05
ASV106.QTL01	QTL	ASV106.QTL01
ASV106.QTL02	QTL	ASV106.QTL02
ASV106.QTL03	QTL	ASV106.QTL03
ASV106.QTL04	QTL	ASV106.QTL04
ASV106.QTL05	QTL	ASV106.QTL05
ASV106.QTL06	QTL	ASV106.QTL06
ASV106.QTL07	QTL	ASV106.QTL07
ASV106.QTL08	QTL	ASV106.QTL08
ASV106.QTL09	QTL	ASV106.QTL09
ASV106.QTL10	QTL	ASV106.QTL10
ASV106.QTL11	QTL	ASV106.QTL11
ASV106.QTL12	QTL	ASV106.QTL12
ASV106.QTL13	QTL	ASV106.QTL13
ASV106.QTL14	QTL	ASV106.QTL14
ASV106.QTL15	QTL	ASV106.QTL15
ASV106.QTL16	QTL	ASV106.QTL16
ASV106.QTL17	QTL	ASV106.QTL17
ASV106.QTL18	QTL	ASV106.QTL18
ASV46.QTL01	QTL	ASV46.QTL01
ASV478.QTL01	QTL	ASV478.QTL01
ASV478.QTL02	QTL	ASV478.QTL02
ASV478.QTL03	QTL	ASV478.QTL03
ASV478.QTL04	QTL	ASV478.QTL04
ASV478.QTL05	QTL	ASV478.QTL05
ASV478.QTL06	QTL	ASV478.QTL06
ASV794.QTL01	QTL	ASV794.QTL01
ASV794.QTL02	QTL	ASV794.QTL02
ASV1178.QTL01	QTL	ASV1178.QTL01
ASV1884.QTL01	QTL	ASV1884.QTL01
BnaCnng26110D	Gene
BnaA03g56190D	Gene
BnaAnng03730D	Gene
BnaA09g52860D	Gene
BnaC08g47980D	Gene
BnaC09g31430D	Gene
BnaCnng72260D	Gene
BnaCnng50390D	Gene
BnaA02g01450D	Gene
BnaC03g77160D	Gene
BnaCnng10860D	Gene
BnaC04g17300D	Gene
BnaA06g09010D	Gene
BnaC05g10460D	Gene
BnaAnng00290D	Gene
BnaA05g12540D	Gene
BnaA02g27310D	Gene
BnaA10g29250D	Gene
BnaC01g44250D	Gene
BnaA08g31540D	Gene
BnaAnng27540D	Gene
BnaCnng35300D	Gene
BnaC01g41460D	Gene
BnaA05g29240D	Gene
BnaC01g17700D	Gene
BnaA07g22090D	Gene
BnaCnng61850D	Gene
BnaA02g34020D	Gene
BnaA02g34040D	Gene
BnaA10g29660D	Gene
BnaAnng04800D	Gene
BnaC02g10080D	Gene
BnaC02g39910D	Gene
BnaC07g25850D	Gene
BnaC08g06440D	Gene
BnaC09g11090D	Gene
BnaA01g37210D	Gene
BnaAnng07990D	Gene
BnaAnng07910D	Gene
BnaA01g34980D	Gene
BnaA10g12790D	Gene
BnaAnng12450D	Gene
BnaAnng22700D	Gene
BnaC01g44130D	Gene
BnaC03g09880D	Gene
BnaC04g18440D	Gene
BnaCnng23850D	Gene
BnaAnng18410D	Gene
BnaA05g04720D	Gene
BnaC07g50180D	Gene
Hot282	Hotspot	Hot282
Hot310	Hotspot	Hot310
Hot090	Hotspot	Hot090
Hot043	Hotspot	Hot043
Hot264	Hotspot	Hot264
Hot060	Hotspot	Hot060
Hot080	Hotspot	Hot080
Hot091	Hotspot	Hot091
Hot139	Hotspot	Hot139
Hot018	Hotspot	Hot018
Hot019	Hotspot	Hot019
Hot095	Hotspot	Hot095
Hot178	Hotspot	Hot178
Hot185	Hotspot	Hot185
Hot213	Hotspot	Hot213
Hot249	Hotspot	Hot249
Hot250	Hotspot	Hot250
Hot259	Hotspot	Hot259
Hot050	Hotspot	Hot050
Hot057	Hotspot	Hot057
Hot076	Hotspot	Hot076
Hot070	Hotspot	Hot070
Hot180	Hotspot	Hot180
Hot253	Hotspot	Hot253
Hot263	Hotspot	Hot263
Hot056	Hotspot	Hot056
Hot207	Hotspot	Hot207
Hot215	Hotspot	Hot215
Hot218	Hotspot	Hot218
Hot267	Hotspot	Hot267
Hot192	Hotspot	Hot192
Hot033	Hotspot	Hot033
Hot048	Hotspot	Hot048
Hot121	Hotspot	Hot121
Hot254	Hotspot	Hot254
Hot028	Hotspot	Hot028
Hot036	Hotspot	Hot036
Hot114	Hotspot	Hot114
Hot005	Hotspot	Hot005
Hot038	Hotspot	Hot038
Hot064	Hotspot	Hot064
Hot102	Hotspot	Hot102
Hot205	Hotspot	Hot205
Hot224	Hotspot	Hot224
Hot255	Hotspot	Hot255
Hot278	Hotspot	Hot278
Hot313	Hotspot	Hot313
Hot085	Hotspot	Hot085
Hot201	Hotspot	Hot201
Hot118	Hotspot	Hot118
Hot195	Hotspot	Hot195
Hot217	Hotspot	Hot217
Hot014	Hotspot	Hot014
Hot029	Hotspot	Hot029
Hot241	Hotspot	Hot241
Hot108	Hotspot	Hot108
Hot071	Hotspot	Hot071
Hot306	Hotspot	Hot306
Hot084	Hotspot	Hot084
Hot181	Hotspot	Hot181
Hot271	Hotspot	Hot271
Hot165	Hotspot	Hot165
Hot054	Hotspot	Hot054
Hot008	Hotspot	Hot008
Hot312	Hotspot	Hot312
Hot030	Hotspot	Hot030
Hot179	Hotspot	Hot179
Hot202	Hotspot	Hot202
Hot047	Hotspot	Hot047
Hot316	Hotspot	Hot316
Hot317	Hotspot	Hot317
Hot124	Hotspot	Hot124
Hot075	Hotspot	Hot075
Hot127	Hotspot	Hot127
Hot188	Hotspot	Hot188
Hot293	Hotspot	Hot293
Hot086	Hotspot	Hot086
Hot238	Hotspot	Hot238
Hot042	Hotspot	Hot042
Hot189	Hotspot	Hot189
Hot268	Hotspot	Hot268
Hot067	Hotspot	Hot067
Hot128	Hotspot	Hot128
Hot230	Hotspot	Hot230
Hot010	Hotspot	Hot010
Hot068	Hotspot	Hot068
Hot093	Hotspot	Hot093
Hot107	Hotspot	Hot107
Hot134	Hotspot	Hot134
Hot137	Hotspot	Hot137
Hot157	Hotspot	Hot157
Hot190	Hotspot	Hot190
Hot256	Hotspot	Hot256
Hot261	Hotspot	Hot261
Hot283	Hotspot	Hot283
Hot049	Hotspot	Hot049
Hot186	Hotspot	Hot186
Hot214	Hotspot	Hot214
Hot163	Hotspot	Hot163
Hot182	Hotspot	Hot182
Hot226	Hotspot	Hot226
Hot083	Hotspot	Hot083
Hot096	Hotspot	Hot096
Hot098	Hotspot	Hot098
Hot187	Hotspot	Hot187
Hot296	Hotspot	Hot296
Hot297	Hotspot	Hot297
Hot298	Hotspot	Hot298
Hot299	Hotspot	Hot299
Hot300	Hotspot	Hot300
Hot301	Hotspot	Hot301
Hot304	Hotspot	Hot304
Hot089	Hotspot	Hot089
Hot027	Hotspot	Hot027
Hot061	Hotspot	Hot061
Hot115	Hotspot	Hot115
Hot117	Hotspot	Hot117
Hot145	Hotspot	Hot145
Hot123	Hotspot	Hot123
Hot125	Hotspot	Hot125
Hot063	Hotspot	Hot063
Hot149	Hotspot	Hot149
Hot158	Hotspot	Hot158
Hot275	Hotspot	Hot275
Hot079	Hotspot	Hot079
Hot035	Hotspot	Hot035
Hot087	Hotspot	Hot087
Hot074	Hotspot	Hot074
Hot046	Hotspot	Hot046
Hot193	Hotspot	Hot193
Hot211	Hotspot	Hot211
Hot109	Hotspot	Hot109
Hot088	Hotspot	Hot088
Hot277	Hotspot	Hot277
Hot039	Hotspot	Hot039
Hot069	Hotspot	Hot069
Hot223	Hotspot	Hot223
Hot013	Hotspot	Hot013
Hot229	Hotspot	Hot229
Hot113	Hotspot	Hot113
Hot240	Hotspot	Hot240
Hot194	Hotspot	Hot194
Hot026	Hotspot	Hot026
Hot136	Hotspot	Hot136
Hot220	Hotspot	Hot220
Hot221	Hotspot	Hot221
Hot308	Hotspot	Hot308
ASV567.QTL01	QTL	ASV567.QTL01
ASV1926.QTL01	QTL	ASV1926.QTL01
ASV1926.QTL02	QTL	ASV1926.QTL02
ASV1926.QTL03	QTL	ASV1926.QTL03
ASV1926.QTL04	QTL	ASV1926.QTL04
ASV1926.QTL05	QTL	ASV1926.QTL05
ASV1926.QTL06	QTL	ASV1926.QTL06
ASV1926.QTL07	QTL	ASV1926.QTL07
ASV1926.QTL08	QTL	ASV1926.QTL08
ASV961.QTL01	QTL	ASV961.QTL01
ASV961.QTL02	QTL	ASV961.QTL02
ASV961.QTL03	QTL	ASV961.QTL03
ASV961.QTL04	QTL	ASV961.QTL04
ASV961.QTL05	QTL	ASV961.QTL05
ASV961.QTL06	QTL	ASV961.QTL06
ASV240.QTL01	QTL	ASV240.QTL01
ASV193.QTL01	QTL	ASV193.QTL01
ASV193.QTL02	QTL	ASV193.QTL02
ASV436.QTL01	QTL	ASV436.QTL01
ASV2439.QTL01	QTL	ASV2439.QTL01
ASV260.QTL03	QTL	ASV260.QTL03
ASV266.QTL01	QTL	ASV266.QTL01
ASV266.QTL02	QTL	ASV266.QTL02
ASV592.QTL01	QTL	ASV592.QTL01
ASV561.QTL01	QTL	ASV561.QTL01
ASV561.QTL02	QTL	ASV561.QTL02
ASV561.QTL03	QTL	ASV561.QTL03
ASV561.QTL04	QTL	ASV561.QTL04
ASV561.QTL05	QTL	ASV561.QTL05
ASV561.QTL06	QTL	ASV561.QTL06
ASV561.QTL07	QTL	ASV561.QTL07
ASV561.QTL08	QTL	ASV561.QTL08
ASV2095.QTL01	QTL	ASV2095.QTL01
ASV704.QTL02	QTL	ASV704.QTL02
ASV704.QTL03	QTL	ASV704.QTL03
ASV704.QTL04	QTL	ASV704.QTL04
ASV704.QTL05	QTL	ASV704.QTL05
ASV704.QTL07	QTL	ASV704.QTL07
ASV2169.QTL01	QTL	ASV2169.QTL01
ASV2169.QTL02	QTL	ASV2169.QTL02
ASV2169.QTL03	QTL	ASV2169.QTL03
ASV2169.QTL04	QTL	ASV2169.QTL04
ASV2169.QTL05	QTL	ASV2169.QTL05
ASV2169.QTL06	QTL	ASV2169.QTL06
ASV782.QTL01	QTL	ASV782.QTL01
ASV2015.QTL01	QTL	ASV2015.QTL01
ASV2015.QTL02	QTL	ASV2015.QTL02
ASV2015.QTL03	QTL	ASV2015.QTL03
ASV2015.QTL04	QTL	ASV2015.QTL04
ASV2015.QTL05	QTL	ASV2015.QTL05
ASV2015.QTL06	QTL	ASV2015.QTL06
ASV2015.QTL07	QTL	ASV2015.QTL07
ASV2015.QTL08	QTL	ASV2015.QTL08
ASV2015.QTL09	QTL	ASV2015.QTL09
ASV2015.QTL10	QTL	ASV2015.QTL10
ASV2015.QTL11	QTL	ASV2015.QTL11
ASV2015.QTL13	QTL	ASV2015.QTL13
ASV2015.QTL14	QTL	ASV2015.QTL14
ASV2015.QTL15	QTL	ASV2015.QTL15
ASV2015.QTL16	QTL	ASV2015.QTL16
ASV4126.QTL01	QTL	ASV4126.QTL01
ASV1604.QTL01	QTL	ASV1604.QTL01
ASV1604.QTL02	QTL	ASV1604.QTL02
ASV1045.QTL02	QTL	ASV1045.QTL02
ASV1045.QTL03	QTL	ASV1045.QTL03
ASV1045.QTL04	QTL	ASV1045.QTL04
ASV1045.QTL05	QTL	ASV1045.QTL05
ASV395.QTL02	QTL	ASV395.QTL02
ASV395.QTL03	QTL	ASV395.QTL03
ASV435.QTL04	QTL	ASV435.QTL04
ASV435.QTL05	QTL	ASV435.QTL05
ASV435.QTL06	QTL	ASV435.QTL06
ASV435.QTL07	QTL	ASV435.QTL07
ASV1580.QTL05	QTL	ASV1580.QTL05
ASV1580.QTL06	QTL	ASV1580.QTL06
ASV1580.QTL07	QTL	ASV1580.QTL07
ASV1580.QTL08	QTL	ASV1580.QTL08
ASV1580.QTL09	QTL	ASV1580.QTL09
ASV1580.QTL11	QTL	ASV1580.QTL11
ASV1580.QTL12	QTL	ASV1580.QTL12
ASV1580.QTL13	QTL	ASV1580.QTL13
ASV1580.QTL14	QTL	ASV1580.QTL14
ASV1580.QTL15	QTL	ASV1580.QTL15
ASV1580.QTL16	QTL	ASV1580.QTL16
ASV1580.QTL17	QTL	ASV1580.QTL17
ASV1580.QTL18	QTL	ASV1580.QTL18
ASV1580.QTL19	QTL	ASV1580.QTL19
ASV1580.QTL20	QTL	ASV1580.QTL20
ASV1580.QTL21	QTL	ASV1580.QTL21
ASV1580.QTL22	QTL	ASV1580.QTL22
ASV1580.QTL23	QTL	ASV1580.QTL23
ASV784.QTL01	QTL	ASV784.QTL01
ASV506.QTL01	QTL	ASV506.QTL01
ASV506.QTL02	QTL	ASV506.QTL02
ASV506.QTL03	QTL	ASV506.QTL03
ASV506.QTL04	QTL	ASV506.QTL04
ASV506.QTL05	QTL	ASV506.QTL05
ASV506.QTL06	QTL	ASV506.QTL06
ASV506.QTL07	QTL	ASV506.QTL07
ASV506.QTL08	QTL	ASV506.QTL08
ASV3776.QTL01	QTL	ASV3776.QTL01
ASV322.QTL01	QTL	ASV322.QTL01
ASV79.QTL01	QTL	ASV79.QTL01
ASV691.QTL04	QTL	ASV691.QTL04
ASV691.QTL05	QTL	ASV691.QTL05
ASV691.QTL06	QTL	ASV691.QTL06
ASV691.QTL07	QTL	ASV691.QTL07
ASV691.QTL08	QTL	ASV691.QTL08
ASV201.QTL01	QTL	ASV201.QTL01
ASV201.QTL02	QTL	ASV201.QTL02
ASV25.QTL01	QTL	ASV25.QTL01
ASV25.QTL02	QTL	ASV25.QTL02
ASV25.QTL03	QTL	ASV25.QTL03
ASV25.QTL04	QTL	ASV25.QTL04
ASV1319.QTL01	QTL	ASV1319.QTL01
ASV797.QTL01	QTL	ASV797.QTL01
ASV797.QTL02	QTL	ASV797.QTL02
ASV797.QTL03	QTL	ASV797.QTL03
ASV797.QTL04	QTL	ASV797.QTL04
ASV797.QTL05	QTL	ASV797.QTL05
ASV797.QTL06	QTL	ASV797.QTL06
ASV797.QTL07	QTL	ASV797.QTL07
ASV797.QTL08	QTL	ASV797.QTL08
ASV7.QTL03	QTL	ASV7.QTL03
ASV7.QTL04	QTL	ASV7.QTL04
ASV7.QTL05	QTL	ASV7.QTL05
ASV7.QTL06	QTL	ASV7.QTL06
ASV7.QTL07	QTL	ASV7.QTL07
ASV76.QTL01	QTL	ASV76.QTL01
ASV2010.QTL01	QTL	ASV2010.QTL01
ASV1.QTL01	QTL	ASV1.QTL01
ASV4.QTL01	QTL	ASV4.QTL01
ASV1603.QTL01	QTL	ASV1603.QTL01
ASV1603.QTL02	QTL	ASV1603.QTL02
ASV1603.QTL03	QTL	ASV1603.QTL03
ASV1603.QTL05	QTL	ASV1603.QTL05
ASV1603.QTL06	QTL	ASV1603.QTL06
ASV1603.QTL07	QTL	ASV1603.QTL07
ASV1603.QTL08	QTL	ASV1603.QTL08
ASV1603.QTL09	QTL	ASV1603.QTL09
ASV1603.QTL10	QTL	ASV1603.QTL10
ASV1603.QTL11	QTL	ASV1603.QTL11
ASV1603.QTL12	QTL	ASV1603.QTL12
ASV1603.QTL13	QTL	ASV1603.QTL13
ASV1603.QTL14	QTL	ASV1603.QTL14
ASV1603.QTL15	QTL	ASV1603.QTL15
ASV1603.QTL16	QTL	ASV1603.QTL16
ASV1603.QTL17	QTL	ASV1603.QTL17
ASV1603.QTL18	QTL	ASV1603.QTL18
ASV1603.QTL19	QTL	ASV1603.QTL19
ASV1603.QTL20	QTL	ASV1603.QTL20
ASV1603.QTL21	QTL	ASV1603.QTL21
ASV1603.QTL23	QTL	ASV1603.QTL23
ASV1603.QTL25	QTL	ASV1603.QTL25
ASV1603.QTL26	QTL	ASV1603.QTL26
ASV1603.QTL27	QTL	ASV1603.QTL27
ASV1603.QTL28	QTL	ASV1603.QTL28
ASV1603.QTL29	QTL	ASV1603.QTL29
ASV1603.QTL30	QTL	ASV1603.QTL30
ASV1603.QTL31	QTL	ASV1603.QTL31
ASV1603.QTL32	QTL	ASV1603.QTL32
ASV1603.QTL33	QTL	ASV1603.QTL33
ASV1603.QTL35	QTL	ASV1603.QTL35
ASV1603.QTL36	QTL	ASV1603.QTL36
ASV1603.QTL37	QTL	ASV1603.QTL37
ASV1603.QTL38	QTL	ASV1603.QTL38
ASV1603.QTL39	QTL	ASV1603.QTL39
ASV1603.QTL40	QTL	ASV1603.QTL40
ASV1603.QTL41	QTL	ASV1603.QTL41
ASV1603.QTL42	QTL	ASV1603.QTL42
ASV1603.QTL43	QTL	ASV1603.QTL43
ASV1603.QTL44	QTL	ASV1603.QTL44
ASV1603.QTL45	QTL	ASV1603.QTL45
ASV1603.QTL46	QTL	ASV1603.QTL46
ASV1603.QTL47	QTL	ASV1603.QTL47
ASV1603.QTL48	QTL	ASV1603.QTL48
ASV1603.QTL49	QTL	ASV1603.QTL49
ASV1603.QTL50	QTL	ASV1603.QTL50
ASV1603.QTL51	QTL	ASV1603.QTL51
ASV1603.QTL52	QTL	ASV1603.QTL52
ASV1603.QTL53	QTL	ASV1603.QTL53
ASV1603.QTL54	QTL	ASV1603.QTL54
ASV1603.QTL55	QTL	ASV1603.QTL55
ASV1603.QTL56	QTL	ASV1603.QTL56
ASV1603.QTL57	QTL	ASV1603.QTL57
ASV1603.QTL58	QTL	ASV1603.QTL58
ASV1603.QTL59	QTL	ASV1603.QTL59
ASV1603.QTL60	QTL	ASV1603.QTL60
ASV1603.QTL61	QTL	ASV1603.QTL61
ASV1603.QTL62	QTL	ASV1603.QTL62
ASV1603.QTL63	QTL	ASV1603.QTL63
ASV1603.QTL64	QTL	ASV1603.QTL64
ASV1603.QTL65	QTL	ASV1603.QTL65
ASV1603.QTL66	QTL	ASV1603.QTL66
ASV1603.QTL67	QTL	ASV1603.QTL67
ASV1603.QTL68	QTL	ASV1603.QTL68
ASV1603.QTL69	QTL	ASV1603.QTL69
ASV1603.QTL70	QTL	ASV1603.QTL70
ASV1603.QTL71	QTL	ASV1603.QTL71
ASV1603.QTL72	QTL	ASV1603.QTL72
ASV1603.QTL73	QTL	ASV1603.QTL73
ASV1603.QTL74	QTL	ASV1603.QTL74
ASV1603.QTL75	QTL	ASV1603.QTL75
ASV1603.QTL76	QTL	ASV1603.QTL76
ASV723.QTL03	QTL	ASV723.QTL03
ASV723.QTL04	QTL	ASV723.QTL04
ASV723.QTL05	QTL	ASV723.QTL05
ASV723.QTL06	QTL	ASV723.QTL06
ASV723.QTL07	QTL	ASV723.QTL07
ASV723.QTL08	QTL	ASV723.QTL08
ASV723.QTL10	QTL	ASV723.QTL10
ASV723.QTL11	QTL	ASV723.QTL11
ASV723.QTL12	QTL	ASV723.QTL12
ASV723.QTL13	QTL	ASV723.QTL13
ASV723.QTL14	QTL	ASV723.QTL14
ASV407.QTL01	QTL	ASV407.QTL01
ASV5542.QTL01	QTL	ASV5542.QTL01
ASV5542.QTL02	QTL	ASV5542.QTL02
ASV46.QTL02	QTL	ASV46.QTL02
ASV46.QTL03	QTL	ASV46.QTL03
ASV46.QTL04	QTL	ASV46.QTL04
ASV46.QTL05	QTL	ASV46.QTL05
ASV46.QTL06	QTL	ASV46.QTL06
ASV46.QTL08	QTL	ASV46.QTL08
ASV46.QTL09	QTL	ASV46.QTL09
ASV46.QTL10	QTL	ASV46.QTL10
ASV46.QTL11	QTL	ASV46.QTL11
ASV46.QTL12	QTL	ASV46.QTL12
ASV46.QTL13	QTL	ASV46.QTL13
ASV46.QTL14	QTL	ASV46.QTL14
ASV46.QTL15	QTL	ASV46.QTL15
ASV46.QTL16	QTL	ASV46.QTL16
ASV46.QTL18	QTL	ASV46.QTL18
ASV249.QTL01	QTL	ASV249.QTL01
ASV249.QTL02	QTL	ASV249.QTL02
ASV249.QTL03	QTL	ASV249.QTL03
ASV249.QTL04	QTL	ASV249.QTL04
ASV249.QTL05	QTL	ASV249.QTL05
ASV249.QTL06	QTL	ASV249.QTL06
ASV249.QTL08	QTL	ASV249.QTL08
ASV249.QTL09	QTL	ASV249.QTL09
ASV249.QTL10	QTL	ASV249.QTL10
ASV249.QTL11	QTL	ASV249.QTL11
ASV249.QTL12	QTL	ASV249.QTL12
ASV249.QTL13	QTL	ASV249.QTL13
ASV249.QTL14	QTL	ASV249.QTL14
ASV249.QTL15	QTL	ASV249.QTL15
ASV249.QTL16	QTL	ASV249.QTL16
ASV249.QTL17	QTL	ASV249.QTL17
ASV249.QTL18	QTL	ASV249.QTL18
ASV285.QTL01	QTL	ASV285.QTL01
ASV1178.QTL02	QTL	ASV1178.QTL02
ASV1161.QTL01	QTL	ASV1161.QTL01
ASV1161.QTL02	QTL	ASV1161.QTL02
ASV3060.QTL01	QTL	ASV3060.QTL01
ASV3060.QTL02	QTL	ASV3060.QTL02
ASV85.QTL01	QTL	ASV85.QTL01
ASV85.QTL02	QTL	ASV85.QTL02
ASV1592.QTL01	QTL	ASV1592.QTL01
ASV1592.QTL02	QTL	ASV1592.QTL02
ASV1592.QTL03	QTL	ASV1592.QTL03
ASV1592.QTL05	QTL	ASV1592.QTL05
ASV1592.QTL06	QTL	ASV1592.QTL06
ASV230.QTL01	QTL	ASV230.QTL01
ASV230.QTL02	QTL	ASV230.QTL02
ASV230.QTL03	QTL	ASV230.QTL03
ASV230.QTL04	QTL	ASV230.QTL04
ASV767.QTL01	QTL	ASV767.QTL01
BnaA06g27640D	Gene
BnaA09g54940D	Gene
BnaA08g22010D	Gene
BnaA01g23120D	Gene
BnaA02g29390D	Gene
BnaA09g13320D	Gene
BnaC08g19670D	Gene
BnaCnng26980D	Gene
BnaA06g10210D	Gene
BnaAnng14330D	Gene
BnaC05g36680D	Gene
BnaA04g13860D	Gene
BnaA02g16120D	Gene
BnaAnng04760D	Gene
BnaAnng06640D	Gene
BnaA05g08660D	Gene
BnaC03g74920D	Gene
BnaC07g44660D	Gene
BnaCnng51750D	Gene
BnaCnng57100D	Gene
BnaUnng05060D	Gene
BnaA02g34260D	Gene
BnaC03g25990D	Gene
BnaAnng22720D	Gene
BnaCnng15140D	Gene
BnaA02g29780D	Gene
BnaA06g35970D	Gene
BnaA10g13800D	Gene
BnaC01g42060D	Gene
BnaC02g34760D	Gene
BnaC03g77680D	Gene
BnaC04g24310D	Gene
BnaC09g52270D	Gene
BnaCnng35500D	Gene
BnaC06g43710D	Gene
BnaA02g31710D	Gene
BnaA05g35560D	Gene
BnaA06g01710D	Gene
BnaA06g28280D	Gene
BnaC03g28260D	Gene
BnaCnng46780D	Gene
Hot287	Hotspot	Hot287
Hot245	Hotspot	Hot245
Hot025	Hotspot	Hot025
Hot138	Hotspot	Hot138
Hot122	Hotspot	Hot122
Hot361	Hotspot	Hot361
Hot364	Hotspot	Hot364
Hot072	Hotspot	Hot072
Hot101	Hotspot	Hot101
Hot110	Hotspot	Hot110
Hot200	Hotspot	Hot200
Hot011	Hotspot	Hot011
Hot017	Hotspot	Hot017
Hot269	Hotspot	Hot269
Hot177	Hotspot	Hot177
Hot353	Hotspot	Hot353
Hot286	Hotspot	Hot286
Hot012	Hotspot	Hot012
Hot020	Hotspot	Hot020
Hot082	Hotspot	Hot082
Hot092	Hotspot	Hot092
Hot106	Hotspot	Hot106
Hot112	Hotspot	Hot112
Hot159	Hotspot	Hot159
Hot266	Hotspot	Hot266
Hot276	Hotspot	Hot276
Hot323	Hotspot	Hot323
Hot332	Hotspot	Hot332
Hot378	Hotspot	Hot378
Hot003	Hotspot	Hot003
Hot148	Hotspot	Hot148
Hot041	Hotspot	Hot041
Hot335	Hotspot	Hot335
Hot231	Hotspot	Hot231
Hot016	Hotspot	Hot016
Hot232	Hotspot	Hot232
Hot219	Hotspot	Hot219
Hot055	Hotspot	Hot055
Hot371	Hotspot	Hot371
Hot052	Hotspot	Hot052
Hot104	Hotspot	Hot104
Hot147	Hotspot	Hot147
Hot248	Hotspot	Hot248
Hot279	Hotspot	Hot279
Hot288	Hotspot	Hot288
Hot324	Hotspot	Hot324
Hot338	Hotspot	Hot338
Hot372	Hotspot	Hot372
Hot077	Hotspot	Hot077
Hot051	Hotspot	Hot051
Hot162	Hotspot	Hot162
Hot336	Hotspot	Hot336
Hot367	Hotspot	Hot367
Hot328	Hotspot	Hot328
Hot206	Hotspot	Hot206
Hot227	Hotspot	Hot227
Hot359	Hotspot	Hot359
Hot374	Hotspot	Hot374
Hot234	Hotspot	Hot234
Hot347	Hotspot	Hot347
Hot349	Hotspot	Hot349
Hot350	Hotspot	Hot350
Hot351	Hotspot	Hot351
Hot352	Hotspot	Hot352
Hot002	Hotspot	Hot002
Hot111	Hotspot	Hot111
Hot155	Hotspot	Hot155
Hot236	Hotspot	Hot236
Hot258	Hotspot	Hot258
Hot273	Hotspot	Hot273
Hot337	Hotspot	Hot337
Hot375	Hotspot	Hot375
Hot116	Hotspot	Hot116
Hot126	Hotspot	Hot126
Hot144	Hotspot	Hot144
Hot078	Hotspot	Hot078
Hot246	Hotspot	Hot246
Hot326	Hotspot	Hot326
Hot329	Hotspot	Hot329
Hot233	Hotspot	Hot233
Hot040	Hotspot	Hot040
Hot161	Hotspot	Hot161
Hot135	Hotspot	Hot135
Hot146	Hotspot	Hot146
Hot373	Hotspot	Hot373
Hot280	Hotspot	Hot280
Hot243	Hotspot	Hot243
Hot252	Hotspot	Hot252
Hot023	Hotspot	Hot023
Hot265	Hotspot	Hot265
Hot251	Hotspot	Hot251
Hot370	Hotspot	Hot370
Hot318	Hotspot	Hot318
Hot321	Hotspot	Hot321
Hot242	Hotspot	Hot242
Hot366	Hotspot	Hot366
Hot024	Hotspot	Hot024
Hot130	Hotspot	Hot130
Hot034	Hotspot	Hot034
Hot198	Hotspot	Hot198
Hot327	Hotspot	Hot327
Hot006	Hotspot	Hot006
Hot160	Hotspot	Hot160
KF and YL_ASV_GWAS_TWAS_eGWAS.edges
source	target
ASV242	ASV242.QTL01
ASV2008	ASV2008.QTL01
ASV2008	ASV2008.QTL02
ASV340	ASV340.QTL01
ASV340	ASV340.QTL02
ASV340	ASV340.QTL03
ASV1646	ASV1646.QTL01
ASV53	ASV53.QTL01
ASV260	ASV260.QTL01
ASV260	ASV260.QTL02
ASV749	ASV749.QTL01
ASV205	ASV205.QTL01
ASV205	ASV205.QTL02
ASV339	ASV339.QTL01
ASV339	ASV339.QTL02
ASV339	ASV339.QTL03
ASV339	ASV339.QTL04
ASV339	ASV339.QTL05
ASV704	ASV704.QTL01
ASV1236	ASV1236.QTL01
ASV1236	ASV1236.QTL02
ASV1236	ASV1236.QTL03
ASV1236	ASV1236.QTL04
ASV1236	ASV1236.QTL05
ASV1236	ASV1236.QTL06
ASV1236	ASV1236.QTL07
ASV1236	ASV1236.QTL08
ASV1236	ASV1236.QTL09
ASV487	ASV487.QTL01
ASV1242	ASV1242.QTL01
ASV235	ASV235.QTL01
ASV1045	ASV1045.QTL01
ASV435	ASV435.QTL01
ASV435	ASV435.QTL02
ASV435	ASV435.QTL03
ASV4059	ASV4059.QTL01
ASV1580	ASV1580.QTL01
ASV1580	ASV1580.QTL02
ASV1580	ASV1580.QTL03
ASV1580	ASV1580.QTL04
ASV1163	ASV1163.QTL01
ASV78	ASV78.QTL01
ASV1574	ASV1574.QTL01
ASV1574	ASV1574.QTL02
ASV1574	ASV1574.QTL03
ASV1574	ASV1574.QTL04
ASV23	ASV23.QTL01
ASV23	ASV23.QTL02
ASV23	ASV23.QTL03
ASV23	ASV23.QTL04
ASV23	ASV23.QTL05
ASV23	ASV23.QTL06
ASV23	ASV23.QTL07
ASV23	ASV23.QTL08
ASV621	ASV621.QTL01
ASV1781	ASV1781.QTL01
ASV1781	ASV1781.QTL02
ASV1781	ASV1781.QTL03
ASV1781	ASV1781.QTL04
ASV1781	ASV1781.QTL05
ASV827	ASV827.QTL01
ASV827	ASV827.QTL02
ASV63	ASV63.QTL01
ASV95	ASV95.QTL01
ASV198	ASV198.QTL01
ASV198	ASV198.QTL02
ASV198	ASV198.QTL03
ASV198	ASV198.QTL04
ASV198	ASV198.QTL05
ASV106	ASV106.QTL01
ASV106	ASV106.QTL02
ASV106	ASV106.QTL03
ASV106	ASV106.QTL04
ASV106	ASV106.QTL05
ASV106	ASV106.QTL06
ASV106	ASV106.QTL07
ASV106	ASV106.QTL08
ASV106	ASV106.QTL09
ASV106	ASV106.QTL10
ASV106	ASV106.QTL11
ASV106	ASV106.QTL12
ASV106	ASV106.QTL13
ASV106	ASV106.QTL14
ASV106	ASV106.QTL15
ASV106	ASV106.QTL16
ASV106	ASV106.QTL17
ASV106	ASV106.QTL18
ASV46	ASV46.QTL01
ASV478	ASV478.QTL01
ASV478	ASV478.QTL02
ASV478	ASV478.QTL03
ASV478	ASV478.QTL04
ASV478	ASV478.QTL05
ASV478	ASV478.QTL06
ASV794	ASV794.QTL01
ASV794	ASV794.QTL02
ASV794	ASV794.QTL03
ASV1178	ASV1178.QTL01
ASV1884	ASV1884.QTL01
ASV1252	BnaC01g09210D
ASV437	BnaCnng26110D
ASV340	BnaA03g29710D
ASV340	BnaA03g56190D
ASV340	BnaA09g04260D
ASV340	BnaC08g29490D
ASV193	BnaA01g14920D
ASV193	BnaAnng03730D
ASV53	BnaA09g15260D
ASV53	BnaA09g52860D
ASV53	BnaC09g09750D
ASV134	BnaC08g00210D
ASV592	BnaA09g04260D
ASV339	BnaA02g13840D
ASV339	BnaA03g27370D
ASV339	BnaA03g29700D
ASV339	BnaA03g29710D
ASV339	BnaA03g40380D
ASV339	BnaA04g11090D
ASV339	BnaA06g13820D
ASV339	BnaA09g10060D
ASV339	BnaC02g23290D
ASV339	BnaC03g01960D
ASV339	BnaC03g25150D
ASV339	BnaC03g27680D
ASV339	BnaC03g32370D
ASV339	BnaC03g32530D
ASV339	BnaC03g37870D
ASV339	BnaC03g61080D
ASV339	BnaC05g01280D
ASV339	BnaC06g22120D
ASV339	BnaC06g22140D
ASV339	BnaC06g30890D
ASV339	BnaC07g29940D
ASV339	BnaC07g34900D
ASV339	BnaC08g47980D
ASV339	BnaC09g31430D
ASV339	BnaCnng72260D
ASV2169	BnaCnng50390D
ASV1236	BnaA02g01450D
ASV1236	BnaA03g07090D
ASV1236	BnaA03g07240D
ASV1236	BnaA03g29700D
ASV1236	BnaA03g29710D
ASV1236	BnaA03g56190D
ASV1236	BnaA06g10060D
ASV1236	BnaA07g16180D
ASV1236	BnaA08g00430D
ASV1236	BnaA09g04260D
ASV1236	BnaA10g23100D
ASV1236	BnaC03g45470D
ASV1236	BnaC03g51080D
ASV1236	BnaC03g77160D
ASV1236	BnaC06g30890D
ASV1236	BnaC07g29940D
ASV1236	BnaC08g47980D
ASV1236	BnaC09g06370D
ASV1236	BnaCnng10860D
ASV4126	BnaC04g17300D
ASV16	BnaA06g09010D
ASV16	BnaC05g10460D
ASV487	BnaAnng00290D
ASV235	BnaA01g06410D
ASV235	BnaA05g12540D
ASV1045	BnaA01g06410D
ASV1045	BnaA02g12350D
ASV1045	BnaA02g27310D
ASV1045	BnaA03g38170D
ASV1045	BnaA05g12540D
ASV1045	BnaA05g29070D
ASV1045	BnaA09g29110D
ASV1045	BnaA09g31130D
ASV1045	BnaA10g29250D
ASV1045	BnaC01g18350D
ASV1045	BnaC01g44250D
ASV1045	BnaC08g39830D
ASV1045	BnaC09g28090D
ASV1045	BnaC09g33630D
ASV395	BnaA03g53960D
ASV395	BnaA05g12540D
ASV395	BnaA05g29070D
ASV395	BnaA10g29250D
ASV395	BnaC07g46510D
ASV435	BnaA03g28150D
ASV435	BnaA08g31540D
ASV435	BnaAnng27540D
ASV435	BnaC04g06300D
ASV435	BnaCnng35300D
ASV1580	BnaA03g28770D
ASV1580	BnaA06g30050D
ASV1580	BnaC01g41460D
ASV78	BnaA05g12540D
ASV78	BnaA05g29240D
ASV78	BnaA06g28360D
ASV3776	BnaA09g25550D
ASV707	BnaC01g17700D
ASV541	BnaC03g42820D
ASV1319	BnaA07g22090D
ASV1319	BnaCnng61850D
ASV7	BnaC09g19270D
ASV1781	BnaC07g28660D
ASV827	BnaA02g19320D
ASV827	BnaA02g34020D
ASV827	BnaA02g34040D
ASV827	BnaA02g34810D
ASV827	BnaA07g03430D
ASV827	BnaA10g29660D
ASV827	BnaAnng04800D
ASV827	BnaC02g10080D
ASV827	BnaC02g39910D
ASV827	BnaC07g25850D
ASV827	BnaC07g28660D
ASV827	BnaC08g06440D
ASV63	BnaA04g00700D
ASV63	BnaC03g25220D
ASV63	BnaC09g11090D
ASV63	BnaC09g12250D
ASV391	BnaA01g37210D
ASV391	BnaC03g77160D
ASV723	BnaAnng07990D
ASV407	BnaA09g07700D
ASV95	BnaA02g05780D
ASV95	BnaA03g46830D
ASV95	BnaA09g48890D
ASV95	BnaAnng07910D
ASV95	BnaC07g26120D
ASV95	BnaCnng35300D
ASV198	BnaA01g03510D
ASV198	BnaA02g03140D
ASV198	BnaC01g11740D
ASV198	BnaC03g19900D
ASV198	BnaC07g26120D
ASV106	BnaA01g04730D
ASV106	BnaA01g34980D
ASV106	BnaA02g23870D
ASV106	BnaA03g21240D
ASV106	BnaA03g27800D
ASV106	BnaA04g06990D
ASV106	BnaA04g07480D
ASV106	BnaA05g00740D
ASV106	BnaA06g30480D
ASV106	BnaA06g32810D
ASV106	BnaA06g33140D
ASV106	BnaA06g33210D
ASV106	BnaA08g05530D
ASV106	BnaA09g41840D
ASV106	BnaA09g47700D
ASV106	BnaA10g12790D
ASV106	BnaAnng12450D
ASV106	BnaAnng22700D
ASV106	BnaC01g44130D
ASV106	BnaC02g31920D
ASV106	BnaC03g09880D
ASV106	BnaC04g08690D
ASV106	BnaC04g18440D
ASV106	BnaC05g03040D
ASV106	BnaC05g09640D
ASV106	BnaC05g48410D
ASV106	BnaC05g48620D
ASV106	BnaC06g37650D
ASV106	BnaC07g44090D
ASV106	BnaC08g00210D
ASV106	BnaC08g22930D
ASV106	BnaCnng23850D
ASV46	BnaAnng18410D
ASV3322	BnaC04g03080D
ASV1161	BnaA02g03580D
ASV1161	BnaA03g37810D
ASV1161	BnaA05g04720D
ASV1161	BnaA07g08800D
ASV1161	BnaC03g42000D
ASV1161	BnaC07g50180D
ASV1161	BnaC08g21610D
ASV1161	BnaC09g43300D
ASV1580.QTL04	Hot282
ASV1781.QTL05	Hot310
ASV95.QTL01	Hot090
ASV198.QTL02	Hot043
ASV794.QTL03	Hot264
BnaC01g09210D	Hot060
BnaC01g09210D	Hot080
BnaC01g09210D	Hot091
BnaC01g09210D	Hot139
BnaA03g29710D	Hot018
BnaA03g29710D	Hot019
BnaA03g29710D	Hot095
BnaA03g29710D	Hot178
BnaA03g29710D	Hot185
BnaA03g29710D	Hot213
BnaA03g29710D	Hot249
BnaA03g29710D	Hot250
BnaA03g29710D	Hot259
BnaA09g04260D	Hot019
BnaA09g04260D	Hot050
BnaA09g04260D	Hot057
BnaA09g04260D	Hot076
BnaA09g04260D	Hot178
BnaA09g04260D	Hot185
BnaA09g04260D	Hot249
BnaC08g29490D	Hot019
BnaC08g29490D	Hot070
BnaC08g29490D	Hot180
BnaC08g29490D	Hot213
BnaA01g14920D	Hot253
BnaA01g14920D	Hot263
BnaA09g15260D	Hot056
BnaA09g15260D	Hot207
BnaA09g15260D	Hot215
BnaA09g15260D	Hot218
BnaA09g15260D	Hot267
BnaC09g09750D	Hot192
BnaC08g00210D	Hot033
BnaC08g00210D	Hot048
BnaA02g13840D	Hot070
BnaA02g13840D	Hot095
BnaA02g13840D	Hot121
BnaA02g13840D	Hot213
BnaA02g13840D	Hot254
BnaA03g27370D	Hot019
BnaA03g27370D	Hot028
BnaA03g27370D	Hot036
BnaA03g27370D	Hot114
BnaA03g29700D	Hot019
BnaA03g29700D	Hot091
BnaA03g29700D	Hot095
BnaA03g29700D	Hot185
BnaA03g29700D	Hot213
BnaA03g40380D	Hot005
BnaA03g40380D	Hot038
BnaA03g40380D	Hot064
BnaA03g40380D	Hot070
BnaA03g40380D	Hot091
BnaA03g40380D	Hot102
BnaA03g40380D	Hot205
BnaA03g40380D	Hot224
BnaA03g40380D	Hot255
BnaA03g40380D	Hot278
BnaA03g40380D	Hot313
BnaA04g11090D	Hot005
BnaA04g11090D	Hot080
BnaA04g11090D	Hot085
BnaA04g11090D	Hot091
BnaA04g11090D	Hot139
BnaA04g11090D	Hot201
BnaA04g11090D	Hot205
BnaA04g11090D	Hot224
BnaA04g11090D	Hot313
BnaA06g13820D	Hot005
BnaA06g13820D	Hot070
BnaA06g13820D	Hot091
BnaA06g13820D	Hot118
BnaA06g13820D	Hot195
BnaA06g13820D	Hot217
BnaA06g13820D	Hot224
BnaA06g13820D	Hot278
BnaA06g13820D	Hot282
BnaA09g10060D	Hot014
BnaA09g10060D	Hot018
BnaA09g10060D	Hot019
BnaA09g10060D	Hot029
BnaA09g10060D	Hot036
BnaA09g10060D	Hot121
BnaA09g10060D	Hot241
BnaA09g10060D	Hot249
BnaA09g10060D	Hot250
BnaA09g10060D	Hot278
BnaC02g23290D	Hot005
BnaC02g23290D	Hot070
BnaC02g23290D	Hot091
BnaC02g23290D	Hot108
BnaC02g23290D	Hot213
BnaC02g23290D	Hot224
BnaC02g23290D	Hot255
BnaC03g01960D	Hot028
BnaC03g25150D	Hot070
BnaC03g25150D	Hot091
BnaC03g25150D	Hot095
BnaC03g25150D	Hot185
BnaC03g25150D	Hot224
BnaC03g27680D	Hot019
BnaC03g27680D	Hot213
BnaC03g27680D	Hot254
BnaC03g32370D	Hot018
BnaC03g32370D	Hot019
BnaC03g32370D	Hot121
BnaC03g32370D	Hot185
BnaC03g32370D	Hot249
BnaC03g32530D	Hot070
BnaC03g32530D	Hot071
BnaC03g32530D	Hot091
BnaC03g32530D	Hot185
BnaC03g32530D	Hot224
BnaC03g32530D	Hot306
BnaC03g37870D	Hot019
BnaC03g37870D	Hot084
BnaC03g61080D	Hot070
BnaC03g61080D	Hot091
BnaC03g61080D	Hot181
BnaC03g61080D	Hot185
BnaC03g61080D	Hot201
BnaC03g61080D	Hot224
BnaC03g61080D	Hot271
BnaC05g01280D	Hot019
BnaC05g01280D	Hot070
BnaC05g01280D	Hot095
BnaC05g01280D	Hot165
BnaC05g01280D	Hot241
BnaC06g22120D	Hot095
BnaC06g22140D	Hot018
BnaC06g22140D	Hot019
BnaC06g22140D	Hot054
BnaC06g22140D	Hot095
BnaC06g22140D	Hot213
BnaC06g30890D	Hot019
BnaC06g30890D	Hot178
BnaC07g29940D	Hot019
BnaC07g29940D	Hot180
BnaC07g29940D	Hot267
BnaC07g34900D	Hot008
BnaC07g34900D	Hot050
BnaC07g34900D	Hot070
BnaC07g34900D	Hot091
BnaC07g34900D	Hot118
BnaC07g34900D	Hot201
BnaC07g34900D	Hot213
BnaC07g34900D	Hot224
BnaC07g34900D	Hot278
BnaC07g34900D	Hot312
BnaC07g34900D	Hot313
BnaA03g07090D	Hot030
BnaA03g07090D	Hot178
BnaA03g07090D	Hot179
BnaA03g07090D	Hot202
BnaA03g07240D	Hot047
BnaA03g07240D	Hot070
BnaA03g07240D	Hot091
BnaA03g07240D	Hot224
BnaA06g10060D	Hot213
BnaA07g16180D	Hot050
BnaA07g16180D	Hot178
BnaA07g16180D	Hot180
BnaA08g00430D	Hot070
BnaA08g00430D	Hot178
BnaA08g00430D	Hot185
BnaA08g00430D	Hot224
BnaA10g23100D	Hot080
BnaA10g23100D	Hot259
BnaA10g23100D	Hot316
BnaA10g23100D	Hot317
BnaC03g45470D	Hot178
BnaC03g51080D	Hot241
BnaC09g06370D	Hot091
BnaC09g06370D	Hot213
BnaC09g06370D	Hot312
BnaA01g06410D	Hot124
BnaA02g12350D	Hot064
BnaA02g12350D	Hot075
BnaA02g12350D	Hot127
BnaA02g12350D	Hot188
BnaA02g12350D	Hot293
BnaA03g38170D	Hot075
BnaA03g38170D	Hot086
BnaA03g38170D	Hot238
BnaA05g29070D	Hot042
BnaA05g29070D	Hot124
BnaA05g29070D	Hot293
BnaA09g29110D	Hot086
BnaA09g29110D	Hot293
BnaA09g31130D	Hot042
BnaA09g31130D	Hot064
BnaA09g31130D	Hot091
BnaA09g31130D	Hot127
BnaA09g31130D	Hot188
BnaA09g31130D	Hot189
BnaA09g31130D	Hot313
BnaC01g18350D	Hot268
BnaC08g39830D	Hot042
BnaC08g39830D	Hot075
BnaC08g39830D	Hot086
BnaC08g39830D	Hot127
BnaC09g28090D	Hot042
BnaC09g28090D	Hot075
BnaC09g28090D	Hot086
BnaC09g28090D	Hot188
BnaC09g33630D	Hot042
BnaC09g33630D	Hot075
BnaC09g33630D	Hot124
BnaC09g33630D	Hot293
BnaA03g53960D	Hot067
BnaA03g53960D	Hot070
BnaA03g53960D	Hot091
BnaA03g53960D	Hot189
BnaC07g46510D	Hot070
BnaC07g46510D	Hot118
BnaC07g46510D	Hot128
BnaC07g46510D	Hot189
BnaC07g46510D	Hot230
BnaA03g28150D	Hot010
BnaA03g28150D	Hot043
BnaA03g28150D	Hot054
BnaA03g28150D	Hot068
BnaA03g28150D	Hot093
BnaA03g28150D	Hot107
BnaA03g28150D	Hot134
BnaA03g28150D	Hot137
BnaA03g28150D	Hot259
BnaC04g06300D	Hot005
BnaC04g06300D	Hot057
BnaC04g06300D	Hot068
BnaC04g06300D	Hot134
BnaC04g06300D	Hot157
BnaC04g06300D	Hot188
BnaC04g06300D	Hot190
BnaC04g06300D	Hot256
BnaC04g06300D	Hot261
BnaC04g06300D	Hot283
BnaC04g06300D	Hot313
BnaA03g28770D	Hot049
BnaA03g28770D	Hot080
BnaA03g28770D	Hot254
BnaA06g30050D	Hot064
BnaA06g30050D	Hot091
BnaA06g30050D	Hot186
BnaA06g30050D	Hot313
BnaA06g28360D	Hot091
BnaA09g25550D	Hot214
BnaC03g42820D	Hot091
BnaC03g42820D	Hot189
BnaC09g19270D	Hot306
BnaC07g28660D	Hot048
BnaC07g28660D	Hot091
BnaC07g28660D	Hot259
BnaA02g19320D	Hot163
BnaA02g19320D	Hot214
BnaA02g34810D	Hot005
BnaA02g34810D	Hot008
BnaA02g34810D	Hot091
BnaA02g34810D	Hot205
BnaA07g03430D	Hot043
BnaA04g00700D	Hot070
BnaA04g00700D	Hot182
BnaA04g00700D	Hot226
BnaC03g25220D	Hot165
BnaC03g25220D	Hot213
BnaC09g12250D	Hot050
BnaA09g07700D	Hot083
BnaA09g07700D	Hot095
BnaA09g07700D	Hot096
BnaA09g07700D	Hot098
BnaA09g07700D	Hot187
BnaA09g07700D	Hot296
BnaA09g07700D	Hot297
BnaA09g07700D	Hot298
BnaA09g07700D	Hot299
BnaA09g07700D	Hot300
BnaA09g07700D	Hot301
BnaA09g07700D	Hot304
BnaA02g05780D	Hot005
BnaA02g05780D	Hot010
BnaA02g05780D	Hot054
BnaA02g05780D	Hot057
BnaA02g05780D	Hot107
BnaA02g05780D	Hot114
BnaA02g05780D	Hot134
BnaA02g05780D	Hot230
BnaA02g05780D	Hot259
BnaA03g46830D	Hot089
BnaA03g46830D	Hot090
BnaA03g46830D	Hot091
BnaA03g46830D	Hot230
BnaA09g48890D	Hot091
BnaC07g26120D	Hot027
BnaC07g26120D	Hot049
BnaC07g26120D	Hot061
BnaC07g26120D	Hot083
BnaC07g26120D	Hot093
BnaC07g26120D	Hot107
BnaC07g26120D	Hot108
BnaC07g26120D	Hot114
BnaC07g26120D	Hot115
BnaC07g26120D	Hot117
BnaC07g26120D	Hot134
BnaC07g26120D	Hot145
BnaC07g26120D	Hot230
BnaA01g03510D	Hot123
BnaA01g03510D	Hot125
BnaA01g03510D	Hot127
BnaA01g03510D	Hot313
BnaA02g03140D	Hot063
BnaA02g03140D	Hot083
BnaA02g03140D	Hot089
BnaA02g03140D	Hot090
BnaA02g03140D	Hot114
BnaA02g03140D	Hot115
BnaA02g03140D	Hot149
BnaA02g03140D	Hot158
BnaA02g03140D	Hot226
BnaC01g11740D	Hot061
BnaC01g11740D	Hot089
BnaC01g11740D	Hot090
BnaC01g11740D	Hot091
BnaC01g11740D	Hot093
BnaC01g11740D	Hot114
BnaC01g11740D	Hot226
BnaC03g19900D	Hot061
BnaC03g19900D	Hot089
BnaC03g19900D	Hot090
BnaC03g19900D	Hot091
BnaC03g19900D	Hot098
BnaC03g19900D	Hot275
BnaA01g04730D	Hot048
BnaA01g04730D	Hot070
BnaA01g04730D	Hot091
BnaA01g04730D	Hot213
BnaA01g04730D	Hot224
BnaA01g04730D	Hot255
BnaA02g23870D	Hot033
BnaA02g23870D	Hot079
BnaA02g23870D	Hot080
BnaA03g21240D	Hot035
BnaA03g21240D	Hot048
BnaA03g21240D	Hot070
BnaA03g21240D	Hot087
BnaA03g21240D	Hot091
BnaA03g21240D	Hot213
BnaA03g21240D	Hot254
BnaA03g27800D	Hot048
BnaA03g27800D	Hot249
BnaA04g06990D	Hot005
BnaA04g06990D	Hot070
BnaA04g06990D	Hot074
BnaA04g06990D	Hot087
BnaA04g06990D	Hot091
BnaA04g06990D	Hot213
BnaA04g06990D	Hot224
BnaA04g06990D	Hot255
BnaA04g07480D	Hot046
BnaA04g07480D	Hot070
BnaA04g07480D	Hot091
BnaA05g00740D	Hot070
BnaA05g00740D	Hot091
BnaA05g00740D	Hot224
BnaA06g30480D	Hot070
BnaA06g30480D	Hot087
BnaA06g30480D	Hot091
BnaA06g30480D	Hot213
BnaA06g30480D	Hot224
BnaA06g32810D	Hot005
BnaA06g32810D	Hot070
BnaA06g32810D	Hot087
BnaA06g32810D	Hot091
BnaA06g32810D	Hot118
BnaA06g32810D	Hot193
BnaA06g32810D	Hot195
BnaA06g32810D	Hot213
BnaA06g32810D	Hot224
BnaA06g32810D	Hot255
BnaA06g32810D	Hot282
BnaA06g33140D	Hot070
BnaA06g33140D	Hot087
BnaA06g33140D	Hot091
BnaA06g33210D	Hot048
BnaA06g33210D	Hot070
BnaA06g33210D	Hot091
BnaA08g05530D	Hot070
BnaA08g05530D	Hot087
BnaA08g05530D	Hot211
BnaA08g05530D	Hot317
BnaA09g41840D	Hot109
BnaA09g47700D	Hot048
BnaA09g47700D	Hot049
BnaA09g47700D	Hot070
BnaA09g47700D	Hot087
BnaA09g47700D	Hot088
BnaA09g47700D	Hot277
BnaC02g31920D	Hot070
BnaC02g31920D	Hot087
BnaC02g31920D	Hot091
BnaC02g31920D	Hot224
BnaC04g08690D	Hot019
BnaC04g08690D	Hot070
BnaC04g08690D	Hot087
BnaC04g08690D	Hot121
BnaC04g08690D	Hot213
BnaC05g03040D	Hot039
BnaC05g03040D	Hot069
BnaC05g03040D	Hot223
BnaC05g03040D	Hot249
BnaC05g09640D	Hot013
BnaC05g09640D	Hot033
BnaC05g09640D	Hot048
BnaC05g09640D	Hot091
BnaC05g48410D	Hot229
BnaC05g48620D	Hot063
BnaC05g48620D	Hot229
BnaC06g37650D	Hot029
BnaC06g37650D	Hot033
BnaC06g37650D	Hot048
BnaC06g37650D	Hot080
BnaC06g37650D	Hot113
BnaC06g37650D	Hot240
BnaC07g44090D	Hot121
BnaC08g22930D	Hot005
BnaC08g22930D	Hot054
BnaC08g22930D	Hot070
BnaC08g22930D	Hot080
BnaC08g22930D	Hot091
BnaC08g22930D	Hot194
BnaC08g22930D	Hot224
BnaC08g22930D	Hot255
BnaC08g22930D	Hot313
BnaC04g03080D	Hot192
BnaA02g03580D	Hot214
BnaA03g37810D	Hot214
BnaA07g08800D	Hot124
BnaC03g42000D	Hot188
BnaC03g42000D	Hot189
BnaC08g21610D	Hot214
BnaC09g43300D	Hot026
BnaC09g43300D	Hot136
BnaC09g43300D	Hot220
BnaC09g43300D	Hot221
BnaC09g43300D	Hot308
ASV567	ASV567.QTL01
ASV1926	ASV1926.QTL01
ASV1926	ASV1926.QTL02
ASV1926	ASV1926.QTL03
ASV1926	ASV1926.QTL04
ASV1926	ASV1926.QTL05
ASV1926	ASV1926.QTL06
ASV1926	ASV1926.QTL07
ASV1926	ASV1926.QTL08
ASV961	ASV961.QTL01
ASV961	ASV961.QTL02
ASV961	ASV961.QTL03
ASV961	ASV961.QTL04
ASV961	ASV961.QTL05
ASV961	ASV961.QTL06
ASV240	ASV240.QTL01
ASV193	ASV193.QTL01
ASV193	ASV193.QTL02
ASV436	ASV436.QTL01
ASV2439	ASV2439.QTL01
ASV260	ASV260.QTL03
ASV266	ASV266.QTL01
ASV266	ASV266.QTL02
ASV592	ASV592.QTL01
ASV561	ASV561.QTL01
ASV561	ASV561.QTL02
ASV561	ASV561.QTL03
ASV561	ASV561.QTL04
ASV561	ASV561.QTL05
ASV561	ASV561.QTL06
ASV561	ASV561.QTL07
ASV561	ASV561.QTL08
ASV2095	ASV2095.QTL01
ASV704	ASV704.QTL02
ASV704	ASV704.QTL03
ASV704	ASV704.QTL04
ASV704	ASV704.QTL05
ASV704	ASV704.QTL06
ASV704	ASV704.QTL07
ASV2169	ASV2169.QTL01
ASV2169	ASV2169.QTL02
ASV2169	ASV2169.QTL03
ASV2169	ASV2169.QTL04
ASV2169	ASV2169.QTL05
ASV2169	ASV2169.QTL06
ASV782	ASV782.QTL01
ASV2015	ASV2015.QTL01
ASV2015	ASV2015.QTL02
ASV2015	ASV2015.QTL03
ASV2015	ASV2015.QTL04
ASV2015	ASV2015.QTL05
ASV2015	ASV2015.QTL06
ASV2015	ASV2015.QTL07
ASV2015	ASV2015.QTL08
ASV2015	ASV2015.QTL09
ASV2015	ASV2015.QTL10
ASV2015	ASV2015.QTL11
ASV2015	ASV2015.QTL12
ASV2015	ASV2015.QTL13
ASV2015	ASV2015.QTL14
ASV2015	ASV2015.QTL15
ASV2015	ASV2015.QTL16
ASV4126	ASV4126.QTL01
ASV1604	ASV1604.QTL01
ASV1604	ASV1604.QTL02
ASV1045	ASV1045.QTL02
ASV1045	ASV1045.QTL03
ASV1045	ASV1045.QTL04
ASV1045	ASV1045.QTL05
ASV395	ASV395.QTL01
ASV395	ASV395.QTL02
ASV395	ASV395.QTL03
ASV435	ASV435.QTL04
ASV435	ASV435.QTL05
ASV435	ASV435.QTL06
ASV435	ASV435.QTL07
ASV1580	ASV1580.QTL05
ASV1580	ASV1580.QTL06
ASV1580	ASV1580.QTL07
ASV1580	ASV1580.QTL08
ASV1580	ASV1580.QTL09
ASV1580	ASV1580.QTL10
ASV1580	ASV1580.QTL11
ASV1580	ASV1580.QTL12
ASV1580	ASV1580.QTL13
ASV1580	ASV1580.QTL14
ASV1580	ASV1580.QTL15
ASV1580	ASV1580.QTL16
ASV1580	ASV1580.QTL17
ASV1580	ASV1580.QTL18
ASV1580	ASV1580.QTL19
ASV1580	ASV1580.QTL20
ASV1580	ASV1580.QTL21
ASV1580	ASV1580.QTL22
ASV1580	ASV1580.QTL23
ASV784	ASV784.QTL01
ASV506	ASV506.QTL01
ASV506	ASV506.QTL02
ASV506	ASV506.QTL03
ASV506	ASV506.QTL04
ASV506	ASV506.QTL05
ASV506	ASV506.QTL06
ASV506	ASV506.QTL07
ASV506	ASV506.QTL08
ASV3776	ASV3776.QTL01
ASV322	ASV322.QTL01
ASV79	ASV79.QTL01
ASV691	ASV691.QTL01
ASV691	ASV691.QTL02
ASV691	ASV691.QTL03
ASV691	ASV691.QTL04
ASV691	ASV691.QTL05
ASV691	ASV691.QTL06
ASV691	ASV691.QTL07
ASV691	ASV691.QTL08
ASV691	ASV691.QTL09
ASV201	ASV201.QTL01
ASV201	ASV201.QTL02
ASV115	ASV115.QTL01
ASV25	ASV25.QTL01
ASV25	ASV25.QTL02
ASV25	ASV25.QTL03
ASV25	ASV25.QTL04
ASV1319	ASV1319.QTL01
ASV797	ASV797.QTL01
ASV797	ASV797.QTL02
ASV797	ASV797.QTL03
ASV797	ASV797.QTL04
ASV797	ASV797.QTL05
ASV797	ASV797.QTL06
ASV797	ASV797.QTL07
ASV797	ASV797.QTL08
ASV7	ASV7.QTL01
ASV7	ASV7.QTL02
ASV7	ASV7.QTL03
ASV7	ASV7.QTL04
ASV7	ASV7.QTL05
ASV7	ASV7.QTL06
ASV7	ASV7.QTL07
ASV76	ASV76.QTL01
ASV2010	ASV2010.QTL01
ASV1	ASV1.QTL01
ASV4	ASV4.QTL01
ASV1603	ASV1603.QTL01
ASV1603	ASV1603.QTL02
ASV1603	ASV1603.QTL03
ASV1603	ASV1603.QTL04
ASV1603	ASV1603.QTL05
ASV1603	ASV1603.QTL06
ASV1603	ASV1603.QTL07
ASV1603	ASV1603.QTL08
ASV1603	ASV1603.QTL09
ASV1603	ASV1603.QTL10
ASV1603	ASV1603.QTL11
ASV1603	ASV1603.QTL12
ASV1603	ASV1603.QTL13
ASV1603	ASV1603.QTL14
ASV1603	ASV1603.QTL15
ASV1603	ASV1603.QTL16
ASV1603	ASV1603.QTL17
ASV1603	ASV1603.QTL18
ASV1603	ASV1603.QTL19
ASV1603	ASV1603.QTL20
ASV1603	ASV1603.QTL21
ASV1603	ASV1603.QTL22
ASV1603	ASV1603.QTL23
ASV1603	ASV1603.QTL24
ASV1603	ASV1603.QTL25
ASV1603	ASV1603.QTL26
ASV1603	ASV1603.QTL27
ASV1603	ASV1603.QTL28
ASV1603	ASV1603.QTL29
ASV1603	ASV1603.QTL30
ASV1603	ASV1603.QTL31
ASV1603	ASV1603.QTL32
ASV1603	ASV1603.QTL33
ASV1603	ASV1603.QTL34
ASV1603	ASV1603.QTL35
ASV1603	ASV1603.QTL36
ASV1603	ASV1603.QTL37
ASV1603	ASV1603.QTL38
ASV1603	ASV1603.QTL39
ASV1603	ASV1603.QTL40
ASV1603	ASV1603.QTL41
ASV1603	ASV1603.QTL42
ASV1603	ASV1603.QTL43
ASV1603	ASV1603.QTL44
ASV1603	ASV1603.QTL45
ASV1603	ASV1603.QTL46
ASV1603	ASV1603.QTL47
ASV1603	ASV1603.QTL48
ASV1603	ASV1603.QTL49
ASV1603	ASV1603.QTL50
ASV1603	ASV1603.QTL51
ASV1603	ASV1603.QTL52
ASV1603	ASV1603.QTL53
ASV1603	ASV1603.QTL54
ASV1603	ASV1603.QTL55
ASV1603	ASV1603.QTL56
ASV1603	ASV1603.QTL57
ASV1603	ASV1603.QTL58
ASV1603	ASV1603.QTL59
ASV1603	ASV1603.QTL60
ASV1603	ASV1603.QTL61
ASV1603	ASV1603.QTL62
ASV1603	ASV1603.QTL63
ASV1603	ASV1603.QTL64
ASV1603	ASV1603.QTL65
ASV1603	ASV1603.QTL66
ASV1603	ASV1603.QTL67
ASV1603	ASV1603.QTL68
ASV1603	ASV1603.QTL69
ASV1603	ASV1603.QTL70
ASV1603	ASV1603.QTL71
ASV1603	ASV1603.QTL72
ASV1603	ASV1603.QTL73
ASV1603	ASV1603.QTL74
ASV1603	ASV1603.QTL75
ASV1603	ASV1603.QTL76
ASV723	ASV723.QTL01
ASV723	ASV723.QTL02
ASV723	ASV723.QTL03
ASV723	ASV723.QTL04
ASV723	ASV723.QTL05
ASV723	ASV723.QTL06
ASV723	ASV723.QTL07
ASV723	ASV723.QTL08
ASV723	ASV723.QTL09
ASV723	ASV723.QTL10
ASV723	ASV723.QTL11
ASV723	ASV723.QTL12
ASV723	ASV723.QTL13
ASV723	ASV723.QTL14
ASV407	ASV407.QTL01
ASV5542	ASV5542.QTL01
ASV5542	ASV5542.QTL02
ASV46	ASV46.QTL02
ASV46	ASV46.QTL03
ASV46	ASV46.QTL04
ASV46	ASV46.QTL05
ASV46	ASV46.QTL06
ASV46	ASV46.QTL07
[truncated: 924 more rows]
