# Supplementary material for: Large-scale multi-omics unveils host–microbiome interactions driving root development and nitrogen acquisition
Source: Nat Plants. 2026 Feb 3;12(2):319–36. doi: 10.1038/s41477-025-02210-7 (PMC12929062; doi:10.1038/s41477-025-02210-7)
Supplement: Supplementary file 6 — Statistical source data. [file 41477_2025_2210_MOESM6_ESM.xlsx]

## Sheet: Figure 3d
ID	Name	Molecular Weight	RT [min]	Class I(English)	Class II(English)	KEGG ID	Lipidmaps ID	all_N31_1_50	all_N31_2_50	all_N31_3_50	all_NWU_1_50	all_NWU_2_50	all_NWU_3_50	FC	log2FC	Pvalue	ROC	VIP
Com_1_pos	Adenosine	267.24	2.762	Nucleotide And Its Derivates	Nucleotide And Its Derivates	C00212		2264000	2811000	3432000	2757000	2131000	4034000	0.953486	-0.0687167	0.908783	0.555556	0.120767
Com_10_pos	Scopoletin	192.17	6.933	Phenylpropanoids and polyketides	Coumarins and derivatives	C01752		345300	218400	298000	358200	280200	442400	0.79728	-0.326842	0.295581	0.777778	0.667857
Com_100_pos	p-Coumaraldehyde	148.159	0.89	Phenylpropanoids and polyketides	Phenylpropanoids and polyketides	C05608		201400	186600	156100	124700	216000	154600	1.09853	0.13556920742543604	0.566347	0.666667	0.857578
Com_101_pos	(+-)-Baclofen	213.661	9.22	Amino Acid And Derivatives	Amino Acid And Derivatives			271000	264900	308800	309700	293900	301300	0.933473	-0.0993193	0.272916	0.777778	0.408076
Com_102_pos	Palmitoylethanolamide	299.492	14.41	Organic Acid And Its Derivatives	Organic Acid And Its Derivatives	C16512	LMFA08040057	62930	88490	61720	63130	97350	68060	0.932616	-0.100645	0.731424	0.777778	0.414439
Com_103_pos	Oleamide	281.477	15.12	Lipids	Fatty Acyls	C19670	LMFA08010004	15720000	25440000	14290000	24810000	23540000	10430000	0.943348	-0.0841379	0.952574	0.444444	0.209929
Com_104_pos	O-Acetyl-L-homoserine	161.16	1	Amino Acid And Derivatives	Amino Acid And Derivatives	C01077		124800	130000	128300	209600	158100	208900	0.664412	-0.58985	0.0482546	1	2.96917
Com_105_pos	p-Coumaroylagmatine	276.334	12.15	Phenolic acids	Cinnamic acids and derivatives	C04498		148400	167300	126300	159300	112900	177500	0.982877	-0.0249165	0.972219	0.555556	0.0484192
Com_106_pos	N-Lauryldiethanolamine	273.455	9.62	Amines	Amines			44970	29140	41620	33040	51400	42780	0.909684	-0.136563	0.632965	0.666667	1.00122
Com_107_pos	Nicotinate ribonucleoside	255.224	1.04	Carbohydrates And Its Derivatives	Carbohydrates And Its Derivatives			6086000	10490000	9893000	12500000	11450000	8636000	0.812281	-0.299949	0.346705	0.777778	1.4272
Com_108_pos	Nicotianamine	303.312	0.86	Amino Acid And Derivatives	Amino Acid And Derivatives	C05324		6952000	7497000	8363000	6901000	6532000	5758000	1.18868	0.2493630487230004	0.0849135	1	0.920232
Com_109_pos	NG,NG-Dimethyl-L-arginine	202.254	0.93	Amino Acid And Derivatives	Amino Acid And Derivatives	C03626		4922000	5383000	6760000	5489000	7746000	2799000	1.0643	0.089906	0.699888	0.555556	0.491766
Com_11_pos	Bornyl acetate	196.29	9.209	Phenols And Its Derivatives	Phenols And Its Derivatives	C11338		29550	13160	27720	12770	28370	21620	1.12221	0.16634473042123984	0.776157	0.666667	0.398769
Com_110_pos	N-Feruloylserotonin	352.384	12.14	Phenols And Its Derivatives	Phenolamides			51390	27680	31070	20010	57600	34570	0.981815	-0.026477	0.928912	0.555556	0.341609
Com_111_pos	2-Phenylglycine	151.163	2.78	Amino Acid And Derivatives	Amino Acid And Derivatives			352600	319600	608100	342100	206400	404200	1.34386	0.4263880082447242	0.362544	0.666667	0.957692
Com_112_pos	2'-O-methyladenosine	281.268	4.14	Nucleotide And Its Derivates	Nucleotide And Its Derivates	C04779		50180	60340	100000	76370	46190	59710	1.15499	0.20788017363402747	0.659054	0.666667	0.548138
Com_113_pos	N-Acetyl-L-leucine	173.21	1.04	Amino Acid And Derivatives	Amino Acid And Derivatives	C02710		2311000	2248000	1988000	2187000	1936000	2500000	0.988525	-0.0166509	0.930371	0.555556	0.111509
Com_114_pos	N-Acetyl-L-histidine	197.191	1	Amino Acid And Derivatives	Amino Acid And Derivatives	C02997		445500	315300	382500	348300	384600	426900	0.985773	-0.020672	0.868412	0.555556	0.195581
Com_115_pos	N-Acetyl-Dl-glutamic acid	189.166	1.84	Amino Acid And Derivatives	Amino Acid And Derivatives			405700	138400	334800	370300	472300	295300	0.772388	-0.372603	0.424087	0.666667	1.28453
Com_116_pos	N6-Succinyl Adenosine	383.313	4.54	Nucleotide And Its Derivates	Nucleotide And Its Derivates			301000	234200	333600	432500	250900	504900	0.731129	-0.451803	0.321164	0.777778	1.10493
Com_117_pos	(-)-trans-Carveol	152.233	0.73	Terpenoids	Monoterpenoids	C00964	LMPR0102090005	76460	73080	83260	56100	61590	126800	0.952186	-0.0706844	0.945489	0.666667	0.307037
Com_118_pos	2-Hydroxy-6-Aminopurine	151.126	2.76	Organoheterocyclic compounds	Purines and purine derivatives			371300	347100	661100	412300	210100	457400	1.27755	0.3533813347913759	0.468799	0.444444	0.398706
Com_119_pos	N-(2-Hydroxyethyl)iminodiacetic acid	177.155	1.02	Organic Acid And Its Derivatives	Organic Acid And Its Derivatives			250200	228100	240300	395400	187300	339900	0.778886	-0.360516	0.468844	0.666667	0.901274
Com_12_pos	Betulonic acid	454.68	11.061	Terpenoids	Triterpenoids			4871	3119	6779	3023	2150	4400	1.54278	0.625529	0.235178	0.888889	1.04559
Com_120_pos	Methional	104.171	0.84	Organosulfur compounds	Aldehydes			1736000	2175000	1955000	1713000	1932000	2178000	1.00738	0.010614452322132454	0.937564	0.555556	0.190163
Com_121_pos	Maltotriitol	506.453	1.07	Carbohydrates And Its Derivatives	Sugar Alcohols			2284000	1139000	1347000	1887000	1511000	2071000	0.872189	-0.197288	0.507922	0.666667	0.651363
Com_122_pos	Lycoperodine 1	216.236	5.47	Organoheterocyclic compounds	Indoles and derivatives			18290	24300	20570	28580	13930	16980	1.06169	0.086364	0.695282	0.666667	0.689009
Com_123_pos	L-Valine	117.146	1.2	Amino Acid And Derivatives	Amino Acid And Derivatives	C00183		263100	530000	425200	304600	469400	367900	1.06691	0.0934331	0.878495	0.555556	0.149339
Com_124_pos	L-Homocarnosine	240.259	6.28	Organic Acid And Its Derivatives	Organic Acid And Its Derivatives	C00884		39920	29260	86440	22470	16140	56810	1.63089	0.7056638933533466	0.346597	0.777778	1.41083
Com_125_pos	2,6-Diaminooimelic Acid	190.197	0.94	Organic Acid And Its Derivatives	Organic Acid And Its Derivatives			141600	150300	199200	137600	134600	172400	1.10459	0.14350887416832184	0.51547	0.777778	0.408269
Com_126_pos	iP9G	365.384	1	Phytohormones	Cytokinins			5630000	5926000	4441000	2458000	4626000	4152000	1.42373	0.5096728448524781	0.180362	0.888889	2.11546
Com_127_pos	Indole-3-Carboxaldehyde	145.158	7.33	Organoheterocyclic compounds	Indoles and derivatives	C08493		140300	252600	170300	252700	335200	222100	0.695309	-0.524275	0.155726	0.888889	1.4558
Com_128_pos	Indole-3-acetamide	174.199	0.82	Organoheterocyclic compounds	Indoles and derivatives	C02693		17690	18400	25680	24460	15740	13950	1.14072	0.18994499285772326	0.521309	0.777778	0.610934
Com_129_pos	Hypoxanthine-9-beta-D-Arabinofuranoside	268.226	2.58	Nucleotide And Its Derivates	Nucleotide And Its Derivates			165400	218800	249400	207900	150900	277900	0.995131	-0.00704143	0.959853	0.555556	0.0905057
Com_13_pos	Maltitol	344.31	0.914	Lipids	Fatty Acyls			28630	18180	33620	27820	27110	56130	0.724203	-0.465534	0.386875	0.444444	1.37474
Com_130_pos	Erucamide	337.583	15.77	Lipids	Fatty Acyls		LMFA08010028	218500	211400	219800	239200	277000	212400	0.89171	-0.165353	0.290988	0.777778	0.860325
Com_131_pos	dUDP	388.162	7.17	Nucleotide And Its Derivates	Nucleotide And Its Derivates	C01346		525200	487400	373100	1339000	644300	608900	0.534565	-0.903562	0.141815	1	2.24637
Com_132_pos	Diosgenin	414.621	11.39	Terpenoids	Terpene	C08898	LMST01080037	15020000	14740000	21620000	21120000	20740000	10300000	0.985046	-0.021737	0.945797	0.444444	0.245706
Com_133_pos	DIMBOA glucoside	373.31	4.26	Carbohydrates And Its Derivatives	Carbohydrates And Its Derivatives	C15768		76170	68830	83130	68940	53550	113600	0.966284	-0.0494808	0.959686	0.555556	0.0647153
Com_134_pos	Diethanolamine	105.136	0.84	Amines	Amines	C06772		155200	228500	226300	184800	258400	257700	0.87031	-0.200399	0.447755	0.777778	0.82517
Com_135_pos	16-Hydroxy-hexadecanoic acid	526.832	8.57	Lipids	Fatty Acyls		LMFA01050051	60080	47490	51730	65420	61750	60670	0.848062	-0.237758	0.121886	1	1.7815
Com_136_pos	14,15-Dehydrocrepenynic acid	276.414	12.15	Lipids	Fatty Acyls		LMFA01031062	1225000	1315000	1074000	1339000	893000	1644000	0.932405	-0.100972	0.839212	0.666667	0.232213
Com_137_pos	10-Formyl-THF	473.439	4.83	Organoheterocyclic compounds	Pterins and derivatives	C00234		1747000	1468000	1674000	1629000	1304000	1824000	1.02775	0.0394874	0.7791	0.555556	0.532704
Com_138_pos	Cinnamic Acid	148.16	0.87	Phenolic acids	Cinnamic acids and derivatives	C10438		666900	790300	590000	595400	697200	566900	1.10094	0.13873730454009145	0.431356	0.666667	0.665597
Com_139_pos	Benzamidine	120.152	4.09	Benzene and substituted derivatives	Benzene and substituted derivatives	C01784		286700	406100	365800	369600	390400	398600	0.913689	-0.130225	0.43542	0.666667	0.825765
Com_14_pos	3,4-Dihydroxybenzaldehyde	138.12	5.306	Phenols And Its Derivatives	Phenols And Its Derivatives	C16700		10100	12760	29560	16760	9575	15355	1.25738	0.3304159815200253	0.720153	0.444444	0.508711
Com_140_pos	Acetaminophen	151.163	2.76	Phenols And Its Derivatives	Phenols And Its Derivatives	C06804		160700	165500	277700	177000	101700	197000	1.2695	0.34425764768004663	0.419087	0.444444	0.751179
Com_141_pos	6-Aminohexanoic acid	131.173	2.1	Lipids	Fatty Acyls			87330	163400	162600	124200	172600	126200	0.977139	-0.0333636	0.840925	0.444444	0.16993
Com_142_pos	6,7-Dimethoxy-4-Methylcoumarin	220.221	9.21	Phenylpropanoids and polyketides	Coumarins and derivatives			20190	26700	16350	18490	29110	24180	0.881025	-0.182745	0.53938	0.666667	0.940537
Com_143_pos	Tetraethylammonium fluoride	149.25	1.04	Organoheterocyclic compounds	Pyrimidines and pyrimidine derivatives			253600	310800	660700	591100	339800	324200	0.976098	-0.0349028	0.843047	0.666667	0.487659
Com_144_pos	5'-Deoxy-5'-(Methylthio)Adenosine	297.333	4.91	Nucleotide And Its Derivates	Nucleotide And Its Derivates	C00170		51570	56880	35960	35120	67940	57870	0.897347	-0.156263	0.732293	0.666667	0.489405
Com_145_pos	gamma-Glutamylglutamic acid	276.243	1.05	Amino Acid And Derivatives	Amino Acid And Derivatives	C05282		535900	1068000	1000000	833600	876100	674500	1.09215	0.12716878221765116	0.846759	0.666667	0.314297
Com_146_pos	Trimethyllysine	189.275	1.03	Amino Acid And Derivatives	Amino Acid And Derivatives	C03793		180600	184800	121200	171600	201600	156100	0.919327	-0.121349	0.579392	0.444444	0.456644
Com_147_pos	1-Methylhistidine	169.18	0.84	Amino Acid And Derivatives	Amino Acid And Derivatives	C01152		67360	70800	73330	57840	78200	90620	0.933072	-0.0999404	0.729629	0.666667	0.35467
Com_148_pos	S-ribosyl-L-homocysteine	267.3	0.91	Amino Acid And Derivatives	Amino Acid And Derivatives	C03539		1321000	1003000	1191000	1112000	1283000	1172000	0.985422	-0.0211865	0.84481	0.555556	0.159673
Com_149_pos	Spermidine	145.246	0.68	Polyamine	Polyamine	C00315		22640	65730	136600	38480	33970	155400	0.98736	-0.0183517	0.999751	0.444444	0.028368
Com_15_pos	Syringaldehyde	182.17	6.897	Phenols And Its Derivatives	Phenols And Its Derivatives			26640	7942	70830	21760	20130	25260	1.5698	0.6505798065650243	0.888058	0.666667	0.245776
Com_150_pos	S-Methyl-5'-thioadenosine	297.333	4.94	Nucleotide And Its Derivates	Nucleotide And Its Derivates			82240	80280	64300	63800	127600	78370	0.84079	-0.250182	0.587333	0.555556	0.594326
Com_151_pos	Sarcosine	89.093	0.9	Amino Acid And Derivatives	Amino Acid And Derivatives	C00213		1468000	2321000	1854000	1239000	2017000	1695000	1.13977	0.188742	0.531169	0.666667	0.678606
Com_152_pos	S-Adenosyl-methionine	398.4	0.84	Nucleotide And Its Derivates	Nucleotide And Its Derivates			104100	75470	117600	92010	61860	229500	0.775152	-0.367449	0.80031	0.555556	0.385024
Com_153_pos	Vitamin B2	376.364	5.94	Vitamins	Vitamins	C00255		29010	27860	48060	17380	11750	53500	1.26988	0.3446896375798843	0.45839	0.666667	1.26108
Com_154_pos	R-Aminobutyrate	103.12	0.91	Organic Acid And Its Derivatives	Organic Acid And Its Derivatives			1532000	3276000	2070000	1403000	2632000	2692000	1.02245	0.0320259	0.964141	0.444444	0.227998
Com_155_pos	Purine	120.112	4.1	Organoheterocyclic compounds	Purines and purine derivatives	C15587		21880	27310	18510	22250	24640	25400	0.936506	-0.0946403	0.574751	0.666667	0.524161
Com_156_pos	Pro-Leu	228.288	1.72	Amino Acid And Derivatives	Amino Acid And Derivatives			367300	410200	473200	392800	600500	800400	0.697274	-0.520203	0.252842	0.777778	1.38205
Com_157_pos	N¦Å,N¦Å,N¦Å-trimethyllysine	188.267	0.76	Amino Acid And Derivatives	Amino Acid And Derivatives			3142000	3751000	3356000	2958000	3790000	3121000	1.0385	0.0545073	0.680512	0.666667	0.644542
Com_158_pos	N¦Å-(1-Carboxymethyl)-L-lysine	204.224	0.84	Amino Acid And Derivatives	Amino Acid And Derivatives			42450	58880	77990	106400	68110	118400	0.612202	-0.707921	0.113069	0.888889	2.33083
Com_159_pos	Tilarginine	188.23	0.95	Amino Acid And Derivatives	Amino Acid And Derivatives			245600	184000	396000	268400	306800	171700	1.10537	0.1445278725412283	0.79666	0.444444	0.272463
Com_16_pos	Plumbagin	188.18	10.441	Naphthalenes	Quinones	C10387		5565	6126	6554	4383	4476	3443	1.48309	0.5686082698682317	0.0234076	1	2.4932
Com_160_pos	N-Methyl-a-aminoisobutyric acid	117.146	1.22	Amino Acid And Derivatives	Amino Acid And Derivatives			15920000	30070000	20920000	14680000	26550000	19660000	1.09887	0.13601653129149976	0.740611	0.666667	0.324627
Com_161_pos	L-Saccharopine	276.286	1.03	Amino Acid And Derivatives	Amino Acid And Derivatives	C00449		658200	1175000	1079000	1151000	940300	776200	1.01559	0.022316	0.992273	0.555556	0.255341
Com_162_pos	L-Methionine sulfone	181.21	1.84	Amino Acid And Derivatives	Amino Acid And Derivatives			6468000	6882000	8779000	8002000	7600000	10020000	0.863672	-0.211445	0.305807	0.777778	0.648841
Com_163_pos	L-Methionine Methyl Ester	163.24	0.95	Amino Acid And Derivatives	Amino Acid And Derivatives			38020	33570	40830	55820	33260	53210	0.790077	-0.339936	0.326121	0.666667	1.46737
Com_164_pos	L-Cysteine-glutathione gisulfide	426.466	0.96	Amino Acid And Derivatives	Amino Acid And Derivatives			538800	625400	642400	520100	544000	801600	0.968323	-0.0464399	0.923773	0.555556	0.137391
Com_165_pos	L-Alanyl-L-leucine	202.251	4.45	Amino Acid And Derivatives	Amino Acid And Derivatives			125300	123200	165400	166700	106300	171800	0.930531	-0.103875	0.76686	0.666667	0.475557
Com_166_pos	Isomaltose	342.297	0.9	Carbohydrates And Its Derivatives	Carbohydrates And Its Derivatives	C00252		34890	33630	50120	42390	26840	54030	0.962518	-0.0551142	0.954696	0.555556	0.119219
Com_167_pos	Homoserine	119.119	0.9	Amino Acid And Derivatives	Amino Acid And Derivatives			2293000	4581000	3404000	2346000	4951000	3240000	0.97542	-0.0359046	0.956683	0.444444	0.175969
Com_168_pos	Homocysteic acid	183.18	1.83	Amino Acid And Derivatives	Amino Acid And Derivatives			45150	73110	68740	83910	80240	124000	0.648968	-0.623782	0.102155	1	1.496
Com_169_pos	Histidine	155.15	0.81	Amino Acid And Derivatives	Amino Acid And Derivatives	C00768		5562000	8188000	7173000	4859000	10320000	4578000	1.05902	0.0827258	0.710287	0.666667	0.424275
Com_17_pos	Indole-3-acetic acid	175.18	7.567	Phytohormones	Auxin	C00954		14470	13460	17530	25490	23170	23840	0.627034	-0.673383	0.0175789	1	2.62883
Com_170_pos	glutathione disulfide	612.631	1.81	Amino Acid And Derivatives	Amino Acid And Derivatives	C00127		30160	36810	27550	2931	31690	68070	0.920431	-0.119618	0.635268	0.555556	0.903159
Com_171_pos	Gly-Tyr	238.24	3.09	Amino Acid And Derivatives	Amino Acid And Derivatives			63710	57040	65840	87410	48260	95700	0.806457	-0.31033	0.503972	0.666667	0.794228
Com_172_pos	Gly-Phe	222.24	4.88	Amino Acid And Derivatives	Amino Acid And Derivatives			77180	65850	98120	65480	54200	47430	1.44306	0.5291327420583362	0.0748056	1	1.6739
Com_173_pos	Glutamine	146.145	0.81	Amino Acid And Derivatives	Amino Acid And Derivatives	C00303		98930000	151300000	108800000	41470000	127300000	98210000	1.34478	0.4273727276645567	0.38162	0.777778	1.37782
Com_174_pos	Ergothioneine	229.299	1.03	Amino Acid And Derivatives	Amino Acid And Derivatives	C05570		352100	481600	300300	929900	885300	444700	0.501792	-0.994838	0.0912519	0.888889	1.75089
Com_175_pos	Valine	117.146	1.09	Amino Acid And Derivatives	Amino Acid And Derivatives	C16436		17690000	32120000	23190000	15430000	29290000	20660000	1.11655	0.1590470868874695	0.673725	0.666667	0.41481
Com_176_pos	Proline	115.131	0.96	Amino Acid And Derivatives	Amino Acid And Derivatives	C16435		127000000	271400000	271100000	158700000	253100000	128300000	1.23959	0.30985750725968175	0.573807	0.666667	0.651456
Com_177_pos	Dl-Norleucine	131.173	0.9	Amino Acid And Derivatives	Amino Acid And Derivatives			4587000	3157000	5124000	6987000	3860000	5359000	0.794027	-0.33274	0.381718	0.777778	0.505433
Com_178_pos	DL-Leucine	131.173	2.3	Amino Acid And Derivatives	Amino Acid And Derivatives			294100	589200	704700	443900	662500	407700	1.04881	0.0687504	0.985271	0.555556	0.046366
Com_179_pos	Dl-Indole-3-lactic acid	205.21	4.87	Organoheterocyclic compounds	Indoles and derivatives			47320000	64550000	36210000	34360000	62220000	50770000	1.00495	0.00712974	0.980497	0.444444	0.262171
Com_18_pos	6-Methylcoumarin	160.17	9.238	Phenylpropanoids and polyketides	Coumarins and derivatives			197700	203200	183500	353700	214300	132600	0.834142	-0.261635	0.750853	0.666667	0.628874
Com_180_pos	Dl-Alanyl-glycine	146.144	0.84	Amino Acid And Derivatives	Amino Acid And Derivatives			48980000	60790000	45350000	17970000	52570000	41950000	1.37897	0.46358795237409084	0.337146	0.777778	1.58057
Com_181_pos	5-Hydroxylysine	162.19	0.9	Amino Acid And Derivatives	Amino Acid And Derivatives	C16741		855500	896000	879900	558100	787200	927600	1.15773	0.2112963579384576	0.378482	0.666667	1.60136
Com_182_pos	Dl-3-Hydroxynorvaline	133.146	0.85	Amino Acid And Derivatives	Amino Acid And Derivatives			6426000	6722000	7195000	9953000	6915000	6482000	0.871221	-0.19889	0.464479	0.666667	0.755165
Com_183_pos	D-Homocysteine	135.185	1.86	Amino Acid And Derivatives	Amino Acid And Derivatives			126500	170500	187700	173200	180700	233200	0.825583	-0.276514	0.266375	0.777778	0.859032
Com_184_pos	Deoxyadenosine	251.242	2.78	Nucleotide And Its Derivates	Nucleotide And Its Derivates	C00559		57540	64000	86590	118800	37160	82800	0.871712	-0.198076	0.909985	0.555556	0.319579
Com_185_pos	Cycloleucine	129.157	0.84	Amino Acid And Derivatives	Amino Acid And Derivatives	C03969		78410000	108600000	79380000	33820000	92180000	71570000	1.34833	0.43117602852744485	0.34606	0.777778	1.50727
Com_186_pos	Asp-glu	262.217	0.96	Amino Acid And Derivatives	Amino Acid And Derivatives			199700	316200	394300	252000	280700	255400	1.15493	0.20780488511340334	0.648818	0.666667	0.418027
Com_187_pos	Aspartic Acid	133.103	0.84	Amino Acid And Derivatives	Amino Acid And Derivatives			4156000	3928000	4424000	6129000	4064000	4135000	0.872976	-0.195986	0.473791	0.444444	0.627943
Com_188_pos	Allopurinol	136.111	2.69	Nucleotide And Its Derivates	Nucleotide And Its Derivates			15550	8278	11790	18610	6546	11760	0.964839	-0.0516397	0.959741	0.555556	0.268328
Com_189_pos	Ala-gly	146.144	0.84	Amino Acid And Derivatives	Amino Acid And Derivatives			8688000	10700000	7951000	2111000	9116000	6855000	1.51195	0.5964062142371667	0.327288	0.777778	1.70648
Com_19_pos	Indole-3-carboxylic acid	161.16	7.142	Organoheterocyclic compounds	Indoles and derivatives	C19837		24120	25600	31050	31190	18480	28530	1.03286	0.0466509	0.794246	0.555556	0.272372
Com_190_pos	Adenosine 5'-Diphosphate	427.201	1.05	Nucleotide And Its Derivates	Nucleotide And Its Derivates	C00008		12910	25910	23550	16960	20890	40580	0.795231	-0.330553	0.589772	0.444444	0.565643
Com_191_pos	5-Methyl-dl-tryptophan	218.252	1.06	Amino Acid And Derivatives	Amino Acid And Derivatives			66480	79260	89740	56260	90030	44990	1.23107	0.29991849760112116	0.361365	0.666667	1.00748
Com_192_pos	5-Methoxyindoleacetic acid	205.21	4.87	Organoheterocyclic compounds	Indoles and derivatives	C05660		62170	163600	107500	108800	135300	97490	0.975643	-0.0355743	0.783527	0.555556	0.307258
Com_194_pos	2-(Dimethylamino)Guanosine	311.294	4.57	Nucleotide And Its Derivates	Nucleotide And Its Derivates			21180	20260	35820	32750	11980	32650	0.998449	-0.00223905	0.883307	0.444444	0.2718
Com_195_pos	1-Methylnicotinamide	137.159	2.68	Organoheterocyclic compounds	Pyridines and derivatives	C02918		14040	24943	27290	45730	22510	12110	0.824804	-0.277877	0.851914	0.555556	0.46767
Com_196_pos	D-Pyroglutamic acid	129.114	1.62	Amino Acid And Derivatives	Amino Acid And Derivatives	C02237		6736000	8213000	6557000	7525000	7498000	5056000	1.07107	0.0990518	0.629307	0.444444	0.530461
Com_197_pos	Indole	117.148	4.87	Organoheterocyclic compounds	Indoles and derivatives	C00463		1443000	1880000	969800	1060000	1864000	1413000	0.989809	-0.0147785	0.94129	0.555556	0.238962
Com_198_pos	Homocysteine	135.185	0.84	Amino Acid And Derivatives	Amino Acid And Derivatives	C00155		281700	438000	361800	654000	583400	256200	0.724089	-0.46576	0.481572	0.666667	1.10489
Com_199_pos	S-Adenosyl-L-homocysteine	384.411	1.84	Amino Acid And Derivatives	Amino Acid And Derivatives	C00021		24000	33450	34650	17060	25530	51510	0.978746	-0.0309936	0.850379	0.555556	0.372836
Com_2_pos	Uridine	244.2	1.86	Nucleotide And Its Derivates	Nucleotide And Its Derivates	C00299		829700	811800	1077000	1045000	731500	1235000	0.902706	-0.147671	0.655389	0.555556	0.389964
Com_20_pos	p-Anisaldehyde	136.15	8.43	Organoheterocyclic compounds	Pyridines and derivatives	C10761		142300	63470	197800	176600	49790	131600	1.12732	0.17289964528091367	0.790918	0.666667	0.358756
Com_200_pos	Trimethylamine N-oxide	75.11	0.85	Amines	Amines	C01104		49530	47420	46660	45320	48310	46490	1.02491	0.035493318638864596	0.392922	0.777778	0.233302
Com_201_pos	Alpha-Linolenic acid	278.435	12.64	Lipids	Fatty Acyls	C06427	LMFA01030152	550200	572200	449100	481000	413500	709600	0.979677	-0.0296218	0.997541	0.555556	0.102362
Com_202_pos	L-Methionine	149.212	1.38	Amino Acid And Derivatives	Amino Acid And Derivatives	C00073		621600	630900	881600	866200	548800	1257000	0.79869	-0.324292	0.543512	0.555556	0.848282
Com_203_pos	Melatonin	232.278	7.41	Organoheterocyclic compounds	Indoles and derivatives	C01598		19270	34120	23970	28310	25600	18140	1.0737	0.10258936441473716	0.79237	0.444444	0.456735
Com_204_pos	Lysopc 17:0	509.657	13.17	Lipids	Glycerophospholipids		LMGP01050024	3724	3661	3348	5087	7025	2449	0.737106	-0.440056	0.559	0.666667	0.771158
Com_205_pos	Lysopc 14:0	467.577	11.37	Lipids	Glycerophospholipids		LMGP01050012	4923	11370	9608	7136	5660	4469	1.5002	0.585157	0.29622	0.777778	1.308
Com_206_pos	Lysine	146.188	0.85	Amino Acid And Derivatives	Amino Acid And Derivatives	C16440		21190000	27380000	21350000	6121000	22730000	16640000	1.53701	0.6201240360039829	0.29154	0.777778	1.66804
Com_207_pos	D-Myo-inositol 4-monophosohate	260.136	0.92	Organic Acid And Its Derivatives	Organic Acid And Its Derivatives			360900	370800	975000	512200	471800	647900	1.04584	0.0646568	0.872626	0.666667	0.363384
Com_208_pos	8-Hydroxy-2-Deoxyguanosine	283.241	0.96	Nucleotide And Its Derivates	Nucleotide And Its Derivates			13490	40530	32710	32760	19370	22210	1.16667	0.22239242133645212	0.845277	0.555556	0.372082
Com_209_pos	2'-Deoxyguanosine-5'-monophosphate	347.221	1.66	Nucleotide And Its Derivates	Nucleotide And Its Derivates			7471	6912	14920	10810	9286	8142	1.03772	0.053410462180456926	0.944991	0.666667	0.202325
Com_21_pos	Ademetionine	398.44	0.8	Amino Acid And Derivatives	Amino Acid And Derivatives	C00019		2527	9227	6916	4215	5911	9644	0.94436	-0.0825909	0.789859	0.444444	0.438399
Com_210_pos	2-Deoxy-D-galactose	164.156	0.69	Carbohydrates And Its Derivatives	Carbohydrates And Its Derivatives	C02781		29330000	26580000	29520000	26570000	26410000	38200000	0.936938	-0.0939746	0.722322	0.666667	0.471013
Com_211_pos	1-Methylguanosine	297.267	4.04	Nucleotide And Its Derivates	Nucleotide And Its Derivates	C04545		16210	9611	22170	9534	3997	15520	1.65196	0.7241760498956421	0.287893	0.888889	1.44696
Com_212_pos	thiamine phosphate	380.787	0.84	Nucleotide And Its Derivates	Nucleotide And Its Derivates	C01081		4679	3112	3116	6228	4608	6638	0.624185	-0.679956	0.055383	0.888889	1.56266
Com_213_pos	Costunolide	232.32	12.083	Terpenoids	Sesquiterpenoids	C09382		12250	12060	6655	4982	4513	9028	1.67171	0.7413206684824724	0.149971	0.888889	1.96294
Com_214_pos	Scopine	155.19	0.87	Organoheterocyclic compounds	Organoheterocyclic compounds			19260	29890	36720	22250	26740	40730	0.957089	-0.0632754	0.870132	0.444444	0.29716
Com_215_pos	Glucosamine	179.173	0.793	Carbohydrates And Its Derivatives	Carbohydrates And Its Derivatives	C00329		56170	42360	38860	46620	30620	57290	1.02126	0.0303491	0.86043	0.555556	0.234838
Com_216_pos	Stachydrine	143.18	1.008	Amino Acid And Derivatives	Amino Acid And Derivatives	C10172		155100	118000	67320	127700	162900	216900	0.670778	-0.576092	0.222555	0.888889	1.06115
Com_217_pos	Trigonelline	137.136	1	Alkaloids and derivatives	Organic Amine Alkaloid	C01004		39650	45080	79550	106100	58790	77090	0.678899	-0.558731	0.215342	0.777778	1.64742
Com_218_pos	Isoalantolactone	232.32	12.49	Terpenoids	Sesquiterpenoids	C09484		20240	36140	17520	13100	11030	20680	1.64919	0.7217536378810068	0.171495	0.777778	1.72779
Com_219_pos	D-Glucosamine	179.17	0.79	Carbohydrates And Its Derivatives	Carbohydrates And Its Derivatives	C00329		61260	61740	33000	34010	46280	67360	1.05655	0.0793647	0.858737	0.444444	0.473981
Com_22_pos	Melezitose	504.44	0.998	Carbohydrates And Its Derivatives	Carbohydrates And Its Derivatives	C08243		68220000	84470000	43100000	53180000	60490000	87790000	0.971855	-0.0411863	0.872396	0.444444	0.365146
Com_220_pos	Pilocarpine	208.257	4.24	Alkaloids and derivatives	Imidazoles Alkaloids	C07474		3768	16760	8489	10580	24730	13450	0.595098	-0.7488	0.2928	0.777778	1.63399
Com_221_pos	Dicoumarol	336.29	13.06	Phenylpropanoids and polyketides	Coumarins and derivatives	C00796		14290	2466	5396	2231	11930	6383	1.07827	0.10871985124462295	0.960094	0.444444	0.36954
Com_222_pos	Xylitol	152.15	1.14	Carbohydrates And Its Derivatives	Carbohydrates And Its Derivatives	C00379		263900	418100	401600	358300	239900	406100	1.07896	0.10964200958049526	0.732057	0.666667	0.441413
Com_224_pos	Tropine	141.21	1.05	Alkaloids and derivatives	Tropanes Alkaloids	C00729		362400	433500	430900	638900	460200	451700	0.791076	-0.338113	0.174663	1	0.954856
Com_225_pos	2,2'-Cyclouridine	226.186	1.01	Organoheterocyclic compounds	Pyrimidines and pyrimidine derivatives			28671	30467	52660	26550	18380	21380	1.68599	0.7535960193484161	0.107717	1	2.04075
Com_226_pos	TBHQ	166.22	11.73	Phenols And Its Derivatives	Phenols And Its Derivatives			398400	413200	383900	382900	335000	428400	1.04292	0.0606295	0.585427	0.666667	0.94132
Com_227_pos	Thiocolchicoside	563.62	6.84	Carbohydrates And Its Derivatives	Carbohydrates And Its Derivatives	D07276		16300	17170	21440	14403	13030	18610	1.19258	0.2540870738129374	0.256972	0.777778	0.960355
Com_228_pos	7-Ethylcamptothecin	376.41	9.44	Alkaloids and derivatives	Quinolines Alkaloids			383300	500900	493600	883500	384800	503300	0.777715	-0.362686	0.513582	0.777778	1.00619
Com_229_pos	Benzoyleneurea	162.15	11.68	Organoheterocyclic compounds	Organoheterocyclic compounds			1370000	1638000	1789000	1839000	1642000	1680000	0.929471	-0.105518	0.435762	0.777778	1.18892
Com_23_pos	7-Methoxycoumarin	176.17	8.68	Phenylpropanoids and polyketides	Coumarins and derivatives	C09268		29690	20070	33740	31830	20110	33790	0.973988	-0.0380239	0.919545	0.666667	0.163774
Com_230_pos	Geranyl acetate	196.29	1.2	Lipids	Fatty Acyls	C09861	LMFA07010189	169310	216400	243800	178200	228900	204130	1.02991	0.0425139	0.866398	0.555556	0.235618
Com_231_pos	6-Paradol	278.39	12.85	Phenols And Its Derivatives	Phenols And Its Derivatives	C10482		50510	49090	39960	40240	36200	58670	1.03294	0.046751	0.783788	0.555556	0.289869
Com_232_pos	Tryptanthrin	248.24	10	Organoheterocyclic compounds	Indoles and derivatives	C10742		6246	1872	5164	3237	2636	3843	1.36702	0.4510380085886536	0.646752	0.666667	0.811086
Com_233_pos	Terpinyl Acetate	196.29	1.16	Terpenoids	Monoterpenoids			110500	167200	217300	163929	195200	163030	0.947987	-0.0770607	0.706713	0.555556	0.599905
Com_234_pos	beta-Caryophyllene	204.35	9.76	Terpenoids	Sesquiterpenoids	C09629	LMPR0103120001	149000	92810	114800	228700	198200	153200	0.614739	-0.701954	0.0538269	1	2.02043
Com_235_pos	2-Pyrrolidinone	85.1	2.369	Organoheterocyclic compounds	Pyrroles	C11118		614500	1019000	1150000	876200	1266000	831600	0.936008	-0.0954075	0.743236	0.444444	0.275064
Com_236_pos	Triethyl citrate	276.28	9.15	Organic Acid And Its Derivatives	Organic Acid And Its Derivatives			28290	20790	29620	25750	14950	28800	1.13237	0.1793506578966108	0.559368	0.666667	0.726232
Com_237_pos	1,3,5-Trimethoxybenzene	168.19	1.22	Benzene and substituted derivatives	Benzene and substituted derivatives			51740	56840	26290	11030	38410	34520	1.60636	0.6837954043085686	0.31333	0.777778	1.7247
Com_238_pos	5-Methoxytryptamine	190.24	5.4	Organoheterocyclic compounds	Indoles and derivatives	C05659		5799	6330	5030	9100	5026	11060	0.681291	-0.553657	0.290169	0.666667	1.31179
Com_239_pos	Combretastatin A4	316.35	10.86	Phenylpropanoids and polyketides	Stilbenes	C20268		4254	11500	8410	54450	4344	14220	0.33095	-1.59531	0.447427	0.777778	1.50039
Com_24_pos	Dihydrojasmone	166.26	11.468	Organooxygen compounds	Ketones			1975000	2084000	2066000	2070000	1989000	2079000	0.997882	-0.0030588	0.924677	0.555556	0.239892
Com_240_pos	5-Methyl-7-methoxyisoflavone	266.291	12.4	Flavonoids	Isoflavonoids			149500	157600	95684	45850	38700	24930	3.67906	1.8793390357359445	0.00584369	1	3.07874
Com_241_pos	Nardosinone	250.333	11.12	Terpenoids	Sesquiterpenoids			556700	661500	621200	652900	432400	703800	1.02811	0.0400012	0.791731	0.555556	0.38453
Com_242_pos	Periplogenin	390.513	8.76	Lipids	Steroids and steroid derivatives			3042	5415	5909	5994	3571	5259	0.969104	-0.0452764	0.861874	0.444444	0.262603
Com_243_pos	Sinapine	310.37	5.75	Phenolic acids	Cinnamic acids and derivatives	C00933		18799	11260	34550	7130	52940	20940	0.797544	-0.326365	0.971237	0.555556	0.367704
Com_244_pos	Isocorynoxeine	382.453	7.19	Alkaloids and derivatives	Pyridines Alkaloids			2755	6345	8288	18520	3892	6237	0.606932	-0.720393	0.546606	0.444444	1.21284
Com_245_pos	Aloesin	394.373	5.47	Carbohydrates And Its Derivatives	Carbohydrates And Its Derivatives	C08994		40320	35350	47570	51220	34260	58640	0.855121	-0.2258	0.501402	0.666667	0.601871
Com_246_pos	Sequoyitol	194.182	11.63	Alcohols and polyols	Alcohols and polyols	C03365		9608	8892	10200	6891	10897	16500	0.837028	-0.256653	0.689063	0.666667	0.510821
Com_247_pos	S-(-)-Cotinine	176.215	1.89	Organoheterocyclic compounds	Pyridines and derivatives			4411	1870	1879	3501	3930	862	0.983962	-0.0233249	0.883911	0.444444	0.225597
Com_248_pos	Tabersonine	336.427	7.828	Alkaloids and derivatives	Indoles Alkaloids	C09244		89660	79200	85850	136400	52380	91550	0.908608	-0.138271	0.940602	0.666667	0.448615
Com_249_pos	Efetaal	194.27	9.086	Benzene and substituted derivatives	Benzene and substituted derivatives			10580	7568	4162	12410	8700	3557	0.904447	-0.144892	0.923685	0.555556	0.121538
Com_25_pos	2-Phenylethylamine	121.18	4.584	Amines	Amines	C05332		6228000	6825000	6618000	11280000	6806000	7313000	0.774479	-0.368701	0.280328	0.888889	1.28702
Com_250_pos	Aloperine	232.36	1.45	Alkaloids and derivatives	Quinolines Alkaloids	C10748		5664	3920	4295	4038	5638	5518	0.913453	-0.130598	0.584129	0.555556	0.618946
Com_251_pos	Thiamine	265.354	0.81	Vitamins	Vitamins	C00378		64310	62160	79770	57170	74420	98720	0.895489	-0.159253	0.638786	0.555556	0.324309
Com_252_pos	DL-Glutamine	146.14	0.84	Amino Acid And Derivatives	Amino Acid And Derivatives			26740000	37740000	27000000	8725000	34200000	21990000	1.40923	0.4949044834392126	0.360145	0.777778	1.38535
Com_253_pos	VitaMin U	199.7	0.75	Vitamins	Vitamins	C04078		6706000	7917000	14810000	9832000	11640000	8726000	0.974667	-0.0370184	0.779341	0.666667	0.304334
Com_254_pos	L-lysine	146.19	0.74	Amino Acid And Derivatives	Amino Acid And Derivatives	C00047		90870000	124600000	87750000	28240000	108300000	74320000	1.43802	0.524079	0.344245	0.777778	1.55159
Com_255_pos	L-Leucyl-L-alanine	202.25	3	Amino Acid And Derivatives	Amino Acid And Derivatives			35080	24470	17180	60590	44920	29160	0.569763	-0.811566	0.130878	0.888889	1.99402
Com_256_pos	D-Serine	105.09	0.851	Amino Acid And Derivatives	Amino Acid And Derivatives	C00740		6383000	8465000	7990000	6413000	7392000	11250000	0.911515	-0.133662	0.734897	0.444444	0.426723
Com_257_pos	Vincamine	354.44	7.21	Alkaloids and derivatives	Indoles Alkaloids	C09251		40490	38970	66490	47390	46310	74480	0.86782	-0.204532	0.558075	0.777778	0.912998
Com_258_pos	Adenine	135.127	1.032	Organoheterocyclic compounds	Purines and purine derivatives	C00147		17570000	23500000	25660000	20380000	22660000	16770000	1.1157	0.15794878624566153	0.512061	0.777778	0.997546
Com_259_pos	H-Trp-NH2	203.24	4.587	Organoheterocyclic compounds	Indoles and derivatives			34490	25240	59560	56510	60170	38310	0.769663	-0.377702	0.360959	0.777778	0.923253
Com_260_pos	beta-Alanine methyl ester	103.12	0.98	Amino Acid And Derivatives	Amino Acid And Derivatives			3230000	6997000	4191000	2390000	5509000	5392000	1.08479	0.11742139883976883	0.801283	0.444444	0.451394
Com_261_pos	Tanshinone II B	310.347	10.795	Terpenoids	Diterpenoids			1246000	1091000	1409000	1247000	1445000	1355000	0.925624	-0.111502	0.408772	0.777778	1.03032
Com_262_pos	Neocryptotanshinone	314.376	12.151	Terpenoids	Diterpenoids			21250	36620	25450	28310	26700	25940	1.02928	0.0416318	0.985377	0.666667	0.0802733
Com_263_pos	1-Aminocyclopropanecarboxylic acid	101.1	0.894	Phytohormones	Ethylene	C01234		2448000	3597000	2615000	2029000	3612000	2628000	1.04729	0.0666542	0.787157	0.555556	0.338078
Com_264_pos	L-Phenylalanine	165.19	4.108	Amino Acid And Derivatives	Amino Acid And Derivatives	C00079		33640000	49640000	44170000	41620000	42450000	44780000	0.989135	-0.0157612	0.859426	0.555556	0.18608
Com_265_pos	Levodopa	197.19	1.019	Amino Acid And Derivatives	Amino Acid And Derivatives	C00355		70160	114600	116900	134100	140400	88870	0.830173	-0.268516	0.435093	0.777778	1.12001
Com_266_pos	Tangeretin	372.37	11.41	Flavonoids	Flavones and Flavonols	C10190	LMPK12111443	18100	10420	17810	19240	14520	12540	1.00065	0.000934489	0.952764	0.444444	0.0455216
Com_267_pos	Nobiletin	402.39	10.518	Flavonoids	Flavones and Flavonols	C10112	LMPK12111468	5501	12630	9256	8213	6189	25550	0.685498	-0.544776	0.667854	0.444444	0.234338
Com_268_pos	6-hydroxy-7,8-dimethoxycoumarin	222.197	10.21	Phenylpropanoids and polyketides	Coumarins and derivatives			656700	400900	282200	402300	353900	481300	1.08267	0.11458913180193744	0.92532	0.555556	0.193209
Com_269_pos	Deoxynojirimycin	163.173	0.73	Organoheterocyclic compounds	Organoheterocyclic compounds	C16843		9162	9596	3106	6089	6053	5159	1.26374	0.3377019367449345	0.775613	0.666667	0.383795
Com_27_pos	Geraniol	154.25	10.825	Terpenoids	Monoterpenoids	C01500		103000	124500	114000	115100	95480	103400	1.08765	0.1212129137289492	0.336869	0.666667	1.03318
Com_270_pos	N-Benzyllinoleamide	369.591	7.51	Lipids	Fatty Acyls		LMFA08020158	1750	1732	3505	4110	2075	4533	0.651894	-0.617291	0.272902	0.888889	1.1813
Com_271_pos	p-Aminocinnamic acid	163.176	4.05	Phenolic acids	Cinnamic acids and derivatives			862000	911900	997100	1285000	1739000	730300	0.738087	-0.438137	0.438465	0.666667	1.23318
Com_272_pos	Alanine	89.094	0.86	Amino Acid And Derivatives	Amino Acid And Derivatives	C01401		125800	209900	151600	118600	183800	161400	1.05067	0.0713074	0.838897	0.444444	0.230769
Com_273_pos	Paeonol	166.177	4.08	Organoheterocyclic compounds	Ketones	C10712		112300	175300	135100	148300	138600	180600	0.904171	-0.145332	0.511863	0.777778	0.806664
Com_274_pos	Angelol A	376.406	11.11	Phenylpropanoids and polyketides	Coumarins and derivatives			103700	118300	87400	222600	313900	105000	0.482307	-1.05198	0.179325	0.888889	1.82163
Com_275_pos	Angelol K	376.406	11.12	Phenylpropanoids and polyketides	Coumarins and derivatives			334900	397500	293600	751000	1058000	361200	0.472767	-1.0808	0.163583	0.888889	1.90173
Com_276_pos	3alpha-Dihydrocadambine	546.574	6.61	Organoheterocyclic compounds	Indoles and derivatives			186900	189800	105900	98490	97590	210400	1.18727	0.24764354630539992	0.555122	0.666667	1.02678
Com_277_pos	columbianetin acetate	288.3	5.19	Phenylpropanoids and polyketides	Coumarins and derivatives			8145	5271	7390	9775	10290	6715	0.776923	-0.364156	0.252242	0.777778	0.880374
Com_278_pos	Podophyllotoxin	414.412	11.55	Phenylpropanoids and polyketides	Lignans	C10874		4783	3262	1885	4714	4386	4875	0.710555	-0.492983	0.26714	0.777778	1.098
Com_279_pos	pteroside A	410.464	5.73	Carbohydrates And Its Derivatives	Carbohydrates And Its Derivatives			37410	19290	36470	33650	23600	36831	0.990317	-0.0140379	0.898373	0.555556	0.128244
Com_28_pos	Methyl linolenate	292.46	16.057	Lipids	Fatty Acyls			26660	44990	14840	41520	18550	11950	1.20092	0.2641357380257849	0.674442	0.666667	0.805567
Com_280_pos	Reserpine	608.689	8.12	Alkaloids and derivatives	Indoles Alkaloids	C06539		22520	31540	14080	20730	21030	13700	1.22863	0.29705433105686274	0.570018	0.777778	0.571079
Com_281_pos	Leucine	131.175	2.1	Amino Acid And Derivatives	Amino Acid And Derivatives	C16439		2230000	3385000	3929000	2651000	3818000	2969000	1.01123	0.016112871558378282	0.983815	0.555556	0.021552
Com_282_pos	Trachelogenin	388.417	6.45	Phenylpropanoids and polyketides	Lignans	C10891		17040	29360	24200	22040	28720	33730	0.835602	-0.259112	0.40485	0.666667	0.474574
Com_283_pos	Aristolochic acid B	311.251	7.77	Organic Acid And Its Derivatives	Organic Acid And Its Derivatives			11230	6816	14460	6714	16910	6201	1.08989	0.12418389933789874	0.721406	0.666667	0.531046
Com_284_pos	Linarin	592.553	7.79	Flavonoids	Flavones and Flavonols		LMPK12110449	3480	30160	12561	6644	12203	34820	0.860883	-0.216111	0.765634	0.444444	0.403695
Com_285_pos	Neotame	378.469	5.56	Amino Acid And Derivatives	Amino Acid And Derivatives			5418	7307	6917	6075	4660	8564	1.01777	0.025415741609705784	0.851147	0.555556	0.162636
Com_286_pos	Suberosin	244.29	11.9	Phenylpropanoids and polyketides	Coumarins and derivatives			5021	8523	2962	4819	2125	6486	1.22904	0.2975312407225615	0.658781	0.666667	0.540018
Com_287_pos	3-[(Carboxycarbonyl)amino]-L-alanine	176.129	0.84	Organic Acid And Its Derivatives	Organic Acid And Its Derivatives			61620	61730	60600	60360	70070	52790	1.00398	0.00573668	0.908553	0.666667	0.114499
Com_288_pos	Neotuberostemonine	375.508	11.1	Alkaloids and derivatives	Stemona Alkaloids			7593000	9245000	6117000	16130000	20030000	7671000	0.523716	-0.933143	0.171667	0.888889	1.8118
Com_289_pos	Bruceine D	410.421	5.55	Terpenoids	Triterpenoids	C08752		10240	13230	17940	7912	6752	13980	1.44568	0.5317462304543056	0.230637	0.777778	1.47037
Com_29_pos	Methyl linoleate	294.47	13.221	Lipids	Fatty Acyls			94560	121100	74450	157200	69400	117700	0.842608	-0.247066	0.654269	0.555556	0.603653
Com_290_pos	vasicine	188.229	4.86	Alkaloids and derivatives	Pyrrolidines	C10733		146100	277900	125400	118200	267600	203700	0.931976	-0.101635	0.829864	0.444444	0.348656
Com_291_pos	3-N-butyl-4,5-dihydrophthalide	192.258	10.97	Organoheterocyclic compounds	Organoheterocyclic compounds			7410	8805	6958	7255	4108	9689	1.10075	0.1384875291084209	0.615643	0.555556	0.71805
Com_292_pos	Polygalaxanthone¢ö	494.452	7.14	Organoheterocyclic compounds	Ketones			30080	3309	10006	10206	6587	12190	1.49726	0.5823218895107626	0.929696	0.555556	0.176508
Com_293_pos	1-O-Caffeoyl quinic acid	354.095	5.43	Organic Acid And Its Derivatives	Organic Acid And Its Derivatives			3576	1658	2193	4999	3448	4380	0.579013	-0.788332	0.103709	0.888889	1.75451
Com_294_pos	N-acetylglycine	117.043	0.91	Amino Acid And Derivatives	Amino Acid And Derivatives			4401000	3663000	5266000	8708000	4867000	5220000	0.709231	-0.495672	0.222745	0.777778	0.735117
Com_295_pos	N-Acetylthreonine	161.069	1.73	Amino Acid And Derivatives	Amino Acid And Derivatives			63290	55350	50970	91220	56550	104400	0.672602	-0.572175	0.177794	0.888889	1.50183
Com_296_pos	Scopolin	354.096	5.51	Phenylpropanoids and polyketides	Coumarins and derivatives	C01527		401900	594900	582800	677700	646100	1512000	0.557021	-0.844197	0.191739	1	1.95037
Com_297_pos	7-methylguanine	165.065	4.11	Organoheterocyclic compounds	Purines and purine derivatives	C02242		5048000	7141000	6682000	6205000	6347000	6931000	0.968588	-0.046045	0.739025	0.555556	0.338566
Com_298_pos	LysoPC 16:2	491.308	11.06	Lipids	Glycerophospholipids			5639	2275	4176	6479	6202	6286	0.637423	-0.649677	0.192223	1	1.1777
Com_299_pos	Histidinol	141.1	0.72	Amines	Amines			2065000	1973000	2025000	1932000	1555000	2665000	0.985533	-0.0210237	0.954919	0.666667	0.0868893
Com_3_pos	Cytidine	243.22	1.029	Nucleotide And Its Derivates	Nucleotide And Its Derivates	C00475		708600	840900	765200	1079000	727100	970200	0.833736	-0.262338	0.283635	0.777778	0.722753
Com_30_pos	SDMA	202.25	0.913	Amino Acid And Derivatives	Amino Acid And Derivatives			1272000	1314000	1760000	1137000	1697000	697800	1.23053	0.29928452665675453	0.424982	0.777778	0.894595
Com_300_pos	1-O-Feruloyl quinic acid	368.1	6.23	Alcohols and polyols	Alcohols and polyols			16300	13077	4428	24760	18830	14830	0.578655	-0.789226	0.235813	0.888889	2.2167
Com_301_pos	Chrysin O-hexoside	416.2	6.19	Flavonoids	Flavones and Flavonols			16492	7214	14290	39830	17280	13460	0.538416	-0.893207	0.249441	0.777778	1.58255
Com_302_pos	O-methylnaringenin C-pentoside	418.1	0.72	Flavonoids	Flavanones			6354	7303	6612	7822	6187	13590	0.734411	-0.445341	0.389893	0.666667	1.59903
Com_303_pos	Benzamide	121	4.56	Organic Acid And Its Derivatives	Benzoic acids and derivatives	C09815		843600	990700	900000	1522000	1011000	1087000	0.755331	-0.404818	0.158217	1	1.37334
Com_304_pos	delta-Tridecalactone	212.3	9.2	Lipids	Fatty Acyls			11840	19200	37210	25470	13500	15820	1.24567	0.31691644238859856	0.724845	0.555556	0.49649
Com_305_pos	Caffeic aldehyde	164.1	1.84	Phenylpropanoids and polyketides	Phenylpropanoids and polyketides	C10945		1454000	1759000	1894000	1817000	1801000	2143000	0.886478	-0.173843	0.278716	0.777778	0.619761
Com_306_pos	MAG (18:4)	350	11.27	Lipids	Glycerolipids			15280	4755	6990	13010	4898	4749	1.19279	0.254338	0.735768	0.666667	0.51302
Com_307_pos	MAG (18:2)	354.1	14.64	Lipids	Glycerolipids			5033	3222	1452	3838	6685	3580	0.688293	-0.538905	0.350957	0.777778	1.56581
Com_308_pos	LysoPC 16:1	493.3	11.57	Lipids	Glycerophospholipids			59690	45800	49970	52840	92390	46310	0.811632	-0.301102	0.519606	0.666667	0.796955
Com_309_pos	Aminopurine	135.1	1.24	Organoheterocyclic compounds	Purines and purine derivatives			10100000	13810000	14940000	11410000	11340000	9764000	1.19487	0.25685354567525304	0.298295	0.777778	1.61173
Com_31_pos	Isonicotinic acid	123.11	1.029	Vitamins	Vitamins	C07446		43570000	69440000	64420000	69920000	56420000	65160000	0.926527	-0.110094	0.603208	0.666667	0.722343
Com_310_pos	5-Methoxy-N,N-dimethyltryptamine	218.1	6.58	Organoheterocyclic compounds	Indoles and derivatives	C08309		660600	827200	707600	541300	879800	1138000	0.85788	-0.221153	0.663327	0.666667	0.362761
Com_311_pos	2-Aminoadipic acid	161.1	0.95	Amino Acid And Derivatives	Amino Acid And Derivatives			1457000	999100	1335000	864800	1148000	1236000	1.16692	0.22270957942287117	0.386087	0.777778	1.08411
Com_312_pos	Aspartic acid di-O-glucoside	457.1	0.97	Amino Acid And Derivatives	Amino Acid And Derivatives			443700	1294000	874400	948400	2591000	269900	0.685717	-0.544316	0.906592	0.555556	0.132436
Com_313_pos	p-coumaroyl-cinnamoyl-caffeoyl spermidine	583.67	4.95	Phenols And Its Derivatives	Phenolamides			12080	13570	14310	6222	7014	12690	1.54131	0.6241569463688948	0.154954	0.888889	1.81385
Com_314_pos	N'-p-Coumaroyl agmatine	276.2	13.08	Phenolic acids	Cinnamic acids and derivatives			5362	3788	10850	16720	11540	8349	0.546314	-0.872198	0.158512	0.888889	2.17483
Com_315_pos	Agmatine	130.1	0.92	Amines	Amines	C00179		70990	43950	154300	46240	115900	99300	1.02983	0.042412873189682544	0.946166	0.555556	0.126255
Com_316_pos	N-p-Coumaroyl agmatine	276.1	13.08	Phenolic acids	Cinnamic acids and derivatives			14820	15010	14420	14230	10010	23740	0.922259	-0.116756	0.950464	0.666667	0.0787636
Com_317_pos	Syringetin 3-O-hexoside	508.1	0.98	Flavonoids	Flavones and Flavonols			454400	568800	131000	122700	322900	822800	0.909965	-0.136117	0.986762	0.555556	0.33203
Com_318_pos	C-hexosyl-luteolin O-hexosyl-O-pentoside	742.1	0.72	Flavonoids	Flavones and Flavonols			6163	8453	4008	6967	2986	11080	0.885466	-0.175492	0.94486	0.555556	0.102466
Com_319_pos	Chrysoeriol 6-C-hexoside 8-C-hexoside-O-hexoside	786.1	0.95	Flavonoids	Flavones and Flavonols			35180	49420	22770	35300	32670	74840	0.751838	-0.411506	0.496284	0.666667	0.805101
Com_32_pos	trans-3-Indoleacrylic acid	187.19	18.287	Organoheterocyclic compounds	Indoles and derivatives			69250	60290	40610	42070	38350	56040	1.24689	0.31832902989144113	0.352036	0.777778	1.1793
Com_320_pos	C-hexosyl-apigenin C-pentoside	564.1	6.07	Flavonoids	Flavones and Flavonols			2793	2754	2448	4397	4196	4962	0.589819	-0.761655	0.00144124	1	1.50824
Com_321_pos	5-O-p-Coumaroyl shikimic acid	320.1	1	Phenolic acids	Cinnamic acids and derivatives			9345	4767	4709	6252	4308	4047	1.28849	0.3656833771364216	0.464445	0.777778	0.698292
Com_322_pos	LysoPC 18:2	519.3	12.14	Lipids	Glycerophospholipids		LMGP01050137	58010	64500	65770	60390	95010	64620	0.85574	-0.224755	0.437889	0.666667	1.04238
Com_323_pos	LysoPC 18:3	517.3	12.56	Lipids	Glycerophospholipids			48340	56200	53530	35410	61210	38630	1.16872	0.22493499149309137	0.392959	0.666667	1.32013
Com_324_pos	LysoPC 18:1 (2n isomer)	521.4	12.7	Lipids	Glycerophospholipids			103900	122800	104000	132200	345700	103000	0.569289	-0.812767	0.37116	0.666667	1.62425
Com_325_pos	LysoPC 12:1	439.1	1.5	Lipids	Glycerophospholipids			30120	15480	16480	24880	11150	32400	0.907204	-0.1405	0.899428	0.555556	0.190999
Com_326_pos	LysoPC 16:2 (2n isomer)	491.3	10.88	Lipids	Glycerophospholipids			12090	11190	12210	8243	18510	4433	1.13801	0.186514	0.546874	0.666667	1.17647
Com_327_pos	LysoPC 18:3 (2n isomer)	517.2	11.33	Lipids	Glycerophospholipids			446700	375400	452200	490100	894400	498800	0.676631	-0.563558	0.209888	1	1.76034
Com_328_pos	LysoPC 18:2 (2n isomer)	519	11.95	Lipids	Glycerophospholipids			102400	70230	81550	104300	202600	88310	0.643152	-0.636769	0.265622	0.888889	2.00943
Com_329_pos	LysoPE 18:2 (2n isomer)	477.6	12.08	Lipids	Glycerophospholipids			5378	7884	4914	9580	17850	3932	0.579555	-0.786983	0.473228	0.666667	1.07926
Com_33_pos	D-Arabitol	152.15	0.926	Carbohydrates And Its Derivatives	Sugar Alcohols	C01904		5744000	6801000	13510000	8486000	7484000	6946000	1.13698	0.18520501188671668	0.842533	0.666667	0.296612
Com_330_pos	Punicic acid	278.3	12.65	Lipids	Fatty Acyls	C08364	LMFA01030146	54860	52010	48850	53350	49010	72650	0.889778	-0.168483	0.483089	0.666667	0.633423
Com_331_pos	trans-zeatin N-glucoside	381.2	4.62	Phytohormones	Cytokinins			17520	15180	14670	22160	16060	18050	0.841834	-0.248392	0.218034	0.888889	0.61131
Com_332_pos	trans-zeatin 9-O-glucoside	381.1	4.49	Phytohormones	Cytokinins			16030	13350	22180	23770	8423	13470	1.12914	0.17522661782629056	0.613664	0.555556	0.583486
Com_333_pos	N'-Feruloyl putrescine	264.1	5.1	Phenols And Its Derivatives	Phenolamides			16550	10320	25510	11840	11450	15560	1.34826	0.43110146105552577	0.459879	0.666667	1.00742
Com_334_pos	Feruloylputrescine	264.1	5.04	Phenolic acids	Cinnamic acids and derivatives	C10497		16280	10850	25970	18660	27270	16130	0.855624	-0.224952	0.555647	0.666667	1.01368
Com_335_pos	Lysine butyrate	234.1	0.89	Amino Acid And Derivatives	Amino Acid And Derivatives			7017	5254	8908	9849	4594	2199	1.27262	0.34780564790363394	0.461263	0.666667	0.458241
Com_336_pos	iP7G	365.2	1	Phytohormones	Cytokinins			15930000	20870000	13140000	8137000	16110000	11090000	1.41325	0.49901625644274805	0.208679	0.777778	2.19343
Com_337_pos	Phellodensin F	502.2	7.01	Flavonoids	Flavanones		LMPK12140229	232200	191800	165500	291300	94190	104900	1.2021	0.26556225321693594	0.479006	0.666667	1.05614
Com_338_pos	Octadecadien-6-ynoic acid	276.2	12.1	Lipids	Fatty Acyls			882000	905000	711500	922400	622300	1161000	0.923421	-0.11494	0.806536	0.666667	0.280867
Com_339_pos	LysoPC 10:0	411.3	6.25	Lipids	Glycerophospholipids			11160	5960	7262	10430	9099	11170	0.794228	-0.332375	0.290664	0.777778	1.05668
Com_34_pos	5-Methylcytidine	257.24	1.036	Nucleotide And Its Derivates	Nucleotide And Its Derivates			193700	208900	268500	301500	303700	179600	0.855122	-0.225797	0.536803	0.666667	1.03103
Com_340_pos	Cocamidopropyl betaine	342.1	9.91	Alkaloids and derivatives	Organic Amine Alkaloid			216300	185700	210600	217800	204500	174800	1.02596	0.0369728	0.750261	0.555556	0.32614
Com_341_pos	LysoPC 15:1	479.1	11.45	Lipids	Glycerophospholipids			22180	24050	13460	7329	27190	16690	1.16562	0.22109186711112455	0.589361	0.555556	1.16485
Com_342_pos	LysoPC 15:0	481.3	11.94	Lipids	Glycerophospholipids			45440	41070	31570	28290	90000	29490	0.799026	-0.323686	0.854136	0.666667	0.511749
Com_343_pos	MAG (18:1)	356.2	15.2	Lipids	Glycerolipids			3422	4873	3915	4412	10620	2517	0.695766	-0.523326	0.688243	0.555556	0.584987
Com_344_pos	MAG (18:3)	352.2	12.12	Lipids	Glycerolipids			1884000	1178000	1487000	1161000	2010000	1816000	0.912172	-0.132623	0.72047	0.555556	0.406853
Com_345_pos	LysoPC 20:4	543.4	12.69	Lipids	Glycerophospholipids			24110	27660	30980	24200	76760	20950	0.678779	-0.558985	0.660604	0.555556	0.856168
Com_346_pos	LysoPC 14:0 (2n isomer)	467.3	11.36	Lipids	Glycerophospholipids			4855	9694	7493	5412	18190	6345	0.736034	-0.442156	0.687643	0.444444	0.710021
Com_347_pos	LysoPC 16:0 (2n isomer)	495.33	12.55	Lipids	Glycerophospholipids			64200	71500	72770	81990	89950	65430	0.878249	-0.187298	0.326315	0.777778	0.817088
Com_348_pos	Cucurbitacin I	514.293	0.67	Terpenoids	Triterpenoids	C08800	LMST01010110	25040	9243	19570	4986	12810	17010	1.54723	0.6296906903559366	0.377098	0.777778	1.3423
Com_349_pos	5-Aminovaleric acid	117.079	18.27	Amino Acid And Derivatives	Amino Acid And Derivatives	C00431		42830	45250	41630	65860	62970	44500	0.748341	-0.418232	0.151337	0.888889	2.43548
Com_35_pos	6-Hydroxynicotinic acid	139.11	2.908	Organoheterocyclic compounds	Pyridines and derivatives	C01020		19960	18050	16490	39820	23640	19120	0.659966	-0.599536	0.227864	0.888889	1.60171
Com_350_pos	Asp-phe	280.106	5.12	Amino Acid And Derivatives	Amino Acid And Derivatives			41000	46180	82380	74640	38640	82460	0.866251	-0.207143	0.684137	0.555556	0.749293
Com_351_pos	6-Aminocaproic acid	131.095	2.07	Lipids	Fatty Acyls	C02378	LMFA01100035	1543000	3368000	3707000	3683000	5840000	2262000	0.731269	-0.451527	0.472684	0.666667	0.886605
Com_352_pos	Prunin	434.121	7.02	Flavonoids	Flavanones	C09099	LMPK12140237	9492	12544	13215	22030	7940	13483	0.811244	-0.301792	0.700295	0.666667	0.295778
Com_353_pos	Diethyl glutarate	188.105	0.67	Lipids	Fatty Acyls			49160000	46040000	49630000	44760000	40360000	60220000	0.996491	-0.00507134	0.937842	0.666667	0.120384
Com_354_pos	DL-threitol	122.058	0.67	Carbohydrates And Its Derivatives	Sugar alcohols			9597	15880	12440	25920	23580	20780	0.539513	-0.890269	0.0331179	1	1.79268
Com_355_pos	Lactucin	276.1	0.67	Organoheterocyclic compounds	Lactones	C09489		39690	45410	44220	53230	18720	61590	0.968399	-0.0463265	0.838443	0.666667	0.441509
Com_356_pos	Quinone	108.021	0.93	Organooxygen compounds	Quinones	C00472		1243000	1607000	1707000	1218000	1260000	1424000	1.16786	0.22387059261421768	0.266987	0.777778	1.56895
Com_357_pos	(5-L-Glutamyl)-L-amino acid	218.09	1.01	Amino Acid And Derivatives	Amino Acid And Derivatives	C03740		233600	271300	282400	192100	241000	183200	1.27746	0.35328068711815114	0.0804636	0.888889	1.44705
Com_358_pos	Methionine sulfoxide	165.046	0.75	Amino Acid And Derivatives	Amino Acid And Derivatives	C02989		130200	135300	226000	164200	174400	150800	1.00429	0.00617732	0.894467	0.666667	0.150382
Com_359_pos	Methylguanidine	73.0971	0.84	Amines	Amines	C02294		324600	368800	308700	205900	485800	328700	0.982066	-0.0261083	0.890999	0.555556	0.371705
Com_36_pos	2-Methoxybenzoic acid	152.15	7.168	Organic Acid And Its Derivatives	Benzoic acids and derivatives			45290	17940	16420	61630	35710	27590	0.637557	-0.649374	0.282854	0.777778	1.31601
Com_360_pos	1,4-dihydro-1-Methyl-4-oxo-3-pyridinecarboxamide	152.059	1.66	Organoheterocyclic compounds	Pyridines and derivatives	C05843		86580	84690	96280	252000	91130	153800	0.538406	-0.893234	0.207375	0.888889	1.82653
Com_361_pos	Coumaroyl choline	250	5.29	Phenylpropanoids and polyketides	Coumarins and derivatives			37030	24770	44030	40780	21860	37130	1.06074	0.0850707	0.810227	0.444444	0.409619
Com_362_pos	(-)-N-[3',4'-Dihydroxy-(E)-cinnamoyl]-L-glutamic acid	309.271	16.07	Amino Acid And Derivatives	Amino Acid And Derivatives			58980	107600	26790	85040	37010	24240	1.32183	0.40253283414801755	0.650427	0.666667	0.852532
Com_363_pos	(-)-Norepinephrine N-hexoside	331.32	1.05	Carbohydrates And Its Derivatives	Glycosides			7040000	5491000	4637000	4415000	4977000	7806000	0.998256	-0.00251882	0.948383	0.555556	0.367402
Com_364_pos	(+)-epipinoresinol-4-O-beta-D-glucoside	520.53	7.12	Phenylpropanoids and polyketides	Lignans			50380	65380	30690	80960	22390	137700	0.60755	-0.718924	0.645205	0.666667	0.939596
Com_365_pos	1,3-Dimethyluric Acid	196.163	11.73	Organic Acid And Its Derivatives	Organic Acid And Its Derivatives			4479	3666	6535	5376	5432	4126	0.982992	-0.0247487	0.853155	0.555556	0.184996
Com_366_pos	1-Decanoyl-2-hydroxy-sn-glycero-3-phosphocholine	411.5	6.35	Amines	Cholines			9698	9082	6031	5047	10020	10610	0.966273	-0.0494968	0.991172	0.666667	0.424855
Com_367_pos	1-Linoleoyl-Rac-Glycerol	354.524	12.05	Lipids	Fatty Acyls		LMGL01010006	40240	44060	45890	42480	76570	42120	0.807781	-0.307965	0.474057	0.444444	0.406372
Com_368_pos	1-Methyladenine	149.153	1.05	Organoheterocyclic compounds	Purines and purine derivatives	C02216		18490	7444	27750	20840	16460	21290	0.916266	-0.126162	0.637388	0.555556	0.711458
Com_369_pos	2-Amino-1,3,4-tetradecanetriol	261.4	1.18	Lipids	Fatty Acyls			84210	87340	98790	94670	77630	119400	0.926774	-0.10971	0.674211	0.555556	0.517256
Com_37_pos	trans-2-Hexenal	98.14	11.005	Lipids	Fatty Acyls	C08497	LMFA06000002	3765000	3801000	3834000	3280000	3804000	3716000	1.05556	0.0780025	0.34652	0.777778	1.45979
Com_370_pos	2'-Deoxycytidine	227.217	1.18	Nucleotide And Its Derivates	Nucleotide And Its Derivates			163900	168000	194100	136400	108600	172100	1.26109	0.33466948729044266	0.196181	0.777778	2.23786
Com_371_pos	Hydroxycinnamate	164.158	5.54	Phenolic acids	Cinnamic acids and derivatives			35440	70870	45610	46820	112800	45850	0.739378	-0.435616	0.530258	0.777778	1.04372
Com_372_pos	2-Methyladenosine	281.268	1.05	Nucleotide And Its Derivates	Nucleotide And Its Derivates			419900	338400	709800	465300	384400	554600	1.04543	0.0640991	0.983379	0.555556	0.173305
Com_373_pos	3¡¯,4¡¯,5¡¯-Tricetin O-malonylhexoside	592.51	7.7	Flavonoids	Flavones and Flavonols			43780	57460	24680	38280	42100	61040	0.890397	-0.167479	0.627951	0.444444	0.752474
Com_374_pos	3-Carbamyl-1-Methylpyridinium Chloride	172.612	0.98	Organoheterocyclic compounds	Pyridines and derivatives			145200	223600	142500	224600	164200	201900	0.865583	-0.208256	0.421477	0.777778	1.15498
Com_375_pos	3-Methylcrotonylglycine	157.167	1.08	Organic Acid And Its Derivatives	Organic Acid And Its Derivatives	C20828		37700	54360	19640	39668	39270	11520	1.23483	0.30430918195327883	0.626096	0.444444	0.815456
Com_376_pos	Butylphthalide	190.238	1.15	Organoheterocyclic compounds	Organoheterocyclic compounds	C17854		53230	44097	65820	46260	40594	32110	1.3714	0.45564739698457657	0.117658	0.888889	1.69676
Com_377_pos	4,6-Dihydroxyquinoline O-hexoside	323.303	1.09	Alkaloids and derivatives	Quinolines Alkaloids			55250	29470	24520	38130	24880	41600	1.04426	0.0624804	0.990226	0.555556	0.0458871
Com_378_pos	4-Pyridoxate	183.161	2.91	Organoheterocyclic compounds	Pyridines and derivatives	C00847		36230	28470	38670	37900	18970	32060	1.16237	0.21707545726045882	0.486375	0.666667	0.886453
Com_379_pos	4-Pyridoxic acid O-hexoside	345.306	1.66	Vitamins	Vitamins			166300	94430	239100	232200	207800	165600	0.825347	-0.276928	0.457067	0.555556	0.738305
Com_38_pos	Alantolactone	232.32	12.565	Organoheterocyclic compounds	Organoheterocyclic compounds	C09289	LMPR0103190013	25390	16020	14400	33310	25230	12410	0.78661	-0.346279	0.609979	0.555556	0.68462
Com_380_pos	5-Ethyl-2'-deoxyuridine	256.255	8.72	Nucleotide And Its Derivates	Nucleotide And Its Derivates			6991	3475	12190	5571	4092	6548	1.39757	0.4829200821122369	0.604247	0.666667	0.722746
Com_381_pos	5-Methyltryptamine	174.242	8.51	Amino Acid And Derivatives	Amino Acid And Derivatives			73330	22270	165400	163200	43110	140900	0.751706	-0.411759	0.582009	0.555556	0.786927
Com_382_pos	5-Sulfanyl-1-pentanesulfonamide	183.29	15.17	Amines	Amines			22250	30960	18640	42970	31100	13530	0.820205	-0.285943	0.782674	0.666667	0.588626
Com_383_pos	7-(2-Hydroxyethyl)theophyline	224.217	1.17	Alkaloids and derivatives	Purines Alkaloids			7008	6145	19930	6262	8970	4311	1.69283	0.7594381164596208	0.39364	0.666667	1.47214
Com_384_pos	8-Chlro-1-tetrahydronorharmanone	220.655	2.67	Organoheterocyclic compounds	Indoles and derivatives			34960	40670	40440	48550	39830	34290	0.946197	-0.0797873	0.701279	0.555556	0.483092
Com_385_pos	9,17-Octadecadiene-12,14-diyne-1,11,16-triol	290.397	13.78	Lipids	Fatty Acyls			7238	4916	6417	6897	5330	9011	0.874423	-0.193596	0.551737	0.666667	0.408962
Com_386_pos	N-Acetylserotonin	218.252	6.85	Amino Acid And Derivatives	Amino Acid And Derivatives			11480	15080	12580	4823	8677	16060	1.32409	0.40499748648065514	0.376684	0.666667	1.55243
Com_387_pos	Adenosine O-ribose	399.39	3.45	Nucleotide And Its Derivates	Nucleotide And Its Derivates			23820	16710	7919	25020	22710	45900	0.517452	-0.950504	0.156643	0.888889	1.37966
Com_388_pos	Ambroxane	236.393	14.01	Organoheterocyclic compounds	Lactones			8278	10930	13920	16160	15620	8634	0.819716	-0.286804	0.513098	0.777778	0.702193
Com_390_pos	Apo-13-zeaxanthinone	274.4	8.84	Organoheterocyclic compounds	Ketones			291500	256700	499500	336200	183100	349500	1.20592	0.27012966427705926	0.563022	0.444444	0.583428
Com_391_pos	Arabidopyl shikimic acid	352.29	13.8	Alcohols and polyols	Alcohols and polyols			16580	13800	9242	12070	20260	17250	0.799153	-0.323457	0.375517	0.777778	0.971707
Com_392_pos	B Eupalinolide	462.49	1.11	Terpenoids	Sesquiterpenoids			344500	391500	361700	359200	388000	441400	0.923523	-0.114779	0.346844	0.666667	0.831498
Com_393_pos	(-)-Borneol	154.249	1.06	Terpenoids	Monoterpenoids	C01766	LMPR0102120004	24100	37880	37710	27950	17030	48490	1.06655	0.0929454	0.719837	0.555556	0.636803
Com_394_pos	Chinese bittersweet alkaloid II	322.4	6.13	Alkaloids and derivatives	Oxazinanes Alkaloids			15020	37440	23140	25800	22200	20110	1.10997	0.15051960226971373	0.893854	0.555556	0.261661
Com_395_pos	D-(+)-Octopine	246.264	0.73	Amino Acid And Derivatives	Amino Acid And Derivatives	C04137		9084	7025	13520	8103	3382	9792	1.39254	0.4777151860860803	0.375073	0.666667	1.39951
Com_396_pos	D-Ala-D-Ala	160.171	0.94	Amino Acid And Derivatives	Amino Acid And Derivatives	C00993		13150	9554	14880	13130	6230	10484	1.25935	0.33267770507413424	0.381392	0.777778	1.00911
Com_397_pos	D-beta-Homophenylalanine	179.216	5.41	Amino Acid And Derivatives	Amino Acid And Derivatives			4813	4433	4210	1815	4081	6615	1.07553	0.10505250246637267	0.646557	0.666667	0.700128
Com_398_pos	Denin	676.79	11.46	Lipids	Steroids and steroid derivatives			8204	33250	11680	4431	19310	3244	1.96902	0.9774776376393711	0.309214	0.777778	1.34415
Com_399_pos	Dl-2-Aminooctanoic Acid	159.226	1.23	Amino Acid And Derivatives	Amino Acid And Derivatives			102700	136500	128700	95560	88780	84360	1.36918	0.453317	0.054661	1	2.10863
Com_4_pos	Gramine	174.24	9.938	Alkaloids and derivatives	Indoles Alkaloids	C08304		233400	265100	237300	231400	257200	261700	0.980674	-0.0281539	0.740792	0.444444	0.403829
Com_40_pos	Fraxinellone	232.275	11.429	Organoheterocyclic compounds	Organoheterocyclic compounds			10990	7933	8568	11600	19140	10470	0.667095	-0.584035	0.169382	0.888889	1.83443
Com_400_pos	DL-threo-beta-Methylaspartic acid	147.129	0.89	Amino Acid And Derivatives	Amino Acid And Derivatives			33400	38410	44610	33080	36250	40950	1.05568	0.0781678	0.651205	0.666667	0.336978
Com_401_pos	Docosanoic acid	340.584	1.08	Lipids	Fatty Acyls	C08281	LMFA01010022	141900	229600	187600	170800	202000	190200	0.993073	-0.0100286	0.884838	0.555556	0.2481
Com_402_pos	D-Sorbitol	182.172	0.89	Carbohydrates And Its Derivatives	Sugar Alcohols	C00794		387700	277700	331400	293200	241600	449400	1.0128	0.018352551893861528	0.865984	0.555556	0.265095
Com_403_pos	beta-Tocopherol	416.68	4.22	Vitamins	Vitamins	C14152		6817	4892	6153	6778	5814	8070	0.864486	-0.210086	0.344535	0.666667	0.534751
Com_405_pos	Glu-Glu	276.243	0.99	Amino Acid And Derivatives	Amino Acid And Derivatives	C01425		114300	177000	123400	119600	107300	172800	1.03753	0.0531505	0.851224	0.666667	0.304549
Com_406_pos	Oxidized glutathione	612.6	1.06	Amino Acid And Derivatives	Amino Acid And Derivatives	C00127		7750	40260	27060	8642	38840	40388	0.85433	-0.227134	0.834968	0.666667	0.268326
Com_407_pos	GDP-L-fucose	589.342	4.13	Nucleotide And Its Derivates	Nucleotide And Its Derivates	C00325		4924	3238	3510	3737	4252	1638	1.21242	0.2778935929149278	0.495357	0.444444	1.11719
Com_408_pos	Hydroxytomatidine	431.65	0.99	Alkaloids and derivatives	Steroidals Alkaloids			3666	4346	9982	7395	6617	5500	0.922202	-0.116846	0.633387	0.666667	0.694799
Com_409_pos	IAA-Asp	290.271	6.78	Phytohormones	Auxin			57210	57990	42410	46160	36720	84790	0.940001	-0.0892655	0.980921	0.555556	0.128118
Com_41_pos	Ferulaldehyde	178.185	7.532	Phenols And Its Derivatives	Phenols And Its Derivatives			36550	36180	58790	94260	42580	85490	0.591553	-0.75742	0.18343	0.888889	1.45528
Com_410_pos	IAA-Glu	304.298	0.72	Phytohormones	Auxin			106600	92170	105400	101000	59270	134000	1.03364	0.047737397361313605	0.758038	0.555556	0.391507
Com_411_pos	Irisolidone 7-O-beta-d-glucoside	476.43	0.97	Flavonoids	Isoflavonoids			77320	74390	61670	41810	94460	71430	1.02735	0.0389237	0.784422	0.555556	0.382836
Com_412_pos	L-Homocystine	268.354	2.5	Amino Acid And Derivatives	Amino Acid And Derivatives	C01817		163600	228400	258500	213700	149900	319600	0.952137	-0.0707589	0.944302	0.555556	0.101452
Com_413_pos	Limocitrin O-hexoside	508.43	0.97	Flavonoids	Flavones and Flavonols			438400	667900	159800	154100	469400	1080000	0.743235	-0.428111	0.821496	0.555556	0.476171
Com_414_pos	LPC(1-acyl 16:0)	495.63	12.59	Lipids	Glycerophospholipids			610100	713300	641100	589500	1286000	478500	0.834537	-0.260952	0.799711	0.666667	0.442162
Com_415_pos	LPC(1-acyl 16:1)	493.61	11.54	Lipids	Glycerophospholipids			51270	30640	36520	47900	105300	49610	0.583946	-0.776094	0.191427	0.777778	2.2161
Com_416_pos	LPC(1-acyl 16:2)	491.6	10.99	Lipids	Glycerophospholipids			10380	5049	8240	10090	14250	13460	0.626164	-0.675387	0.127801	0.888889	2.03202
Com_417_pos	LPC(1-acyl 18:1)	521.67	12.76	Lipids	Glycerophospholipids			96740	97880	92170	125800	285900	71110	0.594002	-0.751461	0.468521	0.666667	1.33457
Com_418_pos	LPC(1-acyl 18:2)	519.65	12.18	Lipids	Glycerophospholipids			327600	354500	312100	357100	512000	334900	0.825748	-0.276227	0.315691	0.888889	1.31296
Com_419_pos	LPC(1-acyl 18:3)	517.63	12.59	Lipids	Glycerophospholipids			635300	711500	745800	513100	1081000	530600	0.984892	-0.0219626	0.870717	0.666667	0.270687
Com_42_pos	Linderane	260.285	11.266	Terpenoids	Sesquiterpenoids	C09495		22070	12400	7905	11360	17390	14590	0.977734	-0.0324858	0.787894	0.555556	0.452075
Com_420_pos	methylApigenin C-hexoside	446.404	0.73	Flavonoids	Flavones and Flavonols			21550	26450	19080	27170	14570	27980	0.962134	-0.0556899	0.9809	0.666667	0.0903867
Com_421_pos	methylApigenin C-pentoside	416.378	1.01	Flavonoids	Flavones and Flavonols			20940	71980	30940	31220	61760	51850	0.85521	-0.22565	0.584103	0.666667	1.13027
Com_422_pos	Methyl Benzoate	136.148	1.84	Organic Acid And Its Derivatives	Benzoic acids and derivatives	C20645		25530	35430	44480	36220	33010	36390	0.998296	-0.00246077	0.887443	0.555556	0.218556
Com_423_pos	methylChrysoeriol 5-O-hexoside	476.43	0.97	Flavonoids	Flavones and Flavonols			97090	143500	90970	95540	129800	105900	1.00097	0.00139307	0.947894	0.555556	0.248392
Com_424_pos	2-Methoxyhexadecanoate	270.451	0.97	Lipids	Fatty Acyls	C13947	LMFA07010470	1195000	1080000	1126000	1082000	993700	1459000	0.962175	-0.0556288	0.849614	0.555556	0.251938
Com_425_pos	methylQuercetin O-hexoside	478.409	0.98	Flavonoids	Flavones and Flavonols			2912000	1226000	2527000	3154000	3441000	3579000	0.655101	-0.61021	0.209056	1	2.43158
Com_426_pos	Muramic acid	251.234	13.38	Carbohydrates And Its Derivatives	Sugar Acids And Its Derivatives	C06470		2742	6550	6456	6285	11810	5127	0.67815	-0.560324	0.359342	0.444444	1.59969
Com_427_pos	N-(9H-Purin-6-ylcarbamoyl)threonine	280.24	14.46	Nucleotide And Its Derivates	Nucleotide And Its Derivates			146100	337800	216500	273000	336500	177400	0.890075	-0.168001	0.671674	0.555556	0.7259
Com_428_pos	N',N'',N'''-Di-p-coumaroyl, sinapoylagmatine	628.7	5.7	Amines	Amines			12400	17820	17570	24100	13480	13950	0.927421	-0.108704	0.830076	0.444444	0.28302
Com_429_pos	N', N''-Caffeoyl, feruloylputrescine	426.46	0.98	Amines	Amines			991000	1268000	1274000	840700	1054000	1729000	0.97497	-0.0365698	0.953499	0.555556	0.219611
Com_43_pos	Xanthosine	284.225	3.928	Nucleotide And Its Derivates	Nucleotide And Its Derivates	C01762		7153	6163	3302	7837	6548	8172	0.736711	-0.440828	0.271806	0.888889	0.870787
Com_430_pos	N', N''-Caffeoyl, p-cinnamoylputrescine	380.44	1.32	Amines	Amines			33290	50740	68740	31520	30540	47215	1.39803	0.4833978857961739	0.292846	0.888889	0.933582
Com_431_pos	N', N''-Dicaffeoylspermidine	469.53	5.57	Amines	Amines			31100	40080	23130	27550	30500	26620	1.11385	0.15555986365622818	0.651998	0.666667	0.821896
Com_432_pos	N1,N10-Dicoumaroyl spermidine	437.53	6.24	Phenolic acids	Cinnamic acids and derivatives	C21169		74580	71180	109200	73440	84490	71720	1.11021	0.150834	0.59267	0.555556	0.699095
Com_433_pos	N', N''-p-Coumaroyl, Feruloylspermidine	467.56	6.5	Amines	Amines			31460	31910	64360	57970	52710	47040	0.809853	-0.304268	0.377092	0.666667	0.888594
Com_434_pos	N1-Acetylspermine	244.377	0.88	Amines	Amines	C02567		2965000	2427000	2250000	2166000	2284000	2971000	1.02978	0.0423367	0.813483	0.555556	0.233294
Com_435_pos	N8-Acetylspermidine	187.28	1.06	Organic Acid And Its Derivatives	Organic Acid And Its Derivatives	C01029		15260	23420	18500	17980	19000	28470	0.873644	-0.194883	0.537556	0.666667	0.380242
Com_436_pos	N-Acetyl-L-valine	159.183	0.96	Amino Acid And Derivatives	Amino Acid And Derivatives			165800	117500	158500	160100	106000	149800	1.06227	0.0871567	0.71883	0.666667	0.332861
Com_437_pos	N-Acetylputrescine	130.188	0.75	Amino Acid And Derivatives	Amino Acid And Derivatives	C02714		85240	64490	220800	103400	209500	159800	0.783859	-0.351335	0.469828	0.666667	0.776243
Com_438_pos	N-Feruloylagmatine	305.35	1.06	Phenols And Its Derivatives	Phenolamides			145000	220000	149000	97870	204900	220555	0.982181	-0.0259388	0.939727	0.555556	0.21595
Com_439_pos	N-Feruloylcadaverine	278.351	12.68	Phenols And Its Derivatives	Phenolamides			13370	18700	8322	16974	8202	18430	0.926295	-0.110457	0.850892	0.444444	0.279839
Com_44_pos	Ligustilide	190.238	11.865	Organoheterocyclic compounds	Organoheterocyclic compounds	C16987		5065	4121	2943	2602	4091	2507	1.31837	0.3987548431611118	0.281028	0.888889	1.22995
Com_440_pos	N-Feruloylspermidine	321.41	4.52	Phenols And Its Derivatives	Phenolamides			10460	15420	27370	33150	18320	23070	0.714382	-0.485233	0.318043	0.777778	1.74073
Com_441_pos	N-Hydroxy-L-tryptophan	220.225	2.66	Amino Acid And Derivatives	Amino Acid And Derivatives	C19716		38150	42260	42400	45290	44930	37930	0.95833	-0.0614054	0.587373	0.666667	0.423058
Com_442_pos	Nicotinic acid-hexoside	285.2	0.97	Carbohydrates And Its Derivatives	Carbohydrates And Its Derivatives			25780000	23480000	16680000	24360000	18100000	33970000	0.86275	-0.212985	0.593026	0.666667	0.75671
Com_443_pos	Nicotinuric Acid	180.161	3.42	Vitamins	Vitamins	C05380		7256	4927	7339	3116	4406	6638	1.37867	0.4632795970226524	0.253416	0.888889	1.51808
Com_444_pos	N-p-Cinnamoylagmatine	260.3	12.67	Phenolic acids	Cinnamic acids and derivatives			27750	22890	9870	22030	38390	21070	0.742545	-0.429449	0.411934	0.444444	0.891757
Com_445_pos	N alpha-Acetyl-L-Arginine	216.238	1.04	Amino Acid And Derivatives	Amino Acid And Derivatives			9606	7638	23680	23770	15980	17670	0.712713	-0.488606	0.321947	0.777778	0.882322
Com_446_pos	Palmitoleic Acid	254.408	10.9	Lipids	Fatty Acyls	C08362	LMFA01030056	149900	126900	133400	114700	134100	134800	1.06934	0.0967248	0.405223	0.444444	1.00163
Com_447_pos	Phellodenol H	368.335	1.02	Phenylpropanoids and polyketides	Coumarins and derivatives			141600	107500	109600	86990	103900	102100	1.22427	0.29192632022677883	0.14669	1	2.04619
Com_448_pos	Phellodenol H O-hexoside	530.483	5.96	Phenylpropanoids and polyketides	Coumarins and derivatives			13370	8746	19430	24460	17110	10220	0.802201	-0.317964	0.571714	0.666667	0.871952
Com_449_pos	Phytocassane E	316.435	10.75	Terpenoids	Diterpenoids			2462	4302	2547	4326	2535	6380	0.703195	-0.508004	0.38796	0.777778	1.19024
Com_45_pos	Glutathione	307.32	1.51	Amino Acid And Derivatives	Amino Acid And Derivatives	C00051		53420	69150	80500	71240	34810	61570	1.21149	0.2767828246273459	0.436218	0.666667	0.930496
Com_450_pos	Picramnioside F	670.614	0.97	Carbohydrates And Its Derivatives	Glycosides			72240	53900	34670	29600	41960	70700	1.1304	0.17682705491429201	0.687831	0.666667	0.478517
Com_451_pos	Pyridoxine	169.178	1.53	Vitamins	Vitamins	C00314		54860	68610	78380	158700	72580	90690	0.626922	-0.673643	0.204353	0.888889	1.39925
Com_452_pos	Rhodomyrtone	442.54	11.33	Organoheterocyclic compounds	Organoheterocyclic compounds			1171000	1251000	1963000	2279000	1992000	1383000	0.775557	-0.366695	0.303611	0.888889	1.11976
Com_453_pos	Roseoside	386.437	1.09	Lipids	Fatty Acyls			49810	47060	41700	51530	52390	73720	0.780061	-0.358342	0.168431	1	1.24353
Com_454_pos	Selgin 5-O-hexoside	478.4	0.94	Flavonoids	Flavones and Flavonols			2269000	1976000	2798000	1676000	2190000	2462000	1.11299	0.15444048291654042	0.512836	0.666667	0.786052
Com_455_pos	Selgin C-hexoside	478.4	0.74	Flavonoids	Flavones and Flavonols			16270	9412	12290	16120	16830	11056	0.862882	-0.212764	0.495431	0.666667	0.788007
Com_456_pos	Spermidine derivative	255.27	14.85	Amines	Amines			23290	31610	21520	30070	23870	16100	1.09109	0.12577117392395262	0.657073	0.444444	0.893046
Com_457_pos	S-Sulfo-L-cysteine	201.221	0.98	Amino Acid And Derivatives	Amino Acid And Derivatives	C05824		16230	21200	11250	3227	9464	17260	1.62532	0.7007249957235084	0.307932	0.777778	1.72705
Com_458_pos	Threonyl carbamoyl adenosine	412.35	5.08	Nucleotide And Its Derivates	Nucleotide And Its Derivates			166700	149500	137300	246700	193600	174500	0.737638	-0.439015	0.0821839	1	2.24633
Com_459_pos	Tianshic acid	347.49	0.97	Lipids	Fatty Acyls			30510	33080	20300	16720	51240	30750	0.849863	-0.234697	0.830457	0.555556	0.405629
Com_46_pos	L-Pipecolate	129.16	1.049	Amino Acid And Derivatives	Amino Acid And Derivatives	C00408		596400	1071000	955700	867500	878200	549500	1.14286	0.19265293505241166	0.623669	0.777778	0.51946
Com_460_pos	Vanillactic acid	212.199	9.2	Organic Acid And Its Derivatives	Organic Acid And Its Derivatives			16310	11440	28320	19390	6746	15950	1.33227	0.4138886723702678	0.501416	0.666667	1.02218
Com_461_pos	Viscumamide	565.79	6.83	Amino Acid And Derivatives	Amino Acid And Derivatives			59660	88500	71600	84220	66920	67490	1.00517	0.00743744	0.988846	0.555556	0.30605
Com_462_pos	Xanthurenic acid	205.167	5.06	Organic Acid And Its Derivatives	Organic Acid And Its Derivatives	C02470		40540	57370	24500	23750	46700	65960	0.897368	-0.156228	0.841117	0.555556	0.359313
Com_463_pos	Xanthurenic acid O-hexoside	367.31	4.52	Nucleotide And Its Derivates	Nucleotide And Its Derivates			62650	79780	62410	85150	70810	110200	0.769612	-0.377796	0.18509	0.888889	1.44405
Com_464_pos	Yamogenin	414.621	0.9	Lipids	Steroids and steroid derivatives	C08918	LMST01080045	45670	37270	45020	31490	34310	56960	1.04236	0.059852346649190265	0.738814	0.666667	0.339027
Com_465_pos	beta-Carotene	536.873	18.26	Terpenoids	Carotenoids	C02094	LMPR01070001	389300	156100	1233000	321700	990700	1091000	0.739952	-0.434497	0.519659	0.555556	0.930975
Com_466_pos	Linoleic acid	280.445	14.46	Lipids	Fatty Acyls	C01595	LMFA01030120	84470	185900	105500	157700	168600	87590	0.90814	-0.139014	0.736017	0.555556	0.618917
Com_467_pos	gamma-Glu-Leu	260.287	5.17	Amino Acid And Derivatives	Amino Acid And Derivatives			251500	257800	363400	332800	394000	244900	0.898117	-0.155025	0.603549	0.555556	0.539529
Com_468_pos	4-Hydroxybenzoate	138.121	4.12	Organic Acid And Its Derivatives	Benzoic acids and derivatives	C00156		15570	28050	43480	39210	54190	22430	0.751964	-0.411264	0.480128	0.666667	1.19989
Com_469_pos	Selgin O-hexosyl-O-hexoside	640.552	0.97	Flavonoids	Flavones and Flavonols			1377000	2311000	1715000	2944000	2532000	2030000	0.719824	-0.474284	0.14694	0.888889	1.59384
Com_47_pos	Pipecolic acid	129.16	1.042	Amino Acid And Derivatives	Amino Acid And Derivatives			62850000	82590000	66100000	26350000	68000000	54460000	1.42154	0.5074590091729163	0.278034	0.777778	1.60108
Com_470_pos	Syringetin 5-O-hexoside	508.1	0.97	Flavonoids	Flavones and Flavonols			610400	1278000	280700	304400	888500	1121000	0.937422	-0.09323	0.86402	0.555556	0.380494
Com_471_pos	Syringetin 7-O-hexoside	508.1	0.97	Flavonoids	Flavones and Flavonols			474800	1074000	246800	237600	675700	1236000	0.835435	-0.259401	0.82505	0.555556	0.441092
Com_472_pos	8-C-hexosyl-apigenin O-hexosyl-O-hexoside	756.669	0.9	Flavonoids	Flavones and Flavonols			22110	15980	19950	20470	9026	8403	1.53144	0.614888	0.212966	0.777778	2.43616
Com_473_pos	8-C-hexosyl chrysoeriol O-hexoside	624.552	0.92	Flavonoids	Flavones and Flavonols			145500	187200	161800	208900	174300	143500	0.938865	-0.0910109	0.689582	0.555556	0.398799
Com_474_pos	Pyridoxine di-O-hexoside	493.465	0.97	Vitamins	Vitamins			78630	97170	47610	91970	96070	50040	0.938382	-0.0917527	0.838165	0.555556	0.250584
Com_475_pos	Oryzalexin E	304.467	1.42	Terpenoids	Diterpenoids	C21561		159800	165900	181100	173400	144600	254700	0.884931	-0.176363	0.629486	0.555556	0.614883
Com_476_pos	LysoPC 19:0	537.71	3.95	Lipids	Glycerophospholipids		LMGP01050041	11300	4852	9603	7430	7435	15710	0.842355	-0.2475	0.667298	0.444444	0.7874
Com_477_pos	Orotic acid	156.096	1.44	Vitamins	Vitamins	C00295		632400	454100	467400	508200	277000	753900	1.00962	0.0138067	0.819694	0.555556	0.336905
Com_478_pos	7-O-Ethylmorroniside	434.435	5.87	Terpenoids	Monoterpenoids			30740	47450	54110	44820	49260	43120	0.964286	-0.0524674	0.752698	0.555556	0.499239
Com_479_pos	trans-Anethole	148.2	15.13	Benzene and substituted derivatives	Benzene and substituted derivatives			31070	42580	29610	37580	52880	22500	0.914129	-0.12953	0.882704	0.555556	0.190253
Com_48_pos	L-Tryptophan	204.23	4.894	Amino Acid And Derivatives	Amino Acid And Derivatives	C00078		5993000	6755000	3471000	3249000	7001000	6424000	0.972712	-0.0399154	0.969282	0.555556	0.233754
Com_480_pos	beta-Alanine	89.093	0.8	Amino Acid And Derivatives	Amino Acid And Derivatives	C00099		350000	251500	314900	304700	196300	384800	1.03455	0.048996461419362446	0.796997	0.555556	0.50288
Com_481_pos	L-Dihydroorotic acid	158.112	0.92	Amino Acid And Derivatives	Amino Acid And Derivatives	C00337		11300000	9219000	16690000	8652000	11900000	19450000	0.930178	-0.104421	0.880708	0.555556	0.253709
Com_482_pos	D-Threonine	119.119	0.86	Amino Acid And Derivatives	Amino Acid And Derivatives	C00820		698300	1247000	1027000	686400	1230000	1117000	0.979858	-0.029356	0.946604	0.444444	0.187498
Com_483_pos	Protostemonine	417.495	0.65	Alkaloids and derivatives	Stemona Alkaloids			8482	7490	7413	6775	3982	13020	0.983513	-0.0239833	0.803007	0.666667	0.30246
Com_484_pos	TriacetonaMine	155.24	2.28	Organoheterocyclic compounds	Piperidines			83190	63220	56910	81440	59120	73880	0.948144	-0.0768219	0.717097	0.555556	0.508502
Com_485_pos	Cyclen	172.27	0.71	Amines	Amines			394100	389500	402700	443600	295800	402800	1.03861	0.0546536	0.711239	0.666667	0.548554
Com_486_pos	Longifolene	204.35	9.751	Terpenoids	Sesquiterpenoids	C09699		10940	18060	19540	32070	15710	36180	0.578132	-0.790528	0.186843	0.777778	1.52098
Com_487_pos	Tropinone	139.19	1	Alkaloids and derivatives	Tropanes Alkaloids	C00783		17110	15507	23236	13890	11210	11250	1.53653	0.6196794092921813	0.0538215	1	1.68315
Com_488_pos	Betaine	117.15	0.907	Alkaloids and derivatives	Organic Amine Alkaloid	C00719		7305000	5655000	8489000	12240000	7184000	8404000	0.77077	-0.375627	0.282005	0.666667	0.58342
Com_489_pos	Lipoamide	205.341	4.89	Lipids	Fatty Acyls	C00248	LMFA08010006	78640	120600	55100	65540	96480	85060	1.02938	0.041780136422840425	0.972161	0.555556	0.216008
Com_49_pos	Uracil	112.09	1.47	Nucleotide And Its Derivates	Nucleotide And Its Derivates	C00106		798200	723600	815900	933100	559200	944800	0.959214	-0.0600757	0.939359	0.666667	0.23835
Com_490_pos	5-Methyluridine	258.228	1.02	Nucleotide And Its Derivates	Nucleotide And Its Derivates			188500	231100	261100	240800	266300	200400	0.96212	-0.055711	0.763804	0.666667	0.230078
Com_491_pos	Biotin	244.311	9.02	Vitamins	Vitamins	C00120		20400	16800	20090	22020	20430	22590	0.880843	-0.183044	0.161129	1	1.08497
Com_492_pos	Guanosine 3',5'-Cyclic Monophosphate	345.205	0.71	Nucleotide And Its Derivates	Nucleotide And Its Derivates	C00942		24640	40040	31270	28190	21710	52380	0.938111	-0.0921694	0.968252	0.555556	0.076336
Com_493_pos	Histamine	111.145	1.04	Amines	Amines	C00388		335300	223300	452800	318700	214200	425700	1.05508	0.0773528	0.86604	0.666667	0.237999
Com_494_pos	Kynurenine	208.214	3.78	Amino Acid And Derivatives	Amino Acid And Derivatives	C01718		18920	22150	18740	16430	21180	12360	1.19692	0.25932449953145714	0.326304	0.777778	0.834422
Com_495_pos	N-Phenylacetylglycine	193.199	6.55	Amino Acid And Derivatives	Amino Acid And Derivatives	C05598		35580	32060	27360	52160	26790	20410	0.956119	-0.0647377	0.925598	0.666667	0.377508
Com_496_pos	Phenylacetylglutamine	264.277	0.94	Amino Acid And Derivatives	Amino Acid And Derivatives	C04148		13610	22260	28220	37960	21790	22930	0.775157	-0.367439	0.39588	0.666667	1.03293
Com_497_pos	Spermine	202.34	0.71	Polyamine	Polyamine	C00750		58520	62490	72960	93390	74860	106200	0.706759	-0.50071	0.057993	1	2.1378
Com_498_pos	Urea	60.055	0.93	Organic Acid And Its Derivatives	Organic Acid And Its Derivatives	C00086		131800	111900	139800	84280	39200	94990	1.75539	0.8117913933008468	0.145498	1	2.32564
Com_499_pos	Coumalic acid	140.094	0.72	Organic Acid And Its Derivatives	Organic Acid And Its Derivatives			100900	69750	73950	86880	56100	123500	0.917893	-0.123603	0.861733	0.555556	0.212552
Com_5_pos	Rutaecarpine	287.32	11.064	Alkaloids and derivatives	Indoles Alkaloids	C09238		12100	21030	14320	28210	20360	1842	0.941244	-0.0873591	0.681436	0.555556	0.77957
Com_50_pos	N-Acetylneuraminic acid	309.273	0.988	Carbohydrates And Its Derivatives	Sugar Acids And Its Derivatives	C00270		5523	8417	4923	5331	2495	4275	1.5588	0.6404328690900345	0.177573	0.888889	2.00122
Com_500_pos	Dihydroactindiolide	180.243	5.51	Organoheterocyclic compounds	Lactones			80400	76780	83200	67600	57510	46300	1.40237	0.4878655882759302	0.0800187	1	2.09526
Com_501_pos	Geranylacetone	194.313	5.34	Terpenoids	Monoterpenoids	C13297		2110000	2041000	4558000	3074000	2052000	8507000	0.638818	-0.646524	0.544409	0.666667	0.736066
Com_502_pos	2-Methylcinnamic acid	162.185	5.53	Phenolic acids	Cinnamic acids and derivatives			109800	70030	134000	122300	78690	329300	0.591808	-0.756798	0.483318	0.666667	0.716056
Com_503_pos	trans-beta-Ionone	192.297	9.97	Terpenoids	Sesquiterpenoids	C12287		101500	153000	106100	106100	161400	112300	0.949447	-0.0748405	0.794293	0.722222	0.370156
Com_504_pos	Solanidine	397.636	0.96	Lipids	Steroids and steroid derivatives	C06543	LMST01150007	6844000	6509000	7823000	4832000	4695000	9267000	1.12674	0.17215794611980137	0.530682	0.666667	1.13817
Com_505_pos	Sorbic acid	112.127	6.72	Lipids	Fatty Acyls		LMFA01030100	14450	18140	18840	23841	22108	18600	0.796759	-0.327785	0.108934	0.888889	1.27334
Com_506_pos	alpha-Ionone	192.297	1.86	Terpenoids	Sesquiterpenoids	C12286		327100	384300	445700	387200	377200	444100	0.957468	-0.0627039	0.665442	0.555556	0.217272
Com_507_pos	(-)-Carvone	150.218	9.22	Terpenoids	Monoterpenoids	C01767	LMPR0102090007	260500	201900	226700	169700	195300	243900	1.13171	0.17850804449450908	0.37746	0.777778	0.69197
Com_508_pos	D-Asparagine	132.118	0.96	Amino Acid And Derivatives	Amino Acid And Derivatives	C01906		1119000	1311000	1033000	1042000	1134000	1120000	1.05067	0.0713061	0.595482	0.555556	0.785952
Com_509_pos	Nerol	154.249	9.95	Terpenoids	Monoterpenoids	C09871	LMPR0102010010	101700	74430	68540	44860	83610	45550	1.40599	0.4915840938985885	0.210755	0.777778	1.49355
Com_51_pos	D-glutamine	146.14	0.86	Amino Acid And Derivatives	Amino Acid And Derivatives	C00819		32920000	43680000	36280000	12780000	38080000	29200000	1.40994	0.4956363722097252	0.316867	0.777778	1.46384
Com_510_pos	sn-Glycero-3-phosphocholine	257.22	0.91	Lipids	Glycerophospholipids	C00670		1103000	1306000	642600	291000	1545000	2043000	0.786698	-0.346119	0.9971	0.666667	0.336879
Com_511_pos	O-Phosphocholine	184.15	0.87	Amines	Cholines	C00588		1480000	1896000	1715000	1751000	1812000	1627000	0.980925	-0.0277855	0.787197	0.555556	0.153703
Com_512_pos	Pyridoxine O-glucoside	331.323	1.68	Vitamins	Vitamins			3086000	3326000	2525000	3784000	2975000	2802000	0.934735	-0.0973709	0.623663	0.444444	0.510699
Com_513_pos	C-hexosyl-chrysoeriol O-hexoside	624.552	1	Flavonoids	Flavones and Flavonols			33850	67730	49900	82570	45190	57580	0.817309	-0.291047	0.475168	0.666667	0.93846
Com_514_pos	methylLuteolin C-hexoside	448.4	0.71	Flavonoids	Flavones and Flavonols			16770	7367	8837	6083	7958	11180	1.3074	0.38670342870209096	0.490813	0.666667	1.28321
Com_515_pos	N-Feruloylputrescine	264.32	5.22	Phenolic acids	Cinnamic acids and derivatives			11120	15620	23190	16070	21330	19310	0.880444	-0.183696	0.527644	0.666667	0.653792
Com_516_pos	N-p-Coumaroylputrescine	234.29	4.91	Phenolic acids	Cinnamic acids and derivatives			34780	44380	55040	20930	49760	51970	1.09408	0.12971981544685346	0.677225	0.444444	0.430932
Com_517_pos	D-Threose	120.042	1.66	Carbohydrates And Its Derivatives	Carbohydrates And Its Derivatives	C06463		24938	18850	30686	11280	31350	35933	0.947953	-0.0771132	0.921926	0.666667	0.401206
Com_518_pos	Isoquinoline	129.1	4.87	Alkaloids and derivatives	Isoquinolines Alkaloids	C06323		32870	42640	22230	16740	43990	36030	1.01013	0.014538335266750491	0.88701	0.555556	0.452475
Com_519_pos	Imidazole-4-acetate	126.1	0.96	Organic Acid And Its Derivatives	Organic Acid And Its Derivatives	C02835		1028000	1709000	986500	822200	1389000	1175000	1.09961	0.13699217153254187	0.735139	0.444444	0.419548
Com_52_pos	isoleucine	131.17	2.11	Amino Acid And Derivatives	Amino Acid And Derivatives	C16434		61350000	72430000	87770000	37120000	55400000	80190000	1.28279	0.35928070873561807	0.331214	0.777778	0.726597
Com_520_pos	Maleic acid	116.011	0.96	Organic Acid And Its Derivatives	Organic Acid And Its Derivatives	C01384		8810000	25150000	25240000	14360000	27650000	10320000	1.13128	0.17795891690160126	0.831118	0.444444	0.238935
Com_521_pos	1,5-Diaminopentane	102.116	0.83	Polyamine	Polyamine	C01672		16550	22880	26170	83900	24960	22670	0.498746	-1.00362	0.341139	0.666667	1.57807
Com_522_pos	Putrescine	88.1	0.68	Polyamine	Polyamine	C00134		225000	300500	107800	241100	137800	201900	1.09039	0.12484762607256004	0.941314	0.555556	0.103727
Com_523_pos	S-(5'-Adenosyl)-L-methionine	398.137	0.83	Amino Acid And Derivatives	Amino Acid And Derivatives			97760	67040	123700	90170	79470	185700	0.811898	-0.300629	0.635455	0.444444	0.554168
Com_524_pos	Petunidin 3-O-glucoside	479	0.98	Flavonoids	Anthocyanins	C12139		4927000	5713000	4791000	5748000	5989000	8299000	0.770164	-0.376763	0.151467	1	2.13777
Com_525_pos	Oleoylethanolamide	325.298	14.61	Amines	Amines	C20792		67770	90700	58770	73720	112200	54240	0.904564	-0.144706	0.786905	0.555556	0.357557
Com_526_pos	4-Methylaminobutyrate	117.07	0.92	Amino Acid And Derivatives	Amino Acid And Derivatives	C15987		16860	24810	38860	29020	46950	36430	0.716459	-0.481044	0.268606	0.777778	1.48606
Com_527_pos	D-Proline betaine	144.092	1	Amino Acid And Derivatives	Amino Acid And Derivatives	C21514		330000	235200	171900	202000	233600	407600	0.87417	-0.194015	0.691207	0.444444	0.370144
Com_528_pos	4-Hydroxymandelonitrile	149.048	1.44	Phenols And Its Derivatives	Phenolamine	C00650		968300	743400	1211000	1282000	930500	1669000	0.752982	-0.409313	0.281102	0.777778	1.33413
Com_529_pos	Calystegine A3	159.09	0.73	Alkaloids and derivatives	Tropanes Alkaloids	C10850		125600	142900	99730	102900	146100	124200	0.986683	-0.0193418	0.927853	0.444444	0.47169
Com_53_pos	L-Leucine	131.17	2.32	Amino Acid And Derivatives	Amino Acid And Derivatives	C00123		46490000	72880000	83470000	59600000	88690000	62150000	0.963885	-0.0530668	0.830575	0.444444	0.171154
Com_530_pos	Zarzissine	135.054	1.83	Organoheterocyclic compounds	Organoheterocyclic compounds			1466000	1795000	2089000	1993000	1728000	1878000	0.955528	-0.0656303	0.662032	0.555556	0.256861
Com_531_pos	5,7-Dihydroxy-3',4',5'-trimethoxyflavone	344.09	4.99	Flavonoids	Flavones and Flavonols	C19807	LMPK12110880	17700	11890	19750	19420	8930	16980	1.08846	0.12229155441414273	0.710846	0.666667	0.545461
Com_532_pos	N-Acetyl-D-galactosamine	221.09	1	Carbohydrates And Its Derivatives	Carbohydrates And Its Derivatives	C01132		75770	65070	85960	101200	79940	84790	0.852856	-0.229626	0.209927	0.777778	1.40155
Com_533_pos	6-Deoxyfagomine	131.095	2.06	Alkaloids and derivatives	Piperidines alkaloid			856500	1304000	1546000	1128000	1615000	1117000	0.960233	-0.0585433	0.811649	0.444444	0.19222
Com_534_pos	(S)-2-Phenyloxirane	120.058	2.01	Organoheterocyclic compounds	Organoheterocyclic compounds	C20782		142600	91300	189700	96290	130900	143200	1.14366	0.19365744090802067	0.696335	0.555556	0.506379
Com_535_pos	Cyclo(Tyr-Ala)	234.1	0.97	Amino Acid And Derivatives	Amino Acid And Derivatives			15530	22180	27550	26330	35620	48340	0.591713	-0.757031	0.0979289	0.888889	2.38063
Com_536_pos	HBOA	165.042	4.15	Organoheterocyclic compounds	Organoheterocyclic compounds	C15769		22760000	33080000	29910000	27920000	28610000	31220000	0.977208	-0.0332625	0.794397	0.555556	0.267139
Com_537_pos	Isomangiferin	422.085	1.51	Organoheterocyclic compounds	Xanthone	C16979		1440000	1447000	1375000	1455000	970200	2349000	0.892715	-0.163728	0.866548	0.666667	0.283883
Com_538_pos	5-Aminoimidazole ribonucleotide	295.056	0.87	Nucleotide And Its Derivates	Nucleotide And Its Derivates	C03373		14450	18020	12800	15177	9380	22500	0.962025	-0.055854	0.964643	0.555556	0.0512848
Com_539_pos	L-Alanyl-L-Phenylalanine	236.116	4.65	Amino Acid And Derivatives	Amino Acid And Derivatives			8669	12760	8875	19050	28320	12140	0.509225	-0.973624	0.105431	0.888889	2.42943
Com_54_pos	L-Citrulline	175.19	0.89	Amino Acid And Derivatives	Amino Acid And Derivatives	C00327		60560	80290	68410	73200	75180	76170	0.931908	-0.10174	0.445372	0.666667	0.392787
Com_540_pos	2'-Deoxyinosine 5'-phosphate	332.052	1.71	Nucleotide And Its Derivates	Nucleotide And Its Derivates	C06196		42820	64040	58480	84000	56710	59510	0.825792	-0.27615	0.335617	0.666667	1.10283
Com_541_pos	2-Linoleoylglycerol	354.277	0.69	Lipids	Glycerolipids			26120	19530	15220	21820	14810	34160	0.859867	-0.217814	0.707477	0.555556	0.582785
Com_542_pos	p-Coumaric acid methyl ester	178.063	7.45	Phenolic acids	Cinnamic acids and derivatives			4914	5556	23460	79480	9532	21130	0.308057	-1.69873	0.252053	0.777778	1.87555
Com_543_pos	N-Methyl-Trans-4-Hydroxy-L-Proline	145.074	0.91	Amino Acid And Derivatives	Amino Acid And Derivatives			49110	54930	80410	81630	65660	69720	0.849961	-0.234532	0.353626	0.777778	1.62128
Com_544_pos	N6-(2-Hydroxyethyl)adenosine	311.123	4.7	Nucleotide And Its Derivates	Nucleotide And Its Derivates			23590	19540	34960	47410	16460	40300	0.74964	-0.41573	0.590108	0.666667	0.661483
Com_545_pos	Demissidine	399.35	11.06	Alkaloids and derivatives	Steroidals Alkaloids		LMST01150001	234600	324200	189400	550400	772600	249300	0.475863	-1.07138	0.175283	0.888889	1.68057
Com_546_pos	Gamma-Solanine	559.387	15.65	Alkaloids and derivatives	Steroidals Alkaloids			2393000	2265000	1978000	2923000	2558000	2411000	0.840851	-0.250077	0.0971623	1	1.99427
Com_547_pos	Gallacetophenone	168.042	4.69	Organoheterocyclic compounds	Ketones			60930	68730	61600	79200	85220	87990	0.757735	-0.400234	0.00559928	1	1.86169
Com_548_pos	2,6-Dimethoxybenzoquinone	168.042	4.69	Organooxygen compounds	Quinones	C10331		235600	293400	265500	289000	327000	282600	0.884153	-0.177632	0.191409	0.777778	0.942995
Com_549_pos	L-2-Aminoadipic acid	161.069	0.93	Amino Acid And Derivatives	Amino Acid And Derivatives	C00956		530100	418500	576300	277600	448500	406100	1.34685	0.4295858078480024	0.162911	0.888889	1.77684
Com_55_pos	L-Ornithine	132.16	0.762	Amino Acid And Derivatives	Amino Acid And Derivatives	C00077		476500	644900	469700	238400	546500	446500	1.29211	0.3697250376603589	0.353162	0.777778	1.02996
Com_550_pos	Monopalmitin	330.277	13.72	Lipids	Glycerolipids		LMGL01010001	13880	8385	11020	14990	7956	12360	0.942758	-0.0850412	0.855151	0.555556	0.165405
Com_551_pos	Turanose	342.3	0.95	Carbohydrates And Its Derivatives	Carbohydrates And Its Derivatives	C19636		206200000	160800000	124400000	91260000	145900000	151300000	1.265	0.3391318067444151	0.336591	0.777778	1.47129
Com_552_pos	2-alpha-Linolenoyl-glycerol	352.261	11.17	Lipids	Glycerolipids			3143000	3405000	2406000	1779000	3343000	2843000	1.12417	0.16885795649086846	0.56139	0.666667	0.594112
Com_553_pos	L-Leucyl-L-phenylalanine	278.163	6.25	Amino Acid And Derivatives	Amino Acid And Derivatives			6317	6333	4535	18050	9539	7064	0.495917	-1.01183	0.135952	1	2.05489
Com_554_pos	Acetylcholine	146.118	1.02	Amines	Cholines	C01996		77940	66240	113700	143800	183000	200200	0.489336	-1.0311	0.0249088	1	2.89645
Com_555_pos	Beta 2-Solanine	721.44	13.8	Alkaloids and derivatives	Steroidals Alkaloids			238900	243030	270800	369200	246900	277200	0.84264	-0.247012	0.316337	0.888889	1.26957
Com_556_pos	2-Aminoisobutyric acid	103.063	0.82	Amino Acid And Derivatives	Amino Acid And Derivatives	C03665		61010000	61060000	64770000	61910000	61620000	73260000	0.949438	-0.0748536	0.487022	0.777778	0.82655
Com_557_pos	Elemol	222.198	10.14	Terpenoids	Sesquiterpenoids			4477000	8282000	5098000	5093000	5270000	4600000	1.19341	0.25509026938674845	0.529975	0.555556	0.943941
Com_558_pos	Salicylamide	137.048	0.92	Phenols And Its Derivatives	Phenolamines			20410	19180	22780	29470	25330	34860	0.695628	-0.523612	0.0406035	1	1.14158
Com_559_pos	Luteolin-4'-O-glucoside	448.101	6.8	Flavonoids	Flavones and Flavonols			47620	70330	45380	66264	70380	50350	0.87345	-0.195202	0.452282	0.777778	0.639883
Com_56_pos	4-Aminobutyric acid	103.12	0.864	Amino Acid And Derivatives	Amino Acid And Derivatives	C00334		5870000	10730000	7188000	4490000	8240000	11510000	0.981353	-0.0271557	0.953788	0.555556	0.308951
Com_560_pos	L-Glycyl-L-phenylalanine	222.1	4.97	Amino Acid And Derivatives	Amino Acid And Derivatives			88330	87020	105200	69200	59400	54820	1.52955	0.6131069547493148	0.00994201	1	2.00623
Com_561_pos	Kukoamine A	530.31	0.68	Phenols And Its Derivatives	Phenolamine	C17615		117300	119800	64630	77740	36660	120100	1.2867	0.3636702231954763	0.473215	0.555556	0.980925
Com_562_pos	Phenylethanolamine	137.084	2	Amines	Amines	C02735		102500	124000	101600	72870	177500	126000	0.871749	-0.198016	0.796221	0.666667	0.546557
Com_563_pos	1-Methylpiperidine-2-carboxylic acid	143.095	0.99	Amino Acid And Derivatives	Amino Acid And Derivatives			123800	127500	65020	138500	157800	203800	0.632513	-0.660832	0.142387	1	1.96494
Com_564_pos	N-Feruloyl-3-methoxytyramine	343.142	5.72	Phenols And Its Derivatives	Phenolamine			7675	4449	9422	9051	8249	5211	0.957132	-0.0632101	0.833741	0.555556	0.278098
Com_565_pos	D-Panthenol	205.131	4.7	Lipids	Fatty Acyls	C05944	LMFA08020198	122200	76850	77010	72340	119000	101200	0.943666	-0.083652	0.785123	0.444444	0.529221
Com_566_pos	4-MethoxycinnaMaldehyde	162.068	9.19	Phenolic acids	Phenolic acids	C10475		31000	26960	55330	22440	24690	19870	1.6909	0.7577875207832653	0.153744	1	1.91052
Com_567_pos	pyridoxal	167.16	1.15	Vitamins	Vitamins			568100	369800	598600	365600	273400	814600	1.05703	0.0800174	0.716003	0.666667	0.605943
Com_568_neg	Esculin	340.28	5.145	Phenylpropanoids and polyketides	Coumarins and derivatives	C09264		5851	10250	7334	11770	8743	12940	0.700535	-0.513471	0.147229	0.888889	1.63384
Com_569_neg	Arbutin	272.25	2.32	Carbohydrates And Its Derivatives	Carbohydrates And Its Derivatives	C06186		13410	12280	11070	15890	11180	13990	0.895275	-0.159597	0.43998	0.777778	1.21885
Com_57_pos	Glycine	75.07	0.88	Amino Acid And Derivatives	Amino Acid And Derivatives	C00037		83530	131000	97260	113300	89600	121600	0.960832	-0.0576438	0.776042	0.555556	0.2811
Com_570_neg	Ferulic Acid	194.19	6.881	Phenolic acids	Cinnamic acids and derivatives	C01494		134100	147800	134100	143000	158200	188700	0.849153	-0.235904	0.181043	0.888889	0.693467
Com_571_neg	Salicin	286.28	4.989	Carbohydrates And Its Derivatives	Carbohydrates And Its Derivatives	C01451		3661	2405	2288	4007	2890	2967	0.846918	-0.239706	0.389925	0.777778	0.926564
Com_572_neg	Shikimic Acid	174.15	1.038	Phenolic acids	Phenolic acids	C00493		30640	37870	33700	33100	52990	25760	0.913813	-0.130029	0.844472	0.555556	0.254753
Com_573_neg	Salidroside	300.304	5.089	Carbohydrates And Its Derivatives	Glycosides	C06046		1762	3842	1565	1984	2687	4239	0.804602	-0.313654	0.521395	0.777778	0.684254
Com_574_neg	Betulinic acid	456.7	14.842	Terpenoids	Triterpenoids	C08619	LMPR0106140004	23020	47850	22810	75820	32840	44622	0.611161	-0.710375	0.22577	0.777778	1.72589
Com_575_neg	Methylmalonate	118.09	1.938	Organic Acid And Its Derivatives	Organic Acid And Its Derivatives	C02170	LMFA01170118	5536000	5484000	6007000	5686000	4963000	6293000	1.00502	0.00722007	0.9138	0.555556	0.150504
Com_577_neg	Methyl gallate	184.15	5.523	Organic Acid And Its Derivatives	Benzoic acids and derivatives			23850	17890	20930	20950	23970	12370	1.09391	0.12949165535606844	0.622534	0.555556	0.734393
Com_578_neg	Orcinol glucoside	286.28	9.914	Phenols And Its Derivatives	Phenols And Its Derivatives			1796000	1796000	1674000	1721000	1792000	1754000	0.99981	-0.000273938	0.983224	0.666667	0.395116
Com_579_neg	Eleutheroside B	372.37	5.421	Carbohydrates And Its Derivatives	Carbohydrates And Its Derivatives	C01533		17640	18410	11330	15190	11360	21790	0.980141	-0.0289393	0.977858	0.444444	0.0682102
Com_58_pos	DL-Citrulline	175.19	0.9	Amino Acid And Derivatives	Amino Acid And Derivatives			215400	380900	272100	371400	349200	325100	0.830449	-0.268037	0.327781	0.666667	0.989676
Com_580_neg	Dulcitol	182.17	0.897	Carbohydrates And Its Derivatives	Carbohydrates And Its Derivatives	C01697		2463	2496	8127	5934	5788	7284	0.688519	-0.538431	0.306532	0.666667	1.66584
Com_581_neg	Quinic acid	192.17	0.998	Organic Acid And Its Derivatives	Organic Acid And Its Derivatives	C00296		3024000	5134000	4255000	2707000	3672000	4699000	1.12051	0.1641543875731809	0.630777	0.666667	0.714681
Com_582_neg	Protocatechuic acid	154.12	4.571	Phenolic acids	Phenolic acids	C00230		7240	9187	5099	16440	11890	14020	0.508288	-0.976282	0.0355434	1	2.52441
Com_583_neg	Benzoic Acid	122.12	7.497	Organic Acid And Its Derivatives	Benzoic acids and derivatives	C00180		15720	20360	7417	10630	13250	12830	1.18488	0.24474278688312512	0.794928	0.666667	0.516645
Com_584_neg	Ethylparaben	166.17	8.703	Benzene and substituted derivatives	Benzene and substituted derivatives			23720	25580	26720	25940	29740	25200	0.939911	-0.089404	0.389698	0.666667	0.696647
Com_585_neg	Inositol	180.16	0.85	Alcohols and polyols	Alcohols and polyols	C00137		1165000	1566000	1182000	970100	1308000	1344000	1.08031	0.11144873305263342	0.611349	0.444444	0.737801
Com_586_neg	Salicylic acid	138.12	7.67	Phytohormones	Salicylic acid	C00805		47390	43660	59140	41590	47190	48660	1.09277	0.12798681646498405	0.478794	0.666667	0.404343
Com_587_neg	DL-Panthenol	205.25	4.647	Lipids	Fatty Acyls			5079	5654	8889	6164	6206	6310	1.05043	0.0709776	0.923418	0.666667	0.10526
Com_588_neg	Ethylvanillin	166.17	8.701	Phenols And Its Derivatives	Phenols And Its Derivatives			3190	5683	4369	4215	6425	3290	0.95061	-0.0730742	0.886216	0.444444	0.165765
Com_589_neg	Gluconolactone	178.14	1.02	Carbohydrates And Its Derivatives	Carbohydrates And Its Derivatives	C00198		67330	56420	77990	65020	41580	50920	1.28073	0.3569621463307978	0.191481	0.888889	1.30223
Com_59_pos	beta-Nicotinamide Mononucleotide	334.219	0.993	Nucleotide And Its Derivates	Nucleotide And Its Derivates	C00455		135700	240600	34070	227900	490300	11250	0.562575	-0.829884	0.976801	0.555556	0.0530628
Com_590_neg	p-Coumaric Acid	164.16	6.549	Phenolic acids	Cinnamic acids and derivatives	C06738		118400	139100	138600	145400	66470	138200	1.13149	0.17822126902680183	0.555717	0.555556	0.974021
Com_591_neg	Isovanillin	152.15	7.676	Phenols And Its Derivatives	Phenols And Its Derivatives			2718	2646	4706	3811	4208	5087	0.76835	-0.380164	0.256142	0.777778	1.3971
Com_592_neg	Raffinose	504.437	1.009	Carbohydrates And Its Derivatives	Carbohydrates And Its Derivatives	C00492		4337000	6476000	2934000	5286000	4329000	8605000	0.754501	-0.406406	0.397573	0.666667	0.725849
Com_593_neg	Vanillic acid	168.15	5.901	Organic Acid And Its Derivatives	Organic Acid And Its Derivatives	C06672		65550	118000	74350	75690	69470	75530	1.16861	0.22479051404545317	0.562639	0.555556	0.78577
Com_594_neg	Hyperoside	464.38	6.554	Flavonoids	Flavones and Flavonols	C10073		17810	6831	6037	6720	13580	5408	1.19333	0.2549870543714837	0.779146	0.666667	0.426282
Com_595_neg	3,4-Dihydroxyphenylacetic acid	168.15	4.949	Organic Acid And Its Derivatives	Benzoic acids and derivatives	C01161		80150	89830	74050	102100	87040	88270	0.879673	-0.184961	0.165363	0.777778	0.932836
Com_596_neg	Homovanillic acid	182.17	6.091	Organic Acid And Its Derivatives	Organic Acid And Its Derivatives	C05582		148200	145600	236100	166600	183300	235800	0.904729	-0.144442	0.579892	0.666667	0.648926
Com_597_neg	Sebacic acid	202.248	8.111	Organic Acid And Its Derivatives	Organic Acid And Its Derivatives	C08277	LMFA01170006	107800	93230	107200	109300	103500	107800	0.961416	-0.0567671	0.482878	0.722222	1.00795
Com_598_neg	Phenylglyoxylic acid	150.13	4.881	Organic Acid And Its Derivatives	Benzoic acids and derivatives	C02137		76740	100900	126300	104800	136300	146900	0.783351	-0.35227	0.230651	0.888889	1.13683
Com_599_neg	2-Methylpentanedioic acid	146.14	5.012	Organic Acid And Its Derivatives	Organic Acid And Its Derivatives		LMFA01170084	40730	42930	46560	52480	27050	33020	1.157	0.2103849868337776	0.448776	0.666667	1.2591
Com_6_pos	5-Aminolevulinic acid	131.13	0.872	Carbohydrates And Its Derivatives	Carbohydrates And Its Derivatives	C00430		37560	37180	57890	55920	44560	38140	0.956788	-0.0637283	0.784362	0.666667	0.371955
Com_60_pos	L-Alanine	89.09	0.86	Amino Acid And Derivatives	Amino Acid And Derivatives	C00041		586300	846000	713300	582300	794900	685500	1.04019	0.0568471	0.807096	0.666667	0.200521
Com_600_neg	N-Acetyl-L-methionine	191.25	5.315	Amino Acid And Derivatives	Amino Acid And Derivatives	C02712		4974	5064	7921	6412	5076	21490	0.544575	-0.876797	0.454078	0.777778	1.18362
Com_601_neg	Octanedioic acid	174.19	6.649	Organic Acid And Its Derivatives	Organic Acid And Its Derivatives	C08278	LMFA01170001	16710	16970	14980	16410	12900	12130	1.17423	0.23171231725187635	0.202603	0.888889	1.39853
Com_602_neg	Indole-2-carboxylic acid	161.16	0.927	Organoheterocyclic compounds	Indoles and derivatives			22490	44720	26680	22900	40680	29380	1.01	0.014361439310499196	0.98141	0.555556	0.213057
Com_603_neg	Tartaric acid	150.09	1.008	Organic Acid And Its Derivatives	Organic Acid And Its Derivatives	C00898		10400	14250	26470	21640	21450	18930	0.82425	-0.278846	0.431132	0.666667	1.42371
Com_604_neg	N-Acetylglucosamine	221.21	0.984	Carbohydrates And Its Derivatives	Carbohydrates And Its Derivatives	C03878		5058	7140	2504	5949	2927	6625	0.948455	-0.0763489	0.849765	0.555556	0.28245
Com_605_neg	2,4-Dihydroxybenzoic acid	154.12	4.623	Organic Acid And Its Derivatives	Benzoic acids and derivatives			30460	40730	33490	46440	45170	62870	0.677628	-0.561434	0.0498636	1	2.51101
Com_606_neg	2-Methyllactic acid	104.1	2.597	Organic Acid And Its Derivatives	Organic Acid And Its Derivatives		LMFA01050417	2260	3083	3664	2548	3819	3149	0.946511	-0.0793086	0.757272	0.666667	0.178133
Com_607_neg	Embelin	294.39	12.632	Organooxygen compounds	Ketones	C10342	LMPK15050006	2142	3094	3006	2173	2939	3465	0.960942	-0.0574787	0.85584	0.444444	0.252664
Com_608_neg	2'-Deoxyguanosine	267.241	3.181	Nucleotide And Its Derivates	Nucleotide And Its Derivates	C00330		50170	88830	122600	114400	65760	56630	1.10478	0.14375438577723845	0.81849	0.555556	0.472998
Com_609_neg	Nystose	666.578	1.03	Carbohydrates And Its Derivatives	Carbohydrates And Its Derivatives			25300	24980	14150	36810	24110	31930	0.693915	-0.527169	0.179367	0.777778	0.799001
Com_61_pos	L-aspartic Acid	133.1	0.86	Amino Acid And Derivatives	Amino Acid And Derivatives	C00049		11820000	11850000	13420000	22380000	12630000	11820000	0.792014	-0.336403	0.445322	0.611111	1.01512
Com_610_neg	Spinosin	608.545	6.418	Flavonoids	Flavones and Flavonols	C17834	LMPK12110988	13780	21740	18920	35210	27640	32990	0.56803	-0.815961	0.0313989	1	1.91438
Com_611_neg	Maltotetraose	666.578	0.996	Carbohydrates And Its Derivatives	Carbohydrates And Its Derivatives	C02052		7178	7852	9712	8635	5957	8925	1.05209	0.0732581	0.730929	0.444444	0.34769
Com_612_neg	alpha,alpha-Trehalose	342.296	0.962	Carbohydrates And Its Derivatives	Carbohydrates And Its Derivatives	C01083		27620000	46200000	16370000	13780000	37820000	32430000	1.07331	0.10206299646250538	0.87866	0.444444	0.365258
Com_613_neg	Sibiricose A5	518.465	5.421	Phenolic acids	Phenolic acids			21470	20030	73040	70880	54580	39890	0.692712	-0.529672	0.336173	0.666667	1.23767
Com_614_neg	Uridine 5'-monophosphate	324.18	1.037	Nucleotide And Its Derivates	Nucleotide And Its Derivates	C00105		9120	13068	20850	24460	16680	10800	0.82861	-0.271235	0.600508	0.666667	0.667419
Com_615_neg	L-Glutamine	146.14	0.868	Amino Acid And Derivatives	Amino Acid And Derivatives	C00064		4697000	5646000	3789000	1545000	4960000	3334000	1.43632	0.5223820564642039	0.31335	0.777778	1.76058
Com_617_neg	L-Threonine	119.119	0.888	Amino Acid And Derivatives	Amino Acid And Derivatives	C00188		252300	424600	365100	364800	624300	397600	0.751424	-0.4123	0.286066	0.666667	1.49726
Com_618_neg	L-Asparagine	132.12	0.843	Amino Acid And Derivatives	Amino Acid And Derivatives	C00152		2421000	2759000	2331000	1200000	2480000	2320000	1.25183	0.324042	0.36251	0.777778	1.14965
Com_619_neg	Vitamin C	176.12	1.03	Vitamins	Vitamins	C00072		142500	139900	155800	137100	182700	121100	0.993876	-0.00886199	0.955186	0.666667	0.126449
Com_62_pos	L-arginine	174.2	0.794	Amino Acid And Derivatives	Amino Acid And Derivatives	C00062		2026000	1768000	3904000	2394000	2238000	2106000	1.14248	0.19216324268907978	0.798587	0.666667	0.328202
Com_620_neg	2,6-Dihydroxypurine	152.11	1.714	Nucleotide And Its Derivates	Nucleotide And Its Derivates	C00385		97750	93940	98480	277800	112300	148600	0.538649	-0.892584	0.178476	1	2.00765
Com_621_neg	Deoxyinosine	252.23	3.33	Nucleotide And Its Derivates	Nucleotide And Its Derivates	C05512		2805	6149	2369	21210	2454	7052	0.368635	-1.43973	0.369535	0.777778	1.53634
Com_622_neg	Nicotinamide N-oxide	138.12	18.288	Vitamins	Vitamins			437200	478500	440100	491800	473600	443200	0.962516	-0.0551176	0.415925	0.777778	0.836953
Com_623_neg	Thymidine	242.23	4.289	Nucleotide And Its Derivates	Nucleotide And Its Derivates	C00214		4205	4706	4938	7695	2873	3924	0.955631	-0.0654749	0.904633	0.666667	0.470848
Com_624_neg	Cytosine	111.1	0.875	Nucleotide And Its Derivates	Nucleotide And Its Derivates	C00380		3393	4649	12110	5606	3660	5935	1.3257	0.4067567924905454	0.74295	0.555556	0.621557
Com_625_neg	cis-Aconitic acid	174.11	1.766	Organic Acid And Its Derivatives	Organic Acid And Its Derivatives	C00417		951000	1082000	1579000	1378000	733700	2236000	0.830784	-0.267455	0.778754	0.555556	0.44314
Com_626_neg	Lactobionic acid	358.3	0.91	Carbohydrates And Its Derivatives	Carbohydrates And Its Derivatives			67360	75720	94330	106000	75910	127600	0.767051	-0.382605	0.24663	0.888889	1.42324
Com_627_neg	Citric acid	192.12	1.516	Organic Acid And Its Derivatives	Organic Acid And Its Derivatives	C00158		111800000	113700000	135000000	128700000	88660000	177200000	0.913676	-0.130245	0.814709	0.555556	0.397308
Com_628_neg	L-Pyroglutamic acid	129.11	1.689	Amino Acid And Derivatives	Amino Acid And Derivatives	C01879		44630	51510	35740	48740	47530	29070	1.05218	0.0733789	0.758671	0.444444	0.412386
Com_629_neg	p-Hydroxybenzaldehyde	122.12	6.214	Phenols And Its Derivatives	Phenols And Its Derivatives	C00633		16740	39190	31880	33070	72830	42860	0.59028	-0.76053	0.199348	0.888889	1.94768
Com_63_pos	L-cysteine	121.16	0.88	Amino Acid And Derivatives	Amino Acid And Derivatives	C00097		87970	104400	81320	113900	76010	85950	0.992134	-0.0113936	0.993561	0.555556	0.324194
Com_630_neg	alpha-D-Glucose	180.16	0.912	Carbohydrates And Its Derivatives	Carbohydrates And Its Derivatives	C00267		549300	701300	1043000	539600	630800	664300	1.25012	0.3220696288544986	0.416965	0.777778	1.05727
Com_631_neg	L-Arabinitol	152.15	0.925	Carbohydrates And Its Derivatives	Sugar Alcohols	C00532		11510	16050	22600	27280	21800	15970	0.771099	-0.375012	0.335962	0.666667	1.33254
Com_632_neg	Lactose	342.3	0.911	Carbohydrates And Its Derivatives	Carbohydrates And Its Derivatives	C00243		2194000	3548000	1293000	1130000	3188000	2823000	0.985156	-0.0215757	0.99411	0.444444	0.341058
Com_633_neg	L-Lactic acid	90.08	1.487	Organic Acid And Its Derivatives	Organic Acid And Its Derivatives	C00186		6293	4140	6010	5734	5417	3933	1.0901	0.1244544849281307	0.664955	0.777778	0.316567
Com_634_neg	Ureidosuccinic acid	176.13	1.031	Amino Acid And Derivatives	Amino Acid And Derivatives	C00438		130200	55680	112500	93960	51370	75760	1.34959	0.43251706408931095	0.451577	0.777778	0.919388
Com_635_neg	D-Glucuronic acid	194.14	0.894	Carbohydrates And Its Derivatives	Carbohydrates And Its Derivatives	C16245		163000	170400	198500	122100	200900	216800	0.985365	-0.0212699	0.954293	0.666667	0.337336
Com_636_neg	H-HoArg-OH	188.23	0.807	Amino Acid And Derivatives	Amino Acid And Derivatives			8158	7785	4533	2335	3705	6117	1.6843	0.7521466546261028	0.177868	0.888889	1.51555
Com_637_neg	N-Acetylornithine	174.2	0.896	Amino Acid And Derivatives	Amino Acid And Derivatives	C00437		97990	67590	81040	74540	64960	84030	1.1033	0.1418213331391297	0.522735	0.666667	0.963852
Com_638_neg	Ribitol	152.15	0.927	Carbohydrates And Its Derivatives	Sugar Alcohols	C00474		1827000	1082000	2141000	2012000	1136000	2415000	0.907784	-0.13958	0.787384	0.666667	0.419843
Com_639_neg	Succinic acid	118.09	1.936	Organic Acid And Its Derivatives	Organic Acid And Its Derivatives	C00042	LMFA01170043	14110000	14810000	15350000	14750000	13210000	16520000	0.995279	-0.00682741	0.987785	0.555556	0.0621244
Com_64_pos	L-Hydroxyproline	131.13	0.88	Amino Acid And Derivatives	Amino Acid And Derivatives	C01157		687300	1105000	788900	436900	885700	566600	1.36629	0.45026648999365443	0.259721	0.777778	1.17913
Com_640_neg	O-Acetylserine	147.13	1.056	Amino Acid And Derivatives	Amino Acid And Derivatives	C00979		12420	5570	11410	14970	6801	11120	0.893862	-0.161877	0.743774	0.444444	0.397979
Com_641_neg	3-Methyladipic acid	160.17	5.747	Lipids	Fatty Acyls		LMFA01170095	434100	259900	704600	577800	296000	349700	1.14311	0.1929693088832653	0.801954	0.555556	0.501863
Com_642_neg	L-Gulono-1,4-lactone	178.14	0.948	Carbohydrates And Its Derivatives	Sugar Acids And Its Derivatives	C01040		105300	124500	164000	152500	83630	104200	1.15711	0.21052878114262433	0.505933	0.777778	0.80647
Com_643_neg	L-Argininosuccinate	290.273	5.41	Amino Acid And Derivatives	Amino Acid And Derivatives	C03406		4135	3015	4323	4323	9464	2055	0.724214	-0.465512	0.772418	0.611111	0.47214
Com_644_neg	Coniferyl Alcohol	180.2	7.05	Phenols And Its Derivatives	Phenols And Its Derivatives	C00590		19050	10390	12884	11173	11310	14190	1.15409	0.20675769242074926	0.591005	0.555556	0.620988
Com_645_neg	Creatine	131.133	1.95	Amino Acid And Derivatives	Amino Acid And Derivatives	C00300		64830	52300	77650	70300	70620	74510	0.904145	-0.145374	0.426202	0.666667	1.0345
Com_646_neg	D-Galacturonic acid	194.139	1.56	Carbohydrates And Its Derivatives	Carbohydrates And Its Derivatives	C00333		2040000	2155000	2467000	2336000	1567000	3291000	0.926049	-0.110839	0.887433	0.555556	0.250228
Com_647_neg	12-OH-JA-Ile-1	339.4	7.8	Phytohormones	Jasmonic acid			11620	5682	5474	9495	5741	11080	0.865481	-0.208426	0.617187	0.666667	0.508375
Com_648_neg	GA7-1	330.4	9.22	Phytohormones	Gibberellins			13330000	11760000	19200000	13570000	10290000	15170000	1.13477	0.18239753444636225	0.566778	0.444444	0.538624
Com_649_neg	1-O-b-D-glucopyranosyl sinapate	386.351	5.88	Phenols And Its Derivatives	Phenols And Its Derivatives			14730	11910	15203	13495	42070	10940	0.629171	-0.668477	0.572048	0.555556	1.07323
Com_65_pos	D-Proline	115.13	0.967	Amino Acid And Derivatives	Amino Acid And Derivatives	C00763		206500000	365300000	382900000	286400000	353100000	216700000	1.11504	0.1570996237843386	0.726746	0.666667	0.395227
Com_650_neg	Guanine	151.126	2.77	Organoheterocyclic compounds	Purines and purine derivatives	C00242		51520	52650	89860	57700	32950	66750	1.23272	0.3018441914902715	0.484258	0.444444	0.748477
Com_651_neg	Jasmonic acid	210.27	8.98	Phytohormones	Jasmonic acid	C08491	LMFA02020001	29970	16860	43090	40190	33580	63070	0.657118	-0.605776	0.250624	0.777778	1.97149
Com_652_neg	O-Phospho-L-serine	185.072	1.03	Amino Acid And Derivatives	Amino Acid And Derivatives	C01005		97840	141700	71590	88740	74070	104600	1.16349	0.2184640930386795	0.618964	0.555556	0.722061
Com_653_neg	Sakuranetin	286.279	1.01	Flavonoids	Flavanones	C09833	LMPK12140571	62070	44490	45220	38360	60990	55220	0.98195	-0.0262786	0.95245	0.444444	0.321434
Com_654_neg	beta-D-glucopyranosyl-caffeic acid	342.3	5.29	Phenols And Its Derivatives	Phenols And Its Derivatives			22890	24610	13650	22080	25680	21410	0.884054	-0.177794	0.503452	0.444444	0.415949
Com_655_neg	3-Hydroxyanthranilic Acid	153.135	4.45	Organic Acid And Its Derivatives	Benzoic acids and derivatives	C00632		15180	21070	10960	22380	18230	22110	0.75271	-0.409833	0.231367	0.888889	1.604
Com_656_neg	3-Hydroxybutyrate	104.104	1.13	Organic Acid And Its Derivatives	Organic Acid And Its Derivatives		LMFA01050005	66640	60007	88470	50490	58880	57264	1.29096	0.36843874256080505	0.158787	1	1.95937
Com_657_neg	Riboflavin-5'-monophosphate	456.344	0.91	Phenols And Its Derivatives	Phenols And Its Derivatives			5238	7377	5999	4180	6018	6954	1.08524	0.11801130145122837	0.635956	0.444444	0.253851
Com_658_neg	Ptaquiloside	398.45	11.23	Terpenoids	Sesquiterpenoids	C19515		19230	18050	18670	9412	20820	14130	1.26121	0.33481372230622297	0.341585	0.666667	1.11148
Com_659_neg	6-Phosphogluconic acid	276.135	0.91	Carbohydrates And Its Derivatives	Carbohydrates And Its Derivatives	C00345		34970	54910	60930	29360	32360	54750	1.29484	0.372774	0.35476	0.888889	0.885222
Com_66_pos	5-Methylcytosine	125.13	0.991	Nucleotide And Its Derivates	Nucleotide And Its Derivates	C02376		88290	46150	154600	161800	94700	179400	0.663088	-0.592728	0.30448	0.888889	1.77853
Com_660_neg	2,5-Dihydroxybenzoic acid	154.12	5.44	Organic Acid And Its Derivatives	Benzoic acids and derivatives	C00628		166500	152300	206100	257000	127000	274700	0.796873	-0.327579	0.550951	0.666667	0.663076
Com_661_neg	D-Erythrose 4-phosphate	200.084	1.08	Carbohydrates And Its Derivatives	Carbohydrates And Its Derivatives	C00279		408500	255100	501000	568300	281400	600200	0.803228	-0.316119	0.556083	0.777778	0.917062
Com_662_neg	D-Fructose 1,6-bisphosphate	340.116	0.88	Carbohydrates And Its Derivatives	Sugar Acids And Its Derivatives	C05378		8105	16270	14870	12000	22600	19030	0.731773	-0.450531	0.328312	0.777778	0.779189
Com_663_neg	Guanosine 5'-triphosphate	523.18	0.9	Nucleotide And Its Derivates	Nucleotide And Its Derivates	C00044		3079	1886	3946	3137	1509	3698	1.06795	0.0948482	0.811249	0.444444	0.291694
Com_664_neg	Lactic acid	90.078	1.48	Organic Acid And Its Derivatives	Organic Acid And Its Derivatives	C01432		57850	88160	92620	146400	67110	58780	0.876382	-0.190369	0.84818	0.444444	0.593244
Com_665_neg	6-Sialyllactose	633.551	0.73	Carbohydrates And Its Derivatives	Carbohydrates And Its Derivatives			53200	50040	58030	30170	39940	81450	1.06407	0.089589	0.661193	0.666667	0.506413
Com_666_neg	9(S)-HOTrE	294.429	12.07	Lipids	Fatty Acyls	C16326	LMFA02000024	109900	105300	93050	115800	77230	138100	0.930903	-0.103297	0.819397	0.666667	0.271254
Com_667_neg	Sinapyl Alcohol	210.226	5.92	Phenols And Its Derivatives	Phenols And Its Derivatives	C02325		361700	330700	432600	635400	326600	423200	0.812157	-0.300169	0.46853	0.555556	0.800801
Com_668_neg	Trehalose 6-phosphate	422.276	0.96	Carbohydrates And Its Derivatives	Carbohydrates And Its Derivatives	C00689		442700	647600	466300	254200	587800	754900	0.974764	-0.0368757	0.883563	0.555556	0.315757
Com_669_neg	alpha-Benzylsuccinic acid	208.211	0.71	Organic Acid And Its Derivatives	Organic Acid And Its Derivatives	C09816		306400	285700	245600	285200	259800	358200	0.92748	-0.108612	0.580346	0.444444	1.01558
Com_67_pos	Glycyl-L-leucine	188.22	4.466	Amino Acid And Derivatives	Amino Acid And Derivatives	C02155		38080	36030	55000	58490	33560	57150	0.865349	-0.208647	0.590899	0.666667	0.754675
Com_670_neg	beta-D-Lactose	342.297	1	Carbohydrates And Its Derivatives	Carbohydrates And Its Derivatives	C01970		6105000	9912000	3943000	3854000	9145000	7879000	0.95603	-0.0648718	0.899716	0.444444	0.332957
Com_672_neg	gamma,gamma-Dimethylallyl pyrophosphate	246.092	0.95	Lipids	Prenol lipids	C00235	LMPR01010001	3048000	2668000	3947000	1211000	3272000	11590000	0.601195	-0.734096	0.872925	0.555556	0.34172
Com_673_neg	3-Hydroxy-glabrol	408.5	4.82	Flavonoids	Flavanones			10440	11070	11330	9127	13990	11080	0.960318	-0.0584156	0.855341	0.555556	0.284182
Com_674_neg	4-Hydroxy-2-Oxoglutaric Acid	162.098	0.7	Organic Acid And Its Derivatives	Organic Acid And Its Derivatives	C01127		2276000	2091000	2357000	2160000	1784000	2881000	0.985201	-0.0215093	0.982811	0.555556	0.0324235
Com_675_neg	4-Hydroxy-3-methoxyphenylglycol sulfate potassium salt	302.343	0.92	Organic Acid And Its Derivatives	Organic Acid And Its Derivatives			21220	14490	26420	15040	28780	29930	0.842441	-0.247353	0.614342	0.777778	0.622471
Com_676_neg	dATP	491.001	0.73	Nucleotide And Its Derivates	Nucleotide And Its Derivates	C00131		44960	42280	37970	33710	34080	64250	0.948273	-0.0766253	0.975609	0.666667	0.182196
Com_677_neg	2-deoxyglucose-6-phosphate	244.136	0.98	Nucleotide And Its Derivates	Nucleotide And Its Derivates			1160000	1451000	1570000	1003000	1412000	1067000	1.20075	0.26393184039303386	0.252331	0.888889	0.986469
Com_678_neg	3-(2-Naphthyl)-D-Alanine	215.248	6.22	Amino Acid And Derivatives	Amino Acid And Derivatives			11250	8974	16330	16730	9642	11260	0.971354	-0.0419307	0.899291	0.666667	0.218042
Com_679_neg	5-Phosphoribosyl 1-pyrophosphate	390.07	1.01	Carbohydrates And Its Derivatives	Carbohydrates And Its Derivatives	C00119		12820	11710	23160	5860	23160	15010	1.08313	0.11519993845746244	0.723241	0.5	0.506373
Com_68_pos	N-Methylsarcosine	103.12	0.9	Amino Acid And Derivatives	Amino Acid And Derivatives	C01026		28930000	31790000	31320000	29500000	29560000	33750000	0.991703	-0.0120193	0.900441	0.444444	0.158699
Com_680_neg	ADP-ribose	559.32	1.05	Nucleotide And Its Derivates	Nucleotide And Its Derivates	C00301		16120	24140	49580	4914	16580	84910	0.844329	-0.244123	0.729486	0.555556	0.685296
Com_681_neg	Ala-trp	275.303	0.9	Amino Acid And Derivatives	Amino Acid And Derivatives			138900	237700	195600	108100	188500	147200	1.28932	0.36660983012617543	0.318976	0.777778	1.31072
Com_682_neg	ATP	507.181	1.04	Nucleotide And Its Derivates	Nucleotide And Its Derivates	C00002		30020	31260	23920	21190	20350	51990	0.910938	-0.134576	0.999053	0.666667	0.212241
Com_683_neg	cis-4-Hydroxy-D-proline	131.13	2.26	Organic Acid And Its Derivatives	Organic Acid And Its Derivatives	C03440		14020	26940	27610	23860	31410	20780	0.901644	-0.149371	0.632692	0.444444	0.461511
Com_684_neg	Citraconic acid	130.099	1.56	Lipids	Fatty Acyls	C02226	LMFA01170099	4902000	5027000	5734000	5360000	3703000	7432000	0.94956	-0.0746682	0.950486	0.555556	0.133715
Com_685_neg	deoxyribose-phosphate	226.08	0.97	Nucleotide And Its Derivates	Nucleotide And Its Derivates			115700	97520	93020	79410	99760	120900	1.02056	0.029363644639806546	0.839285	0.555556	0.234806
Com_686_neg	D-Fructose 6-Phosphate	260.136	0.86	Carbohydrates And Its Derivatives	Carbohydrates And Its Derivatives	C00085		14300000	17990000	16120000	12830000	21710000	21750000	0.860011	-0.217574	0.556663	0.666667	0.577478
Com_687_neg	D-Galactonic acid	196.155	0.92	Organic Acid And Its Derivatives	Organic Acid And Its Derivatives	C00880		5654000	7042000	7588000	8081000	5746000	6216000	1.01202	0.0172437	0.916213	0.444444	0.195253
Com_688_neg	D-Glucarate	210.139	0.82	Carbohydrates And Its Derivatives	Carbohydrates And Its Derivatives	C00818		550700	586900	836200	609100	516000	770300	1.04136	0.0584735	0.843747	0.444444	0.303123
Com_689_neg	D-Gluconic acid	196.155	0.91	Carbohydrates And Its Derivatives	Carbohydrates And Its Derivatives	C00257		9637000	12520000	12920000	13490000	9499000	10780000	1.03873	0.0548259	0.785535	0.555556	0.257444
Com_69_pos	Nepsilon-Acetyl-L-lysine	188.22	1.304	Amino Acid And Derivatives	Amino Acid And Derivatives	C02727		222700	159600	150100	195500	175200	221300	0.899324	-0.153087	0.462159	0.666667	0.561809
Com_690_neg	D-Glucopyranose	180.156	0.87	Carbohydrates And Its Derivatives	Carbohydrates And Its Derivatives			341700	444300	359700	277400	434900	429000	1.00386	0.00555126	0.921785	0.444444	0.298955
Com_691_neg	D-Histidine	155.155	0.81	Amino Acid And Derivatives	Amino Acid And Derivatives	C06419		474600	706800	737200	452900	894500	422600	1.08395	0.11630460178868632	0.68646	0.666667	0.433372
Com_692_neg	Dihydroxyacetone phosphate	170.058	0.9	Carbohydrates And Its Derivatives	Carbohydrates And Its Derivatives	C00111		370700	412300	415300	305000	458600	385500	1.04282	0.0604848	0.697093	0.555556	0.404081
Com_693_neg	D-Lactic acid	90.08	1.44	Organic Acid And Its Derivatives	Organic Acid And Its Derivatives	C00256		4546	4570	6977	9350	2100	6282	0.907568	-0.139922	0.917504	0.555556	0.43732
Com_694_neg	Aspartate	133.103	0.85	Amino Acid And Derivatives	Amino Acid And Derivatives	C16433		12380000	13340000	11820000	16250000	11820000	10420000	0.975318	-0.036055	0.95641	0.611111	0.20248
Com_695_neg	Dl-Glutamic acid	147.129	0.87	Amino Acid And Derivatives	Amino Acid And Derivatives	C00302		2355000	2539000	1729000	1680000	2875000	1825000	1.03809	0.0539284	0.808933	0.555556	0.579975
Com_696_neg	DL-o-Tyrosine	181.189	1.81	Amino Acid And Derivatives	Amino Acid And Derivatives			200000	216200	253500	287200	280800	323100	0.751543	-0.412072	0.0328398	1	1.38867
Com_697_neg	alpha-Amino-beta-(3-indolyl)-propionic acid	204.225	4.91	Amino Acid And Derivatives	Amino Acid And Derivatives	C00806		1803000	2605000	1460000	1406000	2242000	2169000	1.00877	0.012593566845442244	0.996758	0.444444	0.222365
Com_698_neg	D-Ribose 5-phophate	230.11	0.89	Organic Acid And Its Derivatives	Organic Acid And Its Derivatives			324900	503900	437500	457000	597600	434000	0.850665	-0.233337	0.364749	0.666667	0.663677
Com_699_neg	D-Ribulose 1,5-bisphosphate	310.09	10.95	Carbohydrates And Its Derivatives	Carbohydrates And Its Derivatives			6271	4781	6320	7626	6707	10060	0.712172	-0.489703	0.096301	1	2.06521
Com_7_pos	Tryptamine	160.22	5.205	Organoheterocyclic compounds	Indoles and derivatives	C00398		11440	8306	13600	6472	9436	8258	1.37987	0.46453501877197134	0.164467	0.888889	0.98602
Com_70_pos	Glycyl-L-valine	174.2	2.077	Amino Acid And Derivatives	Amino Acid And Derivatives			57390	58600	121500	146600	38690	140100	0.729863	-0.454303	0.686961	0.666667	0.677322
Com_700_neg	D-Xylulose 5-phosphate	230.11	0.9	Carbohydrates And Its Derivatives	Carbohydrates And Its Derivatives	C00231		981800	1691000	1701000	1348000	1732000	1612000	0.932182	-0.101316	0.664089	0.444444	0.503359
Com_701_neg	Glutaric Acid	132.115	0.7	Organic Acid And Its Derivatives	Organic Acid And Its Derivatives	C00489		6470000	5338000	5829000	5790000	4858000	6364000	1.03674	0.052052423653646124	0.708488	0.666667	0.660178
Com_702_neg	L-Cysteinesulfinic acid	153.16	0.88	Organic Acid And Its Derivatives	Organic Acid And Its Derivatives	C00606		39960	36120	36930	33800	47790	45610	0.888443	-0.170648	0.427548	0.666667	0.534888
Com_703_neg	Linolelaidic Acid (C18:2N6T)	280.445	15.16	Lipids	Fatty Acyls		LMFA01030123	304600	400300	200600	260400	404900	283300	0.954565	-0.0670852	0.798733	0.444444	0.646303
Com_704_neg	Lysope 14:0	425.5	11.27	Lipids	Glycerophospholipids			2485	3143	3029	2640	3001	3075	0.993231	-0.00979904	0.916673	0.555556	0.0682297
Com_705_neg	Lysope 16:0	453.55	12.48	Lipids	Glycerophospholipids			15120	24600	20170	45180	262900	11530	0.187385	-2.41593	0.396936	0.666667	1.23902
Com_706_neg	Lysope 18:0	481.6	13.73	Lipids	Glycerophospholipids			5572	6255	6470	5111	7912	5948	0.964472	-0.0521886	0.886149	0.555556	0.40428
Com_707_neg	Lysope 18:1	479.588	12.81	Lipids	Glycerophospholipids			2567	3481	3612	8864	71140	3813	0.115251	-3.11715	0.239028	1	2.31273
Com_708_neg	N-Acetylalanine	131.13	2.15	Amino Acid And Derivatives	Amino Acid And Derivatives			51670	67370	76600	82020	57900	70720	0.928788	-0.106578	0.643516	0.666667	0.471577
Com_709_neg	N-Acetyl-Asp-Glu	304.253	2.02	Amino Acid And Derivatives	Amino Acid And Derivatives	C12270		2696	11860	12780	12910	19500	4124	0.748235	-0.418438	0.674804	0.777778	0.445501
Com_71_pos	L-Homocitrulline	189.21	0.972	Amino Acid And Derivatives	Amino Acid And Derivatives	C02427		137500	137700	143400	130500	138600	159000	0.977809	-0.0323755	0.777038	0.555556	0.267792
Com_710_neg	N-Acetyl-D-glucosamine 6-phosphate	301.188	1.81	Carbohydrates And Its Derivatives	Carbohydrates And Its Derivatives	C00357		41190	37070	49290	63180	59860	75590	0.642149	-0.639021	0.0159279	1	1.53822
Com_711_neg	N-Acetylphenylalanine	207.226	6.82	Amino Acid And Derivatives	Amino Acid And Derivatives			73220	69950	88110	85400	62930	139200	0.804368	-0.314072	0.547918	0.555556	0.959829
Com_712_neg	Thymidine 5'-diphosphate	402.19	0.69	Nucleotide And Its Derivates	Nucleotide And Its Derivates	C00363		8065	8572	5432	10550	4505	7446	0.980801	-0.0279679	0.948834	0.555556	0.235861
Com_713_neg	CDP	403.176	0.99	Nucleotide And Its Derivates	Nucleotide And Its Derivates	C00112		7836	4307	6273	2719	3128	3191	2.03762	1.0268842764612276	0.0500228	1	2.43493
Com_714_neg	Indolelactic acid	205.21	6.93	Organoheterocyclic compounds	Indoles and derivatives	C02043		9282	5074	10350	10920	6753	10890	0.864965	-0.209286	0.57852	0.777778	0.641366
Com_715_neg	D-Ribose 5-phosphate	230.11	0.89	Carbohydrates And Its Derivatives	Carbohydrates And Its Derivatives			724200	1164000	1063000	867700	1091000	1190000	0.937276	-0.0934546	0.686061	0.666667	0.412611
Com_716_neg	D-threo-Isocitric acid	192.124	1.41	Organic Acid And Its Derivatives	Organic Acid And Its Derivatives	C00451		35970000	37100000	43670000	40950000	28060000	54270000	0.94695	-0.0786398	0.919069	0.555556	0.18656
Com_717_neg	L-Homoserine	119.119	1.9	Amino Acid And Derivatives	Amino Acid And Derivatives	C00263		20440	28610	26560	26900	22200	31540	0.937624	-0.0929186	0.678237	0.666667	0.594242
Com_718_neg	3-Indoleacrylic acid	187.195	5.36	Organoheterocyclic compounds	Indoles and derivatives			107900	132000	86790	75660	140600	125800	0.955066	-0.0663271	0.913391	0.555556	0.331672
Com_719_neg	Orotidine	288.211	1	Nucleotide And Its Derivates	Nucleotide And Its Derivates	C01103		11320	9791	11270	9711	4211	7823	1.48912	0.5744638312783874	0.208234	1	1.56784
Com_72_pos	H-Gly-Pro-OH	172.18	1.035	Amino Acid And Derivatives	Amino Acid And Derivatives			156500	177100	224800	273400	128600	234500	0.877298	-0.188862	0.738548	0.666667	0.350643
Com_720_neg	Erucic acid	338.568	2.37	Lipids	Fatty Acyls	C08316	LMFA01030089	1315000	1205000	1223000	614600	811100	2532000	0.945751	-0.0804672	0.772998	0.666667	0.578032
Com_721_neg	dADP	411.202	0.75	Nucleotide And Its Derivates	Nucleotide And Its Derivates	C00206		10760	10450	5838	11050	6105	8189	1.06723	0.0938777	0.837661	0.444444	0.324432
Com_722_neg	4-Hydroxy-L-Glutamic Acid	163.13	18.53	Amino Acid And Derivatives	Amino Acid And Derivatives	C05947		22850	18550	13380	18400	27990	22440	0.795874	-0.329388	0.299171	0.666667	1.53035
Com_723_neg	D-Arabinose 5-phosphate	230.11	0.9	Carbohydrates And Its Derivatives	Carbohydrates And Its Derivatives	C01112		1251000	2037000	1941000	1581000	2175000	1900000	0.924505	-0.113247	0.640175	0.444444	0.529914
Com_724_neg	Deoxyribose 5-Phosphate	214.11	0.82	Carbohydrates And Its Derivatives	Carbohydrates And Its Derivatives	C00673		8012	2369	4935	6963	5513	3147	0.980349	-0.0286319	0.853088	0.555556	0.343224
Com_725_neg	dUMP	308.182	0.92	Nucleotide And Its Derivates	Nucleotide And Its Derivates	C00365		236900	205600	306900	149000	210400	271700	1.18745	0.24786735427619294	0.428785	0.666667	0.417871
Com_726_neg	alpha-D-Galactose 1-phosphate	260.136	0.87	Carbohydrates And Its Derivatives	Carbohydrates And Its Derivatives	C00446		9002000	12010000	11700000	9190000	13370000	13880000	0.897695	-0.155703	0.572517	0.777778	0.491998
Com_727_neg	O-Phospho-L-Tyrosine	261.168	0.94	Amino Acid And Derivatives	Amino Acid And Derivatives			24810	27230	35410	28020	26910	31240	1.01485	0.021272700266952476	0.967546	0.555556	0.13916
Com_728_neg	Ribose 1-phosphate	230.11	0.9	Carbohydrates And Its Derivatives	Carbohydrates And Its Derivatives	C00620		912900	1446000	1416000	1139000	1627000	1372000	0.912252	-0.132495	0.606639	0.444444	0.567032
Com_729_neg	s7p	290.16	0.87	Carbohydrates And Its Derivatives	Carbohydrates And Its Derivatives	C05382		67860	131700	114000	86580	158400	189500	0.72169	-0.470548	0.373615	0.777778	0.952169
Com_73_pos	3-Amino-2-methylpropanoic acid	103.12	0.931	Amino Acid And Derivatives	Amino Acid And Derivatives	C05145		968300	1597000	1244000	966700	1336000	1622000	0.970596	-0.0430565	0.898417	0.555556	0.283567
Com_730_neg	UDP	404.16	0.7	Nucleotide And Its Derivates	Nucleotide And Its Derivates	C00015		7258000	7257000	7662000	7275000	5606000	9581000	0.987312	-0.0184222	0.95107	0.555556	0.110789
Com_731_neg	UDP-D-glucuronate	580.285	0.94	Nucleotide And Its Derivates	Nucleotide And Its Derivates	C00167		14630	16000	10970	7879	9128	8166	1.65256	0.724706	0.0360536	1	2.51072
Com_732_neg	Capric acid	172.265	2.16	Lipids	Fatty Acyls	C01571	LMFA01010010	8309000	13120000	10260000	7131000	17980000	10630000	0.886629	-0.173598	0.839876	0.555556	0.418687
Com_733_neg	Andrographolide	350.45	8.09	Organoheterocyclic compounds	Lactones	C20214		30520	4143	11181	20300	17630	4678	1.07595	0.10560859456103625	0.943267	0.555556	0.120554
Com_734_neg	L-(+)-Rhamnose	164.16	0.96	Carbohydrates And Its Derivatives	Carbohydrates And Its Derivatives	C00507		19540	16890	30400	23320	18290	18770	1.10682	0.14642511733553878	0.724713	0.555556	0.515139
Com_735_neg	Danshensu	198.17	4.44	Phenolic acids	Phenolic acids	C01207		21340	8484	20000	21550	15290	17640	0.914537	-0.128886	0.656583	0.444444	0.842947
Com_736_neg	Ligustrazine	136.197	0.88	Alkaloids and derivatives	Pyrazines Alkaloids			3070000	2892000	3333000	3325000	2979000	2913000	1.00846	0.012157614426238488	0.891597	0.555556	0.193227
Com_737_neg	Ethyl ferulate	222.24	9.8	Phenolic acids	Cinnamic acids and derivatives			5859	3480	3349	7855	4115	3613	0.814221	-0.296508	0.585844	0.777778	0.386565
Com_738_neg	Lawsone	174.15	7.96	Benzene and substituted derivatives	Benzene and substituted derivatives	C10368		5071	18650	14370	23500	6667	11480	0.914616	-0.128762	0.871066	0.444444	0.487239
Com_739_neg	Methyl protocatechuate	168.15	6.97	Organic Acid And Its Derivatives	Benzoic acids and derivatives			20380	21280	20450	26450	14220	27070	0.916888	-0.125182	0.847667	0.666667	0.243487
Com_74_pos	H-Abu-OH	103.12	0.947	Amino Acid And Derivatives	Amino Acid And Derivatives			8522000	10200000	8718000	8577000	8272000	9838000	1.02822	0.040143346446089134	0.741036	0.666667	0.455654
Com_740_neg	Methyl 4-hydroxycinnamate	178.18	8.76	Phenolic acids	Cinnamic acids and derivatives			13680	9655	4484	7822	9973	7712	1.09064	0.12517733408181714	0.988989	0.555556	0.205062
Com_741_neg	L-Rhamnose	164.16	0.98	Carbohydrates And Its Derivatives	Carbohydrates And Its Derivatives			49290	55010	73320	61660	69970	51910	0.967745	-0.0473005	0.801089	0.555556	0.339279
Com_743_neg	D-Panthotenate	219.235	4.59	Amino Acid And Derivatives	Amino Acid And Derivatives	C00864		2515000	2394000	2923000	3215000	2297000	2173000	1.01913	0.027335505025568328	0.836332	0.666667	0.379751
Com_744_neg	Melibiose	342.3	0.96	Carbohydrates And Its Derivatives	Carbohydrates And Its Derivatives	C05402		45900000	71330000	30220000	33380000	71540000	59140000	0.898757	-0.153998	0.743138	0.666667	0.44573
Com_745_neg	Xanthoxyline	196.2	10.97	Organooxygen compounds	Ketones	C10726		5806	3846	5262	4190	5000	5851	0.991556	-0.0122332	0.933084	0.444444	0.181313
Com_746_neg	1-Naphthyl acetate	186.21	6.99	Benzene and substituted derivatives	Benzene and substituted derivatives			775900	618400	887000	552300	1180000	763500	0.914056	-0.129646	0.845106	0.555556	0.340409
Com_747_neg	Maltose	342.3	1.01	Carbohydrates And Its Derivatives	Carbohydrates And Its Derivatives	C00208		1320000	2476000	1071000	984400	2315000	2112000	0.899398	-0.152969	0.788508	0.444444	0.408244
Com_748_neg	Cedrol	222.37	10.67	Terpenoids	Sesquiterpenoids	C09631	LMPR0103690007	12760	16690	10150	10250	23090	12110	0.871287	-0.19878	0.762857	0.444444	0.745822
Com_749_neg	alpha-Arbutin	272.25	2.33	Carbohydrates And Its Derivatives	Carbohydrates And Its Derivatives	C12079		28220	23510	26650	41270	22820	29770	0.835074	-0.260025	0.469324	0.666667	1.40864
Com_75_pos	L-Glutamic acid	147.13	0.886	Amino Acid And Derivatives	Amino Acid And Derivatives	C00025		39890000	49820000	33900000	30740000	43920000	36050000	1.11652	0.1590099204317948	0.515442	0.666667	0.817119
Com_750_neg	Aleuritic Acid	304.42	8.09	Organic Acid And Its Derivatives	Organic Acid And Its Derivatives		LMFA01050101	6834	9924	7361	9213	6651	5923	1.10704	0.14670253711969578	0.576265	0.777778	0.514821
Com_751_neg	Hydroferulic acid	196.2	6.74	Phenylpropanoids and polyketides	Phenylpropanoic acids			14810	14880	11120	11070	11380	13370	1.13931	0.18815737327213852	0.342069	0.777778	0.482758
Com_752_neg	Fructose	180.16	0.92	Carbohydrates And Its Derivatives	Carbohydrates And Its Derivatives	C01496		456400	486100	434500	302500	520900	382700	1.1417	0.1911790307397703	0.426154	0.666667	1.13459
Com_753_neg	Stachyose	666.578	0.93	Carbohydrates And Its Derivatives	Carbohydrates And Its Derivatives	C01613		59460	105600	33720	92540	71290	90010	0.783092	-0.352747	0.407833	0.666667	0.58363
Com_754_neg	Propylparaben	180.2	9.67	Organic Acid And Its Derivatives	Benzoic acids and derivatives			4330	3601	2595	2963	2867	3569	1.11991	0.16337812440056876	0.602512	0.666667	0.624706
Com_755_neg	Diallyl sulfide	114.21	18.46	Organosulfur compounds	Organosulfur compounds	C08370		5311000	5013000	5196000	5405000	4872000	5388000	0.990744	-0.0134162	0.839074	0.666667	0.469604
Com_756_neg	Cinnamyl acetate	176.21	0.89	Benzene and substituted derivatives	Benzene and substituted derivatives	C12299		28430	32970	54940	18110	18810	28280	1.78436	0.8354033397095096	0.0919484	1	1.93842
Com_757_neg	(-)-alpha-Pinene	136.23	18.287	Terpenoids	Monoterpenoids	C06308		130700	133800	127400	130700	136300	122100	1.0072	0.010344592629359353	0.835454	0.5	0.234114
Com_758_neg	Methyl furan-2-carboxylate	126.11	1.25	Organoheterocyclic compounds	Organoheterocyclic compounds			13710	8915	18750	13220	5835	26060	0.917101	-0.124848	0.933801	0.555556	0.132093
Com_759_neg	Gamma-Linolenic Acid	278.43	14.62	Lipids	Fatty Acyls	C06426	LMFA01030141	33700	39650	25430	25030	31980	25050	1.20375	0.26754	0.326183	0.888889	1.40366
Com_76_pos	D-2-Aminobutyric acid	103.12	0.947	Organic Acid And Its Derivatives	Organic Acid And Its Derivatives	C02261		3607000	3952000	4092000	3667000	3890000	4197000	0.991237	-0.012698	0.880705	0.444444	0.175554
Com_760_neg	2,6-Dihydroxybenzoic acid	154.12	6.13	Organic Acid And Its Derivatives	Benzoic acids and derivatives			557700	755100	561300	539800	608700	616200	1.06199	0.086775	0.670234	0.444444	0.356012
Com_761_neg	1,11-Undecanedicarboxylic acid	244.33	10.093	Organic Acid And Its Derivatives	Organic Acid And Its Derivatives		LMFA01170014	188200	212900	192000	175700	190400	203000	1.04217	0.0595932	0.503843	0.666667	0.864822
Com_762_neg	3,5-Dimethoxyphenol	154.16	7.742	Phenols And Its Derivatives	Phenols And Its Derivatives			2462	3912	4451	5130	1563	3933	1.01873	0.026768407028376635	0.816045	0.555556	0.405651
Com_763_neg	3-Furoic acid	112.08	5.567	Organoheterocyclic compounds	Organoheterocyclic compounds			28650	34180	16310	24930	18230	21340	1.22698	0.29510790477472615	0.54549	0.666667	0.762026
Com_764_neg	Hexadecanedioic acid	286.41	11.908	Lipids	Fatty Acyls	C19615	LMFA01170022	40070	42250	36570	41960	39630	35840	1.01243	0.017826350362526954	0.848909	0.666667	0.15779
Com_765_neg	3,5-Dihydroxybenzoic acid	154.12	4.461	Organic Acid And Its Derivatives	Benzoic acids and derivatives			77840	94080	72050	118100	82590	81210	0.865449	-0.20848	0.412927	0.777778	0.842613
Com_766_neg	Maltotriose	504.44	0.94	Carbohydrates And Its Derivatives	Carbohydrates And Its Derivatives	C01835		24550	56840	21320	27080	36360	41660	0.97726	-0.033186	0.770268	0.666667	0.304073
Com_767_neg	Glycolic acid	76.05	0.99	Organic Acid And Its Derivatives	Organic Acid And Its Derivatives	C00160		77230	89340	90900	113900	73130	80860	0.961103	-0.0572364	0.880778	0.555556	0.503375
Com_768_neg	Catechol	110.11	5.29	Phenols And Its Derivatives	Phenols And Its Derivatives	C00090		155700	179900	129400	321700	149200	188700	0.704973	-0.504361	0.312889	0.777778	1.14332
Com_769_neg	4-Ethylphenol	122.16	7.42	Phenols And Its Derivatives	Phenols And Its Derivatives	C13637		45300	42760	45080	23780	41950	67750	0.997453	-0.00367952	0.804471	0.666667	0.551019
Com_77_pos	DL-Norvaline	117.15	1.068	Amino Acid And Derivatives	Amino Acid And Derivatives			25100000	47380000	35730000	28610000	50720000	29660000	0.992843	-0.0103619	0.987718	0.444444	0.0822211
Com_770_neg	2-Acetylpyrazine	122.12	7.4	Organoheterocyclic compounds	Ketones			80750	27550	33760	44860	10940	51150	1.32828	0.40956390793066216	0.576226	0.444444	0.944836
Com_771_neg	3,4-Dihydroxyhydrocinnamic acid	182.17	5.64	Phenylpropanoids and polyketides	Phenylpropanoic acids	C10447		576800	570100	135900	281400	276000	487200	1.22803	0.29634565006939423	0.922004	0.666667	0.335484
Com_772_neg	(R)-Mandelic acid	152.147	5.661	Organic Acid And Its Derivatives	Organic Acid And Its Derivatives	C01983		523900	771300	741200	638500	1642000	1103000	0.601862	-0.732495	0.23756	0.777778	1.53109
Com_773_neg	Shogaol	276.371	12.09	Phenols And Its Derivatives	Phenols And Its Derivatives	C10494		250000	251400	229900	244800	253200	231800	1.00206	0.00296221	0.963523	0.444444	0.160263
Com_774_neg	m-Cresol	108.14	0.89	Phenols And Its Derivatives	Phenols And Its Derivatives	C01467		10070	14740	20690	10730	6972	11290	1.5694	0.650212	0.177172	0.777778	1.83786
Com_775_neg	beta-L-Arabinose	150.13	0.9	Carbohydrates And Its Derivatives	Carbohydrates And Its Derivatives	C02479		53980	53230	44840	47290	51120	56860	0.979262	-0.0302333	0.801032	0.444444	0.289191
Com_776_neg	Madecassic acid	504.7	0.99	Terpenoids	Triterpenoids			12340	16200	17930	10170	11590	13210	1.32885	0.4101818488130104	0.117644	0.888889	1.49018
Com_777_neg	Hastatoside	404.366	5.74	Terpenoids	Monoterpenoids			2897	1703	3581	3680	2953	3352	0.819329	-0.287485	0.390879	0.777778	0.861808
Com_778_neg	Artemisic acid	234.334	13.19	Terpenoids	Sesquiterpenoids	C20309		1407000	1328000	1410000	1369000	1380000	1321000	1.01843	0.0263433	0.495139	0.777778	1.25238
Com_779_neg	Manninotriose	504.437	0.9	Lipids	Fatty Acyls	C05404		2926	9530	5919	5056	7433	5017	1.04964	0.0698948	0.912561	0.555556	0.195957
Com_78_pos	2-Amino-4-(methylthio)butyric acid	149.211	1.46	Amino Acid And Derivatives	Amino Acid And Derivatives	C01733		2029000	1595000	2675000	2605000	2001000	3485000	0.778519	-0.361195	0.322757	0.666667	1.3934
Com_780_neg	Orientin	448.377	6.25	Flavonoids	Flavones and Flavonols	C10114	LMPK12110470	5946	2069	3023	2409	6124	4242	0.864031	-0.210845	0.695034	0.666667	0.400507
Com_781_neg	(+)-Dipentene	136.234	18.28	Terpenoids	Monoterpenoids	C06099		52400	55420	53730	56400	50150	58850	0.976723	-0.0339785	0.704184	0.666667	0.455109
Com_782_neg	4',5-Dihydroxyflavone	254.238	10.2	Flavonoids	Flavones and Flavonols			19020	5074	21620	14060	12900	10800	1.21065	0.27577729637046067	0.968146	0.666667	0.166931
Com_783_neg	4-Hydroxyquinazoline	146.146	5.54	Organoheterocyclic compounds	Organoheterocyclic compounds			100100	81260	96190	118400	80950	211200	0.676044	-0.56481	0.373898	0.666667	0.862288
Com_784_neg	2',5'-Dihydroxyacetophenone	152.147	7.16	Organoheterocyclic compounds	Ketones			14240	7649	19590	21460	10080	47260	0.526383	-0.925815	0.386105	0.777778	1.43769
Com_785_neg	2'-Hydroxyacetophenone	136.148	18.287	Phenols And Its Derivatives	Phenols And Its Derivatives			181200	174700	189200	178800	182300	186800	0.99489	-0.00739168	0.84743	0.555556	0.275129
Com_786_neg	L-Histidine	155.15	0.76	Amino Acid And Derivatives	Amino Acid And Derivatives	C00135		1191000	1662000	1614000	1246000	2211000	1145000	0.970665	-0.0429547	0.986576	0.555556	0.0645733
Com_787_neg	Choline bitartrate	253.25	0.97	Amines	Cholines	C00919		31610	31090	58470	37060	26970	32170	1.25956	0.3329237527668391	0.462081	0.444444	1.35475
Com_788_neg	D-(+)-Cellobiose	342.3	0.91	Carbohydrates And Its Derivatives	Carbohydrates And Its Derivatives	C06422		1456000	2747000	950000	749500	2250000	1972000	1.03651	0.051731385359059676	0.928377	0.444444	0.35403
Com_789_neg	Ferulate	194.18	6.81	Phenolic acids	Cinnamic acids and derivatives	C01494		185600	221900	224700	217400	217700	336300	0.819549	-0.287098	0.343245	0.444444	0.730712
Com_79_pos	L-serine	105.093	0.846	Amino Acid And Derivatives	Amino Acid And Derivatives	C00065		1410000	1703000	1688000	1379000	1810000	2231000	0.885793	-0.174958	0.540962	0.666667	0.649413
Com_790_neg	L-Sorbose	180.16	0.89	Carbohydrates And Its Derivatives	Carbohydrates And Its Derivatives	C00247		474400	468200	662800	258600	659300	426900	1.19378	0.2555411730305024	0.488152	0.777778	1.35975
Com_791_neg	Cytidylic acid	323.2	0.97	Nucleotide And Its Derivates	Nucleotide And Its Derivates	C00055		10140	8317	29850	28220	16840	9848	0.879781	-0.184784	0.701911	0.555556	0.556336
Com_792_neg	2-Amino-3-hydroxypropionic acid	105.09	0.83	Amino Acid And Derivatives	Amino Acid And Derivatives	C00716		1941000	2404000	2479000	1933000	2182000	3388000	0.909503	-0.13685	0.733293	0.555556	0.632441
Com_793_neg	Azetidine-2-carboxylic acid	101.1	0.86	Amino Acid And Derivatives	Amino Acid And Derivatives			11190	9499	12400	10000	8551	2836	1.54715	0.6296175650750858	0.289114	0.888889	1.75928
Com_794_neg	L-Proline	115.131	0.94	Amino Acid And Derivatives	Amino Acid And Derivatives	C00148		4136000	8566000	8683000	3486000	7020000	2382000	1.6593	0.7305708080571267	0.242385	0.888889	1.24414
Com_795_neg	Ala-Gln	217.22	0.85	Amino Acid And Derivatives	Amino Acid And Derivatives			128400	124100	211800	123600	126200	139100	1.19388	0.25565804613245674	0.485818	0.666667	0.734702
Com_796_neg	4-Hydroxyisoleucine	147.172	1.038	Amino Acid And Derivatives	Amino Acid And Derivatives			2977000	3294000	2311000	2172000	3623000	2245000	1.06741	0.0941184	0.697409	0.666667	0.801574
Com_797_neg	D-Galactose	180.16	0.9	Carbohydrates And Its Derivatives	Carbohydrates And Its Derivatives	C00124		1045000	1391000	1071000	824600	1131000	1287000	1.08154	0.11308636350635175	0.621751	0.444444	0.81149
Com_798_neg	L-Cycloserine	102.09	0.8	Amino Acid And Derivatives	Amino Acid And Derivatives	C08057		4091	3763	6426	2385	3202	2002	1.88167	0.9120142795343787	0.0465428	1	2.63496
Com_799_neg	Pyridoxal 5-phosphate	247.14	1.7	Vitamins	Vitamins	C00018		33410	41640	30150	37960	45470	38240	0.864634	-0.209839	0.261586	0.777778	0.811992
Com_8_pos	Phloretic acid	166.17	6.405	Phenylpropanoids and polyketides	Phenylpropanoic acids	C01744		201100	148100	136900	174400	180600	126400	1.00976	0.014016992314085156	0.963496	0.444444	0.0707817
Com_80_pos	Hypoxanthine	136.11	1.509	Organoheterocyclic compounds	Purines and purine derivatives	C00262		471900	446300	440800	1587000	467600	663900	0.499908	-1.00027	0.265114	0.888889	2.04676
Com_800_neg	D-Ribose	150.13	0.92	Carbohydrates And Its Derivatives	Carbohydrates And Its Derivatives	C21057		79600	82840	60730	69570	70670	65370	1.0854	0.1182326706928946	0.534042	0.666667	0.58244
Com_801_neg	Caffeic acid	180.16	5.801	Phenolic acids	Cinnamic acids and derivatives	C01197		255000	311700	222700	201100	226400	262100	1.14472	0.19499674480400775	0.352518	0.666667	0.700868
Com_802_neg	Oxalacetic acid	132.07	0.69	Organic Acid And Its Derivatives	Organic Acid And Its Derivatives	C00036	LMFA01170120	3506000	3525000	3155000	3544000	3023000	3996000	0.964309	-0.052432	0.749944	0.666667	0.484537
Com_803_neg	p-Hydroxy-cinnamic acid	164.16	6.531	Phenolic acids	Cinnamic acids and derivatives	C00811		116900	90360	82640	113300	115300	102900	0.87451	-0.193454	0.299126	0.666667	0.852779
Com_804_neg	Glycitin	446.41	6.324	Flavonoids	Isoflavonoids	C16195	LMPK12050096	60680	75920	70920	103900	68610	148300	0.646863	-0.628469	0.215183	0.777778	1.35604
Com_805_neg	Petunidin-3-O-glucoside	479.41	5.282	Flavonoids	Anthocyanins	C12139		2468	4292	3003	6851	12272	3221	0.436941	-1.19449	0.198337	0.888889	1.84624
Com_806_neg	Malonic acid	104.011	1.19	Organic Acid And Its Derivatives	Organic Acid And Its Derivatives	C00383	LMFA01170041	70190	56660	107400	118600	69460	64100	0.928974	-0.10629	0.805988	0.444444	0.657754
Com_807_neg	D-Fructose-1,6-biphosphate	339.996	0.91	Carbohydrates And Its Derivatives	Carbohydrates And Its Derivatives			14980	15290	18990	8949	20380	29630	0.835496	-0.259295	0.858543	0.666667	0.315712
Com_808_neg	Galactinol	342.116	0.99	Carbohydrates And Its Derivatives	Carbohydrates And Its Derivatives	C01235		66150000	106800000	50980000	39860000	95780000	86220000	1.00933	0.013398237728852642	0.936248	0.444444	0.329518
Com_809_neg	Ribulose-5-phosphate	230.02	0.93	Carbohydrates And Its Derivatives	Carbohydrates And Its Derivatives	C00199		320900	559900	452200	452300	556900	411000	0.9386	-0.0914173	0.691287	0.555556	0.319632
Com_81_pos	D-Phenylalanine	165.19	4.106	Amino Acid And Derivatives	Amino Acid And Derivatives	C02265		30290000	45940000	38850000	35630000	37900000	39410000	1.01895	0.027080589757991037	0.969926	0.555556	0.0442036
Com_810_neg	Acetyl tryptophan	246	6.78	Amino Acid And Derivatives	Amino Acid And Derivatives	C03137		109000	95310	91180	94880	68690	148600	0.946568	-0.0792226	0.977039	0.555556	0.0640225
Com_811_neg	D(+)-Melezitose O-rhamnoside	650.1	1.05	Carbohydrates And Its Derivatives	Carbohydrates And Its Derivatives			4478	4476	12790	2085	2055	5561	2.24142	1.164411985024069	0.174997	0.777778	1.52917
Com_812_neg	Anthranilate O-hexosyl-O-hexoside	461.1	0.98	Organic Acid And Its Derivatives	Benzoic acids and derivatives			47930	22390	7777	26090	10610	11220	1.62974	0.7046392219530995	0.621095	0.555556	0.844656
Com_813_neg	2-Deoxyribose 5'-phosphate	214.1	1.22	Nucleotide And Its Derivates	Nucleotide And Its Derivates			23460	13590	21590	19830	34260	17820	0.815464	-0.294307	0.516767	0.444444	0.402007
Com_814_neg	13(S)-HOTrE	294.2	12.07	Lipids	Fatty Acyls	C16316	LMFA02000051	167500	161300	132000	167200	121100	209200	0.926231	-0.110556	0.765916	0.555556	0.335201
Com_815_neg	9-KODE	294.2	12.07	Lipids	Fatty Acyls	C14766	LMFA02000274	158500	154800	133800	165400	114300	201600	0.928942	-0.106339	0.798355	0.666667	0.304538
Com_816_neg	9(S)-HpOTrE	310.1	10.92	Lipids	Fatty Acyls	C16321	LMFA02000018	2102000	2031000	2117000	2051000	2091000	2181000	0.988455	-0.016753	0.636328	0.444444	0.530999
Com_817_neg	13-HOTrE(r)	294	11.36	Lipids	Fatty Acyls		LMFA02000173	79320	88770	90010	92770	93180	90460	0.933758	-0.0988797	0.218261	1	1.14315
Com_818_neg	12,13-EODE	296	12.67	Lipids	Fatty Acyls			33840	30930	38210	38370	27310	33700	1.03622	0.0513367	0.743096	0.555556	0.456238
Com_819_neg	13-HPODE	312.1	11.45	Lipids	Fatty Acyls	C04717	LMFA02000034	77750	81850	66150	68430	63620	117800	0.903542	-0.146336	0.773411	0.555556	0.462861
Com_82_pos	Nicotinic Acid	123.11	1.478	Vitamins	Vitamins	C00253		456400	492000	463400	874500	511100	828600	0.637612	-0.64925	0.129043	1	2.42072
Com_820_neg	Tricin O-saccharic acid	522.1	6.58	Flavonoids	Flavones and Flavonols			1884000	1152000	2108000	952700	2471000	2846000	0.820454	-0.285506	0.765663	0.666667	0.314009
Com_821_neg	N-Acetylglucosamine 1-phosphate	301.1	0.91	Carbohydrates And Its Derivatives	Carbohydrates And Its Derivatives	C04256		241200	340500	353300	346200	329600	302400	0.955837	-0.0651631	0.688691	0.555556	0.503973
Com_822_neg	Syringic acid O-glucoside	360.1	4.82	Organic Acid And Its Derivatives	Benzoic acids and derivatives			315400	220300	237000	339600	237300	157200	1.05258	0.0739318	0.748394	0.555556	0.448393
Com_823_neg	Salicylic acid O-glucoside	300.1	4.14	Phytohormones	Salicylic acid			597400	732300	640600	988700	840000	678300	0.785919	-0.347547	0.155104	0.888889	1.56727
Com_824_neg	Di-O-methylquercetin	330.1	9.19	Flavonoids	Flavones and Flavonols			10250000	8490000	14930000	9855000	7792000	11550000	1.1532	0.20564358176818373	0.566039	0.666667	0.574444
Com_825_neg	LysoPE 16:0 (2n isomer)	453.3	12.5	Lipids	Glycerophospholipids			16540	27530	18240	50490	276800	9580	0.184967	-2.43466	0.441305	0.666667	1.22535
Com_826_neg	Guanidineacetic acid	117.054	1.13	Amino Acid And Derivatives	Amino Acid And Derivatives	C00581		8438	8750	10780	5292	5170	6171	1.68148	0.7497286871237377	0.00701025	1	1.90644
Com_827_neg	Sucrose	342.116	0.98	Carbohydrates And Its Derivatives	Carbohydrates And Its Derivatives	C00089		27600000	48440000	21570000	17340000	43980000	39250000	0.970568	-0.0430992	0.975454	0.444444	0.307952
Com_828_neg	Indole-5-carboxylic acid	161.048	0.69	Organoheterocyclic compounds	Indoles and derivatives			1980000	1958000	2269000	1918000	1638000	2599000	1.00845	0.012137289209339338	0.875786	0.666667	0.240049
Com_829_neg	sesamolin	370.105	5.64	Organoheterocyclic compounds	Organoheterocyclic compounds			2994	4083	4803	7812	12475	7476	0.427908	-1.22463	0.0182935	1	2.6985
Com_83_pos	Nicotinamide	122.12	1.539	Vitamins	Vitamins	C00153		1604000	2169000	2579000	2535000	2584000	2695000	0.8129	-0.29885	0.244219	0.888889	1.2268
Com_830_neg	D-Erythronolactone	118.027	4.05	Organoheterocyclic compounds	Lactones			17900	12780	19210	20410	18940	17680	0.874803	-0.19297	0.364026	0.666667	0.861764
Com_831_neg	L(-)-Malic acid	134.022	1.08	Organic Acid And Its Derivatives	Organic Acid And Its Derivatives	C00497		160800000	170200000	165700000	149700000	134000000	181900000	1.0668	0.0932837	0.504033	0.666667	0.981027
Com_832_neg	3-N-Methyl-L-histidine	169.181	0.85	Amino Acid And Derivatives	Amino Acid And Derivatives	C01152		775300	614900	838200	788700	623700	863800	0.979	-0.0306191	0.886306	0.666667	0.144891
Com_833_neg	N-[(-)-Jasmonoyl]-(L)-Isoleucine	323.401	9.96	Phytohormones	Jasmonic acid			18550	15590	31550	20950	10410	26250	1.14025	0.18935450773104875	0.681576	0.444444	0.894446
Com_834_neg	1,5-Anhydro-D-glucitol	164.069	1	Carbohydrates And Its Derivatives	Sugar Alcohols			28490	31900	34700	48530	27750	36330	0.844419	-0.243969	0.466764	0.666667	0.892753
Com_835_neg	3-Hydroxypropanoic acid	90.032	1.21	Organic Acid And Its Derivatives	Organic Acid And Its Derivatives	C01013		131600	127300	147900	123100	112400	143900	1.07222	0.10060000044602761	0.449149	0.777778	1.09803
Com_836_neg	5-oxoproline	129.043	1.63	Amino Acid And Derivatives	Amino Acid And Derivatives			58410	78630	62040	72950	68750	47130	1.05428	0.0762603	0.726406	0.444444	0.409613
Com_838_neg	D-Glucose 6-phosphate	260.03	0.86	Carbohydrates And Its Derivatives	Carbohydrates And Its Derivatives	C00092		21940000	31110000	26600000	21440000	33670000	33190000	0.902039	-0.148739	0.636643	0.666667	0.405632
Com_839_neg	Coniferin	342.132	0.97	Carbohydrates And Its Derivatives	Carbohydrates And Its Derivatives	C00761		64910000	102300000	48910000	30970000	86920000	83910000	1.07096	0.0989064	0.780236	0.444444	0.512777
Com_84_pos	Kynurenic acid	189.17	5.296	Organic Acid And Its Derivatives	Organic Acid And Its Derivatives	C01717		5384	11830	5230	4344	4563	7684	1.35278	0.4359289725212671	0.471076	0.777778	0.780205
Com_840_neg	Trifolin	448.101	6.62	Flavonoids	Flavones and Flavonols	C12626	LMPK12111663	5004	4627	3016	3614	8639	5897	0.696804	-0.521174	0.34892	0.777778	1.49016
Com_841_neg	Afzelechin	274.084	0.68	Flavonoids	Flavanols	C09320	LMPK12020035	354000	383900	384200	365900	288700	472900	0.995211	-0.00692618	0.92779	0.555556	0.118055
Com_842_neg	Allysine	145.074	1.11	Amino Acid And Derivatives	Amino Acid And Derivatives	C04076		14820	18930	24170	26140	21170	37580	0.682295	-0.551533	0.165527	0.888889	2.15047
Com_843_neg	Pantetheine	278.13	5.84	Vitamins	Vitamins	C00831		74410	78240	84650	85390	47670	61680	1.21855	0.28516285348146225	0.312884	0.666667	1.11742
Com_844_neg	D-Xylonic acid	166.048	0.9	Organic Acid And Its Derivatives	Organic Acid And Its Derivatives	C00502		10020000	10250000	11770000	9351000	9206000	12050000	1.04682	0.0660125	0.645423	0.666667	0.756015
Com_845_neg	D-Xylose	150.131	1.01	Carbohydrates And Its Derivatives	Carbohydrates And Its Derivatives	C00181		34370	64620	27830	36190	38910	31930	1.1849	0.24476704808717328	0.719053	0.555556	0.700925
Com_846_neg	Fmoc-Ile-OH	353.418	7.71	Amino Acid And Derivatives	Amino Acid And Derivatives			4256	4354	7069	11350	4555	4058	0.785403	-0.348495	0.696374	0.555556	0.565025
Com_847_neg	Menadione Sulfonate	253.25	1.1	Vitamins	Vitamins	C05377		6135	4090	10350	6401	5525	2608	1.41565	0.5014606192120642	0.42266	0.666667	1.19263
Com_848_neg	Androsin	328.319	4.3	Phenols And Its Derivatives	Phenols And Its Derivatives			3531	5984	10360	11760	4801	3828	0.97479	-0.0368362	0.993112	0.444444	0.456924
Com_849_neg	Kaji-ichigoside F1	650.85	6.71	Terpenoids	Terpene			9787	10550	20220	22070	14310	12790	0.824832	-0.277827	0.485998	0.777778	1.04334
Com_85_pos	L-Kynurenine	208.21	3.821	Amino Acid And Derivatives	Amino Acid And Derivatives	C00328		13390	31420	6349	11640	16520	9279	1.36646	0.4504461633901225	0.805227	0.555556	0.425418
Com_850_neg	Chrysophanol 8-O-glucoside	416.384	5.71	Phenols And Its Derivatives	Anthracenes			44980	43520	14070	10670	11720	18740	2.4938	1.3183458516541684	0.151992	0.888889	2.21169
Com_851_neg	4'-Hydroxyacetophenone	136.15	6.6	Organoheterocyclic compounds	Ketones	C10700		7333	6072	6477	7345	6933	4525	1.05738	0.0805	0.682058	0.555556	0.401089
Com_852_neg	Mannitol	182.173	0.88	Carbohydrates And Its Derivatives	Carbohydrates And Its Derivatives	C00392		8682	3353	2404	7903	5053	4283	0.837578	-0.255705	0.537029	0.666667	0.765053
Com_853_neg	Isomucronulatol-7-O-glucoside	464.469	6.53	Flavonoids	Isoflavonoids			14240	6220	5187	4297	8856	4099	1.48661	0.5720264585168003	0.419493	0.777778	1.15279
Com_854_neg	Paederoside	446.43	5.89	Carbohydrates And Its Derivatives	Carbohydrates And Its Derivatives	C09795		2729	4584	3867	3693	3250	2815	1.14573	0.19626279980452102	0.536053	0.666667	0.667675
Com_855_neg	Gingerglycolipid B	678.805	12.02	Lipids	Glycerolipids			37470	67980	47820	44870	51080	25800	1.25889	0.33215356926378625	0.426877	0.666667	0.753619
Com_856_neg	Olaquindox	263.253	0.96	Organoheterocyclic compounds	Organoheterocyclic compounds			37320	42700	36940	47400	33140	51170	0.888012	-0.17135	0.527021	0.666667	1.05186
Com_857_neg	Ophiopogonanone C	356.332	5.38	Flavonoids	Isoflavonoids			192600	169000	436500	310300	213000	926600	0.550452	-0.861312	0.4182	0.777778	0.947887
Com_858_neg	Hydroxycitric acid	208.124	0.9	Organic Acid And Its Derivatives	Organic Acid And Its Derivatives			19240	19660	8734	12490	21040	8581	1.13115	0.17779456687853815	0.749858	0.555556	0.613756
Com_859_neg	Fraxin	370.313	5.68	Phenylpropanoids and polyketides	Coumarins and derivatives	C09266		6103	5332	5006	4948	6512	5886	0.947827	-0.077305	0.638791	0.555556	0.19518
Com_86_pos	Phe-Phe	312.363	6.51	Amino Acid And Derivatives	Amino Acid And Derivatives			5644	7448	6362	15460	8628	7455	0.616745	-0.697253	0.179314	1	1.78329
Com_860_neg	Crocetin	328.408	8.79	Terpenoids	Diterpenoids	C08588	LMPR0104010020	615700	558100	1064000	726800	433700	744000	1.17501	0.23266881548112495	0.609391	0.444444	0.585926
Com_861_neg	Neoeriocitrin	596.542	6.38	Flavonoids	Flavanones	C09805	LMPK12140359	7333	7327	7603	11020	2034	11120	0.920948	-0.118808	0.798082	0.666667	0.585402
Com_862_neg	(-)-3-Carene	136.23	18.29	Terpenoids	Monoterpenoids	C09839	LMPR0102120015	165100	148700	165900	170500	169000	173200	0.935635	-0.0959825	0.194431	1	2.29415
Com_863_neg	2-Deoxyribose 1-Phosphate	214.11	1.01	Nucleotide And Its Derivates	Nucleotide And Its Derivates	C00672		23390	20490	24230	28000	26900	32450	0.779737	-0.358941	0.0321926	1	0.816476
Com_864_neg	4-p-Coumaroylquinic acid	338.309	5.45	Phenolic acids	Cinnamic acids and derivatives			3519	3877	4699	6965	5536	4173	0.725381	-0.463189	0.164914	0.888889	1.13001
Com_865_neg	N6-Benzyladenine	225.249	18.04	Organoheterocyclic compounds	Purines and purine derivatives	C11263		7997	10640	11430	11340	9969	10590	0.942569	-0.0853303	0.598698	0.555556	0.617225
Com_866_neg	Allantoin	158.115	0.94	Organoheterocyclic compounds	Imidazoles and derivatives	C01551		47050	36680	62310	34650	60440	52170	0.991715	-0.012002	0.982439	0.444444	0.20741
Com_867_neg	Angelol B	376.4	0.98	Phenylpropanoids and polyketides	Coumarins and derivatives			9486	2638	5881	4081	3030	3006	1.77968	0.8316160492947934	0.344024	0.666667	1.20338
Com_868_neg	Bisulfurous Acid	172.18	0.95	Vitamins	Vitamins			2846	3214	4418	4135	4784	2235	0.939394	-0.0901978	0.917588	0.555556	0.223886
Com_869_neg	Cellotriose	504.437	1.02	Carbohydrates And Its Derivatives	Carbohydrates And Its Derivatives	C06219		182900	270000	161300	169800	177500	348700	0.882471	-0.180379	0.760084	0.444444	0.279752
Com_87_pos	Sedoheptulose Anhydride	192.167	10.15	Carbohydrates And Its Derivatives	Carbohydrates And Its Derivatives			91370	104300	113900	90080	100400	102600	1.05626	0.0789711	0.534256	0.777778	0.502091
Com_870_neg	D-Glucose	180.156	0.94	Carbohydrates And Its Derivatives	Carbohydrates And Its Derivatives	C00031		449000	595500	406500	327700	415700	486700	1.17958	0.23827191632811137	0.367053	0.666667	1.27595
Com_871_neg	D-2-Hydroxypentanedioic acid disodium salt	192.078	1.49	Amino Acid And Derivatives	Amino Acid And Derivatives			4582000	4457000	5827000	5124000	3468000	7011000	0.952765	-0.0698069	0.949592	0.555556	0.149936
Com_872_neg	D-3-Phosphoglyceric acid	186.06	0.95	Carbohydrates And Its Derivatives	Sugar Acids And Its Derivatives	C00197		5710000	4393000	3168000	2604000	3220000	6185000	1.10509	0.1441610635937971	0.674781	0.555556	0.733785
Com_873_neg	D-Mannose 6-phosphate	260.136	0.87	Carbohydrates And Its Derivatives	Carbohydrates And Its Derivatives	C00275		3251000	4542000	3806000	2819000	4779000	4870000	0.930302	-0.10423	0.815908	0.666667	0.268702
Com_874_neg	D-Tagatose	180.156	0.96	Carbohydrates And Its Derivatives	Carbohydrates And Its Derivatives	C00795		928400	1320000	1046000	781400	1092000	1113000	1.10313	0.1416083213291904	0.553239	0.444444	0.869205
Com_875_neg	D-Xylulose	150.13	1.01	Carbohydrates And Its Derivatives	Carbohydrates And Its Derivatives	C00310		98780	93920	69380	85290	92050	87330	0.990214	-0.0141874	0.867773	0.666667	0.359759
Com_876_neg	Guaiacol	124.137	3.62	Phenols And Its Derivatives	Phenols And Its Derivatives	C15572		5908	4087	4915	4620	4656	5211	1.0292	0.0415214	0.879105	0.555556	0.150417
Com_877_neg	GMP	363.221	0.94	Nucleotide And Its Derivates	Nucleotide And Its Derivates	C00144		6470	12840	16380	9193	12760	11470	1.06783	0.0946787	0.990741	0.666667	0.0241729
Com_878_neg	3-Phenylpropanoic acid	150.174	0.7	Phenolic acids	Cinnamic acids and derivatives	C05629		173300	172600	198600	185300	188400	225500	0.908712	-0.138106	0.300524	0.777778	1.71753
Com_879_neg	Inosine diphosphate	428.19	0.98	Nucleotide And Its Derivates	Nucleotide And Its Derivates	C00104		22100	34030	29020	11320	26910	26150	1.32262	0.40339395308822307	0.364924	0.777778	1.33736
Com_88_pos	delta-Hexanolactone	114.142	1	Organoheterocyclic compounds	Lactones			425500	417300	474800	470800	404700	526900	0.939532	-0.0899854	0.548194	0.555556	0.726108
Com_880_neg	Isocitrate	192.124	1.49	Organic Acid And Its Derivatives	Organic Acid And Its Derivatives	C00311		127400000	129000000	156500000	144900000	98550000	200400000	0.930269	-0.10428	0.881785	0.555556	0.262883
Com_881_neg	Kuwanon A	420.454	0.7	Flavonoids	Flavones and Flavonols		LMPK12110918	120200	102500	121300	122000	85840	103700	1.10419	0.14299115578147403	0.422875	0.555556	1.21375
Com_882_neg	Lumichrome	242.233	5.93	Organoheterocyclic compounds	Pteridines and derivatives	C01727		6280	16010	18480	16130	7648	22800	0.875306	-0.192141	0.782184	0.666667	0.506583
Com_883_neg	Melittoside	524.47	0.7	Terpenoids	Monoterpenoids			15200	11280	14090	13690	11710	8558	1.19471	0.2566618105274787	0.325492	0.777778	0.829564
Com_884_neg	Methylophiopogonanone A	342.343	0.78	Flavonoids	Isoflavonoids			5775	5797	7823	5628	8760	10390	0.782751	-0.353375	0.359645	0.666667	0.824962
Com_885_neg	N-[(Tert-butoxy)carbonyl]-L-tryptophan	304.341	18.31	Amino Acid And Derivatives	Amino Acid And Derivatives			8618	7997	9017	9451	8064	7983	1.00526	0.00756196	0.919464	0.555556	0.390607
Com_886_neg	N-Acetyl-L-aspartate	175.139	1.65	Amino Acid And Derivatives	Amino Acid And Derivatives	C01042		21910	21280	26510	24440	16680	37030	0.891875	-0.165087	0.80408	0.555556	0.38662
Com_887_neg	N-Acetyl-Dl-serine	147.129	1.03	Amino Acid And Derivatives	Amino Acid And Derivatives			11400	7583	14550	11950	7404	15070	0.974117	-0.0378332	0.948483	0.555556	0.148584
Com_888_neg	O-Phosphorylethanolamine	141.063	0.86	Organic Acid And Its Derivatives	Organic Acid And Its Derivatives	C00346		523100	446300	619300	513100	458400	433400	1.13083	0.1773792771818649	0.354647	0.777778	0.99093
Com_889_neg	Palmitaldehyde	240.425	10.22	Lipids	Fatty Acyls	C00517	LMFA06000088	605800	557600	587100	561600	549400	580700	1.03476	0.0492933	0.317447	0.777778	1.03943
Com_89_pos	beta-Nicotyrine	158.2	4.91	Alkaloids and derivatives	Pyridines Alkaloids	C10161		413400	584100	330100	434900	561500	500500	0.8869	-0.173157	0.494532	0.666667	0.565463
Com_890_neg	p-Coumaric acid 4-O-hexoside	326.303	5.54	Phenolic acids	Cinnamic acids and derivatives			318100	750100	106300	114900	766900	226100	1.06011	0.084219	0.924013	0.444444	0.33926
Com_891_neg	P-Coumaryl Alcohol	150.174	1.04	Phenylpropanoids and polyketides	Phenylpropanoids and polyketides	C02646		23370	34420	33770	31420	29820	19270	1.13725	0.18554947402163005	0.534331	0.777778	0.845621
Com_892_neg	Phenprobamate	179.216	4.09	Amino Acid And Derivatives	Amino Acid And Derivatives			14480	24000	19630	18050	19740	20740	0.992824	-0.0103898	0.875325	0.555556	0.190171
Com_893_neg	Pinoresinol-glucoside	520.526	7.23	Phenylpropanoids and polyketides	Lignans			280800	103700	415700	368000	153600	1755000	0.351489	-1.50845	0.453422	0.666667	1.25736
Com_894_neg	Polyphyllin Vii	1031.2	1	Lipids	Saponin			3416	5626	3230	2991	2827	2895	1.40847	0.49412893968502714	0.219916	1	1.2261
Com_895_neg	Sinapic acid-O-glucoside	386.356	5.9	Phenols And Its Derivatives	Phenols And Its Derivatives			1106000	680000	1295000	1055000	1026000	1237000	0.928571	-0.106915	0.645336	0.555556	0.391192
Com_896_neg	Sucralose	397.634	1.1	Carbohydrates And Its Derivatives	Carbohydrates And Its Derivatives	C12285		2997	6650	10520	6465	5813	5989	1.10401	0.14275676889174604	0.954573	0.666667	0.259483
Com_897_neg	trans-2,3,4-Trimethoxycinnamic Acid	238.237	2.65	Phenolic acids	Cinnamic acids and derivatives			2877	4147	4289	4664	3744	2222	1.06425	0.08984	0.739395	0.555556	0.642302
Com_898_neg	Vitamin B1	265.36	0.82	Vitamins	Vitamins	C00378		26880	12130	31450	21630	9664	9816	1.71394	0.777315	0.248921	0.888889	1.20473
Com_899_neg	Pseudouridine	244.07	1.87	Nucleotide And Its Derivates	Nucleotide And Its Derivates	C02067		141000	150200	182100	143300	120900	149100	1.14517	0.1955655583638298	0.255627	0.777778	1.27976
Com_9_pos	Monocrotaline	325.36	4.343	Alkaloids and derivatives	Pyrrolidines	C10350		6312	1898	4526	2683	4299	3041	1.27068	0.3455978524875251	0.734639	0.666667	0.53531
Com_90_pos	Gentiobiose	342.297	1	Carbohydrates And Its Derivatives	Carbohydrates And Its Derivatives	C08240		167700	187100	135700	124600	115200	218000	1.07143	0.0995357	0.676654	0.666667	0.542951
Com_900_neg	Caffeic acid O-glucoside	342	5.38	Phenolic acids	Cinnamic acids and derivatives			280600	291300	265900	352600	262800	270400	0.945812	-0.0803751	0.668222	0.555556	0.439818
Com_901_neg	Cyclic AMP	329.206	1.75	Nucleotide And Its Derivates	Nucleotide And Its Derivates	C00575		901700	1098000	2240000	1276000	840300	942700	1.38598	0.47090207680165175	0.455709	0.666667	0.907669
Com_902_neg	Acacetin O-acetyl hexoside	488.1	5.69	Flavonoids	Flavones and Flavonols			11890	8343	13260	15180	10580	24910	0.661003	-0.597272	0.280016	0.777778	0.90215
Com_903_neg	N-Acetyl-L-glutamic acid	189.166	1.81	Amino Acid And Derivatives	Amino Acid And Derivatives	C00624		9288	13440	13000	7494	10650	6588	1.44461	0.5306762455620587	0.115904	0.888889	2.02948
Com_904_neg	2¨Cfuranoic acid	112.084	1.49	Organic Acid And Its Derivatives	Organic Acid And Its Derivatives			7873000	7708000	9345000	8687000	5962000	12070000	0.932894	-0.100215	0.890756	0.555556	0.236903
Com_905_neg	Coniferylaldehyde	178.063	7.29	Phenols And Its Derivatives	Phenols And Its Derivatives	C02666		202900	254200	496400	521100	213200	500700	0.772065	-0.373206	0.549895	0.777778	0.913239
Com_906_neg	L-Fucose	164.069	0.95	Carbohydrates And Its Derivatives	Carbohydrates And Its Derivatives	C01019		62080	108500	91590	87330	97730	83670	0.975589	-0.0356548	0.7998	0.555556	0.476435
Com_907_neg	Isotrifoliin	464.096	6.59	Flavonoids	Flavones and Flavonols	C05623		26850	7816	16930	11990	23770	12890	1.06055	0.0848194	0.980387	0.555556	0.164336
Com_908_neg	8-Gingerol	868.702	1.13	Flavonoids	Flavanols			35760	31900	40030	32440	32080	29240	1.14857	0.19983981381874696	0.163846	0.777778	1.01453
Com_909_neg	D-Glucose 1-phosphate	260.136	0.86	Carbohydrates And Its Derivatives	Carbohydrates And Its Derivatives	C00103		898700	1138000	1038000	777900	1070000	1592000	0.893834	-0.161921	0.761903	0.555556	0.407243
Com_91_pos	4-Acetamidobutyric Acid	145.156	1.03	Amino Acid And Derivatives	Amino Acid And Derivatives	C02946		115700	154000	134360	133200	124200	156100	0.97717	-0.0333178	0.825005	0.444444	0.173085
Com_910_neg	Phosphoenolpyruvic acid	168.042	1.04	Organic Acid And Its Derivatives	Organic Acid And Its Derivatives			18490	18700	35590	20850	11730	17810	1.44433	0.5304045948719138	0.281603	0.777778	1.49216
Com_911_neg	phosphoribosyl pyrophosphate	390.07	0.88	Carbohydrates And Its Derivatives	Carbohydrates And Its Derivatives			5239	7503	27320	17310	24310	10150	0.773846	-0.369882	0.473678	0.666667	0.92212
Com_912_neg	3-Phenyllactic acid	166.174	6.81	Phenylpropanoids and polyketides	Phenylpropanoic acids			5998	5711	8467	10150	6116	4318	0.980179	-0.0288832	0.930615	0.555556	0.304337
Com_913_neg	Abscisic Acid	264.32	8.13	Phytohormones	Abscisic acid	C06082		18810	10120	22330	6811	8934	11130	1.90735	0.9315687239273908	0.10916	0.888889	1.85343
Com_914_neg	3-Methyl-2-Oxobutanoic Acid	116.115	1.05	Organic Acid And Its Derivatives	Organic Acid And Its Derivatives	C00141		47860	80800	76100	51030	59270	48950	1.28578	0.36264053896035103	0.299374	0.666667	1.73432
Com_915_neg	5-Hydroxymethyluracil	142.113	0.96	Organoheterocyclic compounds	Pyrimidines and pyrimidine derivatives	C03088		262100	146900	269300	205800	160600	213100	1.17049	0.22711483157885284	0.597005	0.666667	0.557963
Com_916_neg	alpha-Ketoglutaric acid	146.098	0.87	Organic Acid And Its Derivatives	Organic Acid And Its Derivatives	C00026		875300	923300	610900	224800	839200	570200	1.47442	0.5601492439399745	0.323202	0.888889	1.76258
Com_917_neg	Fumaric Acid	116.072	1.11	Organic Acid And Its Derivatives	Organic Acid And Its Derivatives	C00122		5584000	5932000	5850000	5064000	4641000	6117000	1.09759	0.1343335119159436	0.346068	0.666667	1.39668
Com_918_neg	Adipic acid	146.058	0.86	Organic Acid And Its Derivatives	Organic Acid And Its Derivatives	C06104	LMFA01170048	876700	1026000	711200	238300	853900	562100	1.58006	0.6599830643800991	0.262857	0.888889	1.92905
Com_919_neg	3-Hydroxy-3-methyl butyric acid	118.063	0.97	Organic Acid And Its Derivatives	Organic Acid And Its Derivatives			54820	67130	73270	59420	61860	58000	1.08891	0.12288630848261511	0.460098	0.666667	0.567316
Com_92_pos	Val-Ser	204.224	1.01	Amino Acid And Derivatives	Amino Acid And Derivatives			472200	357600	389900	376000	299500	475500	1.05969	0.0836385	0.687272	0.555556	0.736342
Com_920_neg	2-Oxoadipic acid	160.037	0.72	Organic Acid And Its Derivatives	Organic Acid And Its Derivatives	C00322		71230	66540	67190	63090	61180	75020	1.02845	0.040473060541775775	0.674842	0.666667	0.379398
Com_921_neg	2,3-Dihydroxybenzoic acid	154.027	6.21	Organic Acid And Its Derivatives	Benzoic acids and derivatives	C00196		209900	243400	210200	151800	254700	257700	0.998946	-0.00152126	0.901456	0.666667	0.333
Com_922_neg	Aminomalonic acid	119.022	0.88	Amino Acid And Derivatives	Amino Acid And Derivatives	C00872		255000	383500	262400	237600	534100	346000	0.80603	-0.311094	0.550431	0.555556	0.797452
Com_923_neg	13-HpOTrE(r)	310	10.93	Lipids	Fatty Acyls			541200	566700	533300	491000	546100	528400	1.04836	0.0681276	0.27411	0.777778	1.62477
Com_924_neg	2-Aminoethanesulfonic acid	125.015	1.04	Organic Acid And Its Derivatives	Organic Acid And Its Derivatives	C00245		53120	52230	50410	45980	39840	57190	1.08915	0.12320875792946749	0.45686	0.666667	0.572952
Com_925_neg	N alpha-Acetyl-L-glutamine	188.08	7.4	Amino Acid And Derivatives	Amino Acid And Derivatives			490200	508800	495100	399800	499400	517000	1.05501	0.0772517	0.536531	0.555556	1.05066
Com_926_neg	4-Hydroxy-3-methoxycinnamic acid	194.058	5.34	Phenolic acids	Cinnamic acids and derivatives	C01494		905000	700800	1510000	1155000	823300	3640000	0.554581	-0.850531	0.458284	0.666667	0.850857
Com_927_neg	S-Methylglutathione	321.1	1.12	Amino Acid And Derivatives	Amino Acid And Derivatives	C11347		36360	47350	56250	48800	42710	52750	0.970193	-0.0436568	0.784551	0.555556	0.304665
Com_928_neg	Dl-3,4-Dihydroxymandelic acid	184.037	2.41	Phenols And Its Derivatives	Phenols And Its Derivatives			297200	141100	406300	219300	213700	366900	1.05588	0.0784486	0.993753	0.555556	0.0149956
Com_929_neg	Pyridoxine 5'-phosphate	249.04	0.89	Vitamins	Vitamins	C00627		266400	251900	332800	242600	444600	455800	0.744619	-0.425425	0.332913	0.666667	0.654362
Com_93_pos	trans-3-Hydroxy-L-proline	131.13	2.14	Amino Acid And Derivatives	Amino Acid And Derivatives	C05147		3739000	6052000	6870000	5080000	7219000	5074000	0.959017	-0.0603719	0.800523	0.444444	0.211668
Com_930_neg	Mandelic acid	152.047	4.91	Organic Acid And Its Derivatives	Organic Acid And Its Derivatives	C01984		26480	18140	37740	25710	34820	19560	1.02834	0.0403217	0.967924	0.555556	0.116149
Com_931_neg	ethylmalonate	132.042	1.82	Lipids	Fatty Acyls		LMFA01170105	20570	30630	39470	44000	10970	26720	1.10993	0.15046580182282548	0.660716	0.555556	0.717551
Com_932_neg	2-(Formylamino)benzoic acid	165.043	5.47	Organic Acid And Its Derivatives	Benzoic acids and derivatives	C05653		13680	17080	27480	15890	24530	17220	1.01041	0.014940020023943268	0.955262	0.555556	0.0442424
Com_933_neg	Ureidoisobutyric acid	146.069	0.86	Organic Acid And Its Derivatives	Organic Acid And Its Derivatives	C05100		14540	20610	12530	3635	23090	15750	1.12254	0.16677028839057328	0.604338	0.555556	1.10935
Com_934_neg	Butein	272.069	0.95	Flavonoids	Chalcones and dihydrochalcones	C08578	LMPK12120111	22020	55010	34920	29460	35210	34310	1.13104	0.1776455808729574	0.849515	0.555556	0.23903
Com_935_neg	13(S)-HODE;13(S)-Hydroxyoctadeca-9Z,11E-dienoic acid	296.235	12.61	Lipids	Fatty Acyls		LMFA02000035	30500	24440	33250	32130	22440	28570	1.06074	0.0850723	0.682529	0.666667	0.545643
Com_936_neg	Valproate	144.21	5.01	Lipids	Fatty Acyls	C07185	LMFA01020291	19330	23110	15050	12020	27280	22770	0.926212	-0.110585	0.908032	0.555556	0.361256
Com_937_neg	Undecanoic acid	186.162	6.17	Lipids	Fatty Acyls	C17715	LMFA01010011	330000	381600	438700	387800	313200	251700	1.20741	0.27191627330428814	0.267368	0.777778	2.11657
Com_938_neg	p-Coumaric acid-4-O-glucoside	326.1	5.55	Phenolic acids	Phenolic acids			485300	997200	154600	160400	951800	320000	1.14307	0.19290947729087077	0.85909	0.555556	0.382944
Com_939_neg	6'-O-Feruloyl-D-sucrose	518.164	0.69	Phenolic acids	Phenolic acids			1064000	1072000	1164000	1134000	843700	1676000	0.903194	-0.146892	0.782637	0.555556	0.38369
Com_94_pos	Toringin	416.378	6.23	Flavonoids	Flavones and Flavonols		LMPK12110146	19210	16020	22780	62230	29540	23890	0.501556	-0.995516	0.159675	1	1.59731
Com_940_neg	(-)-Jasmonoyl-L-isoleucine	323.21	9.94	Phytohormones	Jasmonic acid	C18699		35240	26220	69030	45080	34990	72120	0.857415	-0.221934	0.619327	0.666667	0.96649
Com_941_neg	Capsianoside I	660.336	0.98	Terpenoids	Diterpenoids			936500	990200	500400	525200	513200	426000	1.6574	0.7289238720627492	0.158671	0.777778	2.00163
Com_942_neg	Icariside E5	522.21	6.56	Phenylpropanoids and polyketides	Stilbenes			328900	548300	214300	260700	411100	878800	0.703921	-0.506514	0.544726	0.666667	0.956814
Com_943_neg	2,3-Dimethylsuccinic acid	144.042	4.53	Amino Acid And Derivatives	Amino Acid And Derivatives			2235	1249	2233	4114	3656	4458	0.467534	-1.09686	0.0454641	1	2.57459
Com_944_neg	Isomaltulose	342.116	0.97	Carbohydrates And Its Derivatives	Carbohydrates And Its Derivatives	C01742		56120000	85940000	32830000	22720000	62130000	62510000	1.18682	0.2471028335075057	0.679191	0.444444	0.644513
Com_945_neg	Phosphoenolpyruvate	167.982	0.97	Organic Acid And Its Derivatives	Organic Acid And Its Derivatives	C00074		10080	13830	19460	8457	12120	24430	0.963628	-0.053452	0.945868	0.555556	0.195558
Com_946_neg	(7S,8S)-DiHODE	312.23	1.3	Lipids	Fatty Acyls			41640	11640	90430	41520	13860	41610	1.4817	0.5672525413189602	0.79075	0.666667	0.497995
Com_947_neg	Lariciresinol-4'-O-glucoside	522.211	6.56	Phenylpropanoids and polyketides	Lignans			641300	405600	703300	280800	460200	1131000	0.934936	-0.0970606	0.877509	0.555556	0.254021
Com_948_neg	9S-Hydroxy-10E,12Z-octadecadienoic acid	296.235	12.61	Lipids	Fatty Acyls		LMFA02000188	36610	28520	43440	35780	32740	40420	0.996604	-0.00490826	0.923166	0.555556	0.119234
Com_949_neg	Sorbitol 6-phosphate	262.045	0.86	Carbohydrates And Its Derivatives	Carbohydrates And Its Derivatives	C01096		162300	216100	204000	180300	251200	300400	0.795737	-0.329636	0.298654	0.777778	0.936763
Com_95_pos	3-Methylxanthine	166.137	4.73	Organoheterocyclic compounds	Purines and purine derivatives	C16357		16680	13160	18130	21360	18940	12070	0.915982	-0.126608	0.753059	0.666667	0.384113
Com_950_neg	Lirioresinol A	418.162	6.96	Phenylpropanoids and polyketides	Lignans			62360	26530	61850	47330	65510	36410	1.00998	0.014331366297397357	0.926812	0.444444	0.0996052
Com_951_neg	1-O-Gentisoyl-D-glucoside	316.079	4.56	Phenolic acids	Phenolic acids			1339000	1479000	1257000	2166000	1806000	2172000	0.663249	-0.592378	0.00720756	1	2.7413
Com_952_neg	Eicosenoic acid	310.287	9.87	Lipids	Fatty Acyls	C16526		8567	3632	6438	8811	5640	6542	0.887772	-0.171739	0.609902	0.666667	0.757975
Com_953_neg	D-Arabinono-1,4-lactone	148.037	1.48	Carbohydrates And Its Derivatives	Carbohydrates And Its Derivatives	C00652		628200	655800	744200	788200	500900	1031000	0.874186	-0.193987	0.701453	0.666667	0.698293
Com_954_neg	9,10,13-Trihydroxyoctadec-11-enoic acid	330.241	9.12	Lipids	Fatty Acyls		LMFA02000168	9968000	8591000	15060000	10420000	7784000	11730000	1.1231	0.1674917369460794	0.652923	0.444444	0.474921
Com_955_neg	Koaburaside	332.111	4.68	Phenolic acids	Phenolic acids			116500	129500	123300	179500	122400	107400	0.902272	-0.148365	0.660698	0.555556	0.952002
Com_956_neg	Ribose 5-phosphate	230.02	0.84	Carbohydrates And Its Derivatives	Carbohydrates And Its Derivatives	C00117		455000	881200	721600	704000	1027000	619900	0.875324	-0.19211	0.589183	0.444444	0.471092
Com_957_neg	3-Hydroxyoctadecanoic Acid	300.267	13.6	Lipids	Fatty Acyls		LMFA02000121	2869000	2854000	2829000	2791000	2839000	2981000	0.993148	-0.00991894	0.775479	0.555556	0.378059
Com_958_neg	3-Ureidopropionate	132.053	0.82	Organic Acid And Its Derivatives	Organic Acid And Its Derivatives	C02642		436900	578600	419900	217800	477400	475100	1.22652	0.2945744216261602	0.438743	0.444444	0.966896
Com_959_neg	Ayapin	188.041	7.3	Phenylpropanoids and polyketides	Coumarins and derivatives	C18078		40790	27220	28380	24480	20790	28000	1.31555	0.39566086585313126	0.172544	0.888889	1.82161
Com_96_pos	S-Methyl-L-cysteine	135.185	1.04	Amino Acid And Derivatives	Amino Acid And Derivatives	C22040		4466000	4688000	5376000	4885000	5341000	7244000	0.831712	-0.265845	0.285511	0.777778	1.23319
Com_960_neg	(2S)-2-Isopropylmalate	176.068	5.52	Organic Acid And Its Derivatives	Organic Acid And Its Derivatives	C02504		481900	247000	318600	272700	397100	338100	1.03929	0.055597736694723086	0.961274	0.555556	0.21999
Com_961_neg	cis-Vaccenic acid	282.256	15.78	Lipids	Fatty Acyls		LMFA01030076	158500	239400	126500	141400	236000	129400	1.03473	0.049251161080944426	0.900365	0.555556	0.303558
Com_962_neg	D-Galactaric acid	210.038	0.87	Carbohydrates And Its Derivatives	Carbohydrates And Its Derivatives	C00879		1317000	1312000	1973000	1184000	1249000	1957000	1.04829	0.06804	0.807189	0.777778	0.303918
Com_963_neg	1-(4-Methoxyphenyl)-1-propanol	166.099	13.5	Phenolic acids	Phenolic acids			26850	24380	21890	23620	23570	25270	1.00911	0.013081264604783111	0.929881	0.555556	0.336735
Com_964_neg	2-O-Caffeoylmalic acid	296.053	0.69	Phenolic acids	Phenolic acids			124700	106000	122300	133300	83420	126700	1.0279	0.0396941	0.793183	0.666667	0.557493
Com_965_neg	Eucommiol	188.105	7.31	Terpenoids	Monoterpenoids	C17878		111100	87710	95440	72660	93000	114300	1.05104	0.0718217	0.703711	0.555556	0.753388
Com_966_neg	2-Hydroxycinnamate	164.047	6.48	Phenolic acids	Cinnamic acids and derivatives	C01772		96260	72840	82740	112800	76580	93350	0.890744	-0.166918	0.474529	0.666667	0.599804
Com_967_neg	3-(2-Naphthyl)-L-alanine	215.095	6.07	Amino Acid And Derivatives	Amino Acid And Derivatives			33470	29480	59210	78770	32400	30650	0.861374	-0.215289	0.808762	0.444444	0.457837
Com_968_neg	1-O-Galloyl-D-glucose	332.074	4.68	Phenylpropanoids and polyketides	Tannins			42220	40530	41190	46250	35270	46540	0.967828	-0.047178	0.812669	0.666667	0.252839
Com_969_neg	Dimethylmalonic acid	132.042	0.67	Organic Acid And Its Derivatives	Organic Acid And Its Derivatives		LMFA01170103	6140000	6294000	6619000	6300000	5259000	6653000	1.04618	0.0651288	0.563785	0.555556	0.588974
Com_97_pos	Sattabacin	206.28	6.12	Benzene and substituted derivatives	Benzene and substituted derivatives			13320	14760	9743	14060	17060	8191	0.962148	-0.0556693	0.975289	0.555556	0.0413485
Com_970_neg	2,2-Dimethylsuccinic acid	146.058	0.84	Organic Acid And Its Derivatives	Organic Acid And Its Derivatives			3777000	4834000	3195000	1219000	3873000	2657000	1.52355	0.6074381976084099	0.268069	0.777778	1.91557
Com_971_neg	L-threo-3-Methylaspartate	147.053	0.87	Amino Acid And Derivatives	Amino Acid And Derivatives	C03618		2637000	2519000	1687000	1943000	2717000	1772000	1.0639	0.0893615	0.770072	0.444444	0.546746
Com_972_neg	L-Citramalic acid	148.037	1.46	Organic Acid And Its Derivatives	Organic Acid And Its Derivatives	C02614		1124000	1170000	1563000	1378000	895500	1850000	0.93537	-0.0963903	0.89131	0.555556	0.25379
Com_973_neg	12(13)-EpOME	296.235	12.61	Lipids	Fatty Acyls	C14826	LMFA02000038	33960	30450	39680	37670	25380	35670	1.0544	0.0764172	0.697492	0.444444	0.549914
Com_974_neg	2,6-Dimethyl-7-octene-2,3,6-triol	188.141	7.31	Alcohols and polyols	Alcohols and polyols		LMFA05000610	108300	91740	90320	72920	90010	99900	1.10474	0.1437127638458923	0.402231	0.777778	1.44828
Com_975_neg	1-Hydroxypinoresinol-1-O-Glucoside	536.189	6.62	Phenylpropanoids and polyketides	Lignans			272500	184400	412500	347300	220400	949900	0.572878	-0.8037	0.454887	0.666667	1.01854
Com_976_neg	Rosmarinic acid-3'-O-glucoside	522.137	6.54	Phenolic acids	Phenolic acids			845300	459600	327000	291200	758000	659400	0.955109	-0.066262	0.916834	0.444444	0.333205
Com_977_neg	N-Acetyl-L-Tryptophan	246.1	6.72	Amino Acid And Derivatives	Amino Acid And Derivatives			51970	64630	44810	41620	32900	73300	1.09194	0.12688848327622962	0.64263	0.666667	0.764821
Com_978_neg	Isomangiferolic acid	456.36	14.72	Terpenoids	Triterpenoids			9465	13460	2958	31130	8713	9921	0.520115	-0.943098	0.344719	0.666667	1.35412
Com_979_neg	Benzyl acetate	150.068	13.51	Organic Acid And Its Derivatives	Organic Acid And Its Derivatives	C15513		20170	16640	16910	17320	18220	20740	0.954513	-0.067163	0.592666	0.777778	1.02645
Com_98_pos	1,2-Benzenedicarboxylic acid	166.131	4.11	Organic Acid And Its Derivatives	Benzoic acids and derivatives	C01606		217200	287400	242300	217300	230800	255000	1.0623	0.0871852	0.591139	0.555556	0.565076
Com_980_neg	Heptadecanoic acid	270.256	10.53	Lipids	Fatty Acyls		LMFA01010017	1300000	1186000	1134000	985500	892800	1140000	1.19935	0.2622534895213061	0.103317	0.888889	2.06012
Com_981_neg	2-Caffeoyl-L-tartaric acid	312.048	6.46	Phenolic acids	Phenolic acids			11820	16220	12020	13940	7697	8983	1.3083	0.3876881383129179	0.246807	0.777778	1.60595
Com_982_neg	1-Caffeoylquinic acid	354.095	5.46	Phenolic acids	Phenolic acids			55910	11240	24280	43210	12330	17980	1.24361	0.31453085324935387	0.807322	0.555556	0.384439
Com_99_pos	Phe-Pro	262.304	5.58	Amino Acid And Derivatives	Amino Acid And Derivatives			110100	97270	150100	142300	100200	127800	0.965352	-0.0508724	0.81367	0.555556	0.438695

## Sheet: Figure 3e
IAA(ng/mL)	Mock-1	Mock-2	Mock-3	31-1	31-2	31-3
Trp	0.0101	0.0094	0.009	0.1182	0.1232	0.1274
IAN	0.011	0.0127	0.0116	2.8826	2.8545	2.9328
IAM	0.0013	0.0012	0.001	0.1618	0.153	0.1609
TAM	0.0106	0.0102	0.0094	0.031	0.029	0.0299

## Sheet: Figure 3f
Fluroscence intensity (a.u.)
Ⅳ		Ⅴ-Ⅶ		Emergence
Mock	31	Mock	31	Mock	31
23.589	29.211	29.174	34.011	31.432	55.439
25.246	27.987	27.509	32.123	27.119	52.123
27.545	30.091	28.98	32.45	34.098	50.012
