# Supplementary material for: Large-scale multi-omics unveils host–microbiome interactions driving root development and nitrogen acquisition
Source: Nat Plants. 2026 Feb 3;12(2):319–36. doi: 10.1038/s41477-025-02210-7 (PMC12929062; doi:10.1038/s41477-025-02210-7)
Supplement: Supplementary file 7 — Statistical source data. [file 41477_2025_2210_MOESM7_ESM.xlsx]

## Sheet: Figure 4b
Fresh weight (g/plant)
		Mock-1	Mock-2	Mock-3	31-1	31-2	31-3	SynCom+31-1	SynCom+31-2	SynCom+31-3
YL260	Shoot	1.8765	1.7624	1.8048	2.2103	2.3392	2.4028	1.965	2.3039	2.3806
	Root	0.3418	0.2231	0.414	0.8364	0.668	0.8641	0.5779	0.7746	0.743
YL29	Shoot	1.5948	1.639	1.6758	2.0124	2.0638	1.9192	1.888	2.0197	1.83
	Root	0.6436	0.4517	0.4975	1.5149	1.2512	1.0532	0.9798	0.8579	0.7953

## Sheet: Figure 4c
N concentration (g/kg)
	Mock-1	Mock-2	Mock-3	31-1	31-2	31-3	SynCom+31-1	SynCom+31-2	SynCom+31-3
YL260	13.81	12.83	13.24	14.13	14.78	14.15	14.57	14.12	13.84
YL29	13.58	14.15	13.85	14.82	15.4	14.94	15.06	14.83	14.74
Total N content (mg/plant)
	Mock-1	Mock-2	Mock-3	31-1	31-2	31-3	SynCom+31-1	SynCom+31-2	SynCom+31-3
YL260	4.474	4.016	4.317	5.735	6.283	6.086	5.202	5.971	5.715
YL29	3.897	4.26	4.238	5.305	5.62	5.303	5.225	5.325	4.822

## Sheet: Figure 4d
Relative expression
		Mock-1	Mock-2	Mock-3	31-1	31-2	31-3
BnaA01g23120D	100%N	1.035	1.208	0.8	0.672	0.441	0.403
	50%N	1.533	0.793	0.907	0.611	0.4	0.415
BnaC07g46780D	100%N	0.509	1.382	1.423	2.431	4.257	4.111
	50%N	0.51	0.526	0.498	2.055	3.962	2.794

## Sheet: Figure 4e
Total fresh weight (g/plant)
WT				N666114				N688559
100%N		50%N		100%N		50%N		100%N		50%N
Mock	31	Mock	31	Mock	31	Mock	31	Mock	31	Mock	31
0.0078	0.0089	0.0082	0.0104	0.0126	0.0066	0.0089	0.0099	0.0104	0.0091	0.01	0.0095
0.0106	0.0117	0.007	0.009	0.0099	0.0123	0.0111	0.0105	0.0094	0.0087	0.0096	0.0092
0.0088	0.0109	0.0097	0.0092	0.011	0.0069	0.0108	0.0079	0.0062	0.0096	0.0097	0.0075
0.0086	0.0089	0.0081	0.0106	0.0123	0.0128	0.0116	0.0122	0.0078	0.007	0.0072	0.0084
0.0099	0.0112	0.0086	0.0095	0.0115	0.0123	0.01	0.0118	0.0092	0.0091	0.0074	0.0083
0.0076	0.0118	0.0078	0.012	0.0135	0.012	0.011	0.0085	0.0093	0.0079	0.0061	0.0095
0.0078	0.013	0.0087	0.0097	0.0122	0.0074	0.008	0.0062	0.0092	0.012	0.0099	0.0097
0.0095	0.0117	0.0074	0.0114	0.009	0.0081	0.0107	0.011	0.0097	0.0102	0.0065	0.0092
0.01	0.0105	0.007	0.0101	0.0092	0.0075		0.0082	0.0069		0.0059	0.0066
0.0081			0.0103	0.0119	0.0077		0.012	0.0083		0.0069	0.0071
0.0096				0.011			0.0108	0.0089		0.0079	0.0083
				0.0095			0.0079			0.0082	0.0068
										0.009
										0.0101

## Sheet: Figure 4f
Lateral root density (no./cm root)
WT				N666114				N688559
100%N		50%N		100%N		50%N		100%N		50%N
Mock	31	Mock	31	Mock	31	Mock	31	Mock	31	Mock	31
1.11	1.21	1.12	1.22	1.02	1.14	1.23	1.24	1.14	1.2	1.23	1.32
1.08	1.14	1.03	1.24	1.13	1.23	1.14	1.2	1.13	1.13	1.22	1.3
1.18	1.12	0.94	1.31	1.14	0.94	1.13	1.04	1.01	0.93	1.1	1.2
1.19	1.18	1.14	1.15	1.2	1.17	1.09	1.12	1.21	1.15	1.18	1.05
0.97	1.21	1.22	1.19	1.04	1.24	1.05	1.14	1.24	1.17	1.05	1.11
1.05	1.16	1.24	1.2	1.09	1.11	1.15	1.25	1.16	1.26	1.17	1.18
1.14	1.31	1.18	1.16	1.12	1.25	1.27	1.22	1.14	1.24	1.02	1.2
1.1	1.23	1.02	1.2	1.16	0.99	1.24	1.16	1.05	1.05	1.28	1.05
